# Supplementary material for: Transcriptomic signatures induced by the Ebola virus vaccine rVSVΔG-ZEBOV-GP in adult cohorts in Europe, Africa, and North America: a molecular biomarker study
Source: Lancet Microbe. Author manuscript; Available in PMC 2022 Sep 7. (PMC7613316; doi:10.1016/S2666-5247(21)00235-4)
Supplement: Supplementary Material [file EMS152556-supplement-Supplementary_Material.zip]

Archive with 9 entries (9 files):
- 1-s2.0-S2666524721002354-mmc1.xlsx
- 1-s2.0-S2666524721002354-mmc3.xlsx
- 1-s2.0-S2666524721002354-mmc6.xlsx
- 1-s2.0-S2666524721002354-mmc7.xlsx
- 1-s2.0-S2666524721002354-mmc4.xlsx
- 1-s2.0-S2666524721002354-mmc2.pdf
- 1-s2.0-S2666524721002354-mmc5.xlsx
- 1-s2.0-S2666524721002354-mmc8.xlsx
- 1-s2.0-S2666524721002354-mmc9.xlsx
