# Supplementary material for: Transcriptomic signatures induced by the Ebola virus vaccine rVSVΔG-ZEBOV-GP in adult cohorts in Europe, Africa, and North America: a molecular biomarker study
Source: Lancet Microbe. Author manuscript; Available in PMC 2022 Sep 7. (PMC7613316; doi:10.1016/S2666-5247(21)00235-4)
Supplement: Supplementary Material [file EMS152556-supplement-Supplementary_Material.zip › 1-s2.0-S2666524721002354-mmc1.xlsx]

## Sheet: Table S1A
Table S1A. Details of the study design, setting and participant groups.	COHORT	N. OF TRIAL	CITATION		COHORT	N. OF TRIAL	CITATION		COHORT	N. OF TRIAL	CITATION		COHORT	N. OF TRIAL	CITATION
	USA	NCT02314923	Heppner et al., Lancet Infect Dis. 8:854-866 (2017).		GENEVA	NCT02287480	Huttner et al., Lancet Infect Dis. 10:1156-1166 (2015).		LAMBARENE	PACTR201411000919191	Agnandji et al., N Engl J Med. 374:1647-1660 (2016).		KILIFI	NCT02296983	Agnandji et al., N Engl J Med. 374:1647-1660 (2016).
							Agnandji et al., N Engl J Med. 374:1647-1660 (2016).
1. Study design	Phase 1b, randomised, double-blind, placebo-controlled, dose-response study.				Phase I/II, randomized, double-blind, placebo-controlled, dose-finding study.				Phase I, randomized, open-label, dose-escalation study.				Phase I, open-label, dose-escalation study.
2. Setting	Walter Reed Army Institute of Research, Silver Spring, MD, USA.				Clinical Trials Unit of the Geneva University Hospitals, Geneva, Switzerland.				Centre de Recherches Médicales de Lambaréné, Gabon.				Kenya Medical Research Institute - Wellcome Trust Research Program, Center for Geographic Medicine Research, Kilifi.
3. Participant groups	Healthy adult men or non-pregnant, non-lactating women. Age 18-60 years.				Non pregnant, immunocompetent and otherwise healthy adults. Age 18-65 years.				Healthy adults of both sexes. Ages 18-55 years.				Healthy adults of both sexes. Ages 18-55 years.
4. When and where participants were recruited from	December 2014 till June 2015. USA.				November 2014 till January 2015. Geneva, Switzerland.				November 2014 till January 2015. Lambarene, Gabon.				December 2014 till January 2015. Kilifi, Kenya.
5. How participants were selected	Participants were centrally allocated by the study statistician to vaccine groups or placebo through computer-generated randomisation lists. Participants were randomised to receive 3x106, 9x106, 2x107, 1x108 pfu of rVSVΔG-ZEBOV-GP or placebo, for an overall treatment assignment allocation of 16:50:50:50:16.				First 19 study participants formed a run-in group, receiving a single injection of 1x107 pfu of rVSVΔG-ZEBOV-GP without blinding (open-label) under close clinical observation. Participants planning to deploy to Ebola-affected regions were randomly assigned (1:1) in a double-blind fashion to receive either a single-injection of 1x107 pfu or 5X107 pfu of vaccine, whereas non-deployables were random…				Participants received 3x105, 3x106, or 2x107 pfu of rVSVΔG-ZEBOV-GP.				Participants received 3x106 or 2x107 pfu of rVSVΔG-ZEBOV-GP.
6. Any other detail about the cohorts	This cohort was of mixed racial background (29·9% Black or African American, 68·8% White, 0·7% Native Hawaiian or other Pacific Islander, and 0·7% Other) and ethnicity (25·7% Hispanic or Latino and 74·3% Not Hispanic or Latino).				The unexpected emergence of arthritis in some vaccinees led to a temporary study hold on December 9th 2014. The generally mild symptomatology and overall favourable course of vaccinees with arthritis allowed for a resumption of the study, albeit with a substantially reduced rVSVΔG-ZEBOV-GP dose; injections with placebo or 3x105 pfu (“low‐dose”) thus began in early January 2015.				/				/
7. Inclusion criteria	1. Have provided written informed consent prior to screening procedures.				1. Has provided written informed consent before screening.				1. Have provided written informed consent prior to screening procedures.				1. Have provided written informed consent prior to screening procedures (i.e. participants must be literate).
	2. Healthy adult male or non-pregnant, non-lactating adult female, ages 18 to 60 (inclusive) at the time of screening.				2. Adult male or non-pregnant, non-lactating female, ages 18 to 65 (inclusive) at the time of screening.				2. Healthy adult male or non-pregnant, non-lactating female, ages 18 to 55 (inclusive) at the time of screening.				2. Healthy adult male or non-pregnant, non-lactating female, ages 18 to 55 (inclusive) at the time of screening.
	3. Free of clinically significant health problems, as determined by pertinent medical history, physical examination and clinical judgment of the investigator.				3. Free of clinically significant health problems, as determined by pertinent medical history and clinical examination at study screening.				3. Free of clinically significant health problems, as determined by pertinent medical history and clinical examination prior to entry into the study.				3. Free of clinically significant health problems, as determined by pertinent medical history, clinical examination and blood tests at screening.
	4. Available, able, and willing to participate for all study visits and procedures.								4. Available, able, and willing to participate for all study visits and procedures.				4. Available, able, and willing to participate for all study visits and procedures.
	5. Males and females who are willing to practice abstinence from sexual intercourse with the opposite sex, or willing to use effective methods of contraception, from at least 30 days prior to vaccination until study end.				4. Females of childbearing potential who are willing to use an effective method of contraception, from at least 7 days prior to vaccination through the end of the study period, and a double method from day 0 through day 28.				5. Females, of childbearing potential, who are willing to use one month after vaccination effective methods of contraception.				5. Females, of childbearing potential, who are willing to use effective methods of contraception for 14 days before vaccination and 30 days after vaccination.
	6. Be willing to minimize blood and body fluid exposure of others for 7 days after vaccination by: using effective barrier prophylaxis, such as latex condoms, during penetrative sexual intercourse; avoiding the sharing of needles, razors, or toothbrushes; avoiding open-mouth kissing.				5. Be willing to minimize blood and body fluid exposure of others for 7 days after vaccination.				6. Be willing to minimize blood and body fluid exposure of others for 5 days after vaccination.				6. Be willing to minimize blood and body fluid exposure of others for 5 days after vaccination.
	7. Resides in the geographic area of a clinical study site for 1 year after vaccination without risk of deployment outside the U.S.				6. Use of effective barrier prophylaxis, such as latex condoms, during penetrative sexual intercourse (avoiding the sharing of needles, razors, or toothbrushes, avoiding open-mouth kissing, be willing to refrain from blood donation during the course of the study).				7. Negative pregnancy-test for female volunteers.				7. Negative pregnancy-test for female volunteers.
					7. Males who are willing to use effective contraception from day 0 through day 28.								8. Males who are willing to use effective contraception following vaccination for a period of one week.
													9. Females, of non-childbearing potential who are post-menopausal (i.e. ≥ one year without menses) or surgically sterilized (tubal ligation, bilateral oophorectomy, or hysterectomy).
8. Exclusion criteria	1. History of severe local or systemic reactions to any vaccination or a history of severe allergic reactions.				1. History of severe local or systemic reactions to any vaccination or a history of severe allergic reactions.				1. History of severe local or systemic reactions to any vaccination or a history of severe allergic reactions.				1. History of severe local or systemic reactions to any vaccination or a history of severe allergic reactions.
	2. Known allergy to the components of the BPSC1001 vaccine product.				2. Known allergy to the components of the BPSC1001 vaccine product.				2. Known allergy to the components of the BPSC1001 vaccine product.				2. Known allergy to the components of the BPSC1001 vaccine product.
	3. History of employment in an industry involved in contact with ruminant animals, veterinary sciences, or other potential exposure to VSV.				3. Works with livestock.
	4. Has been involved in the care in any capacity of a patient with Ebola virus infection within the previous 21 days .
	5. Has traveled to an area where the World Health Organization has declared as an Ebola outbreak zone.
	6. History of prior infection with VSV or receipt of a VSV vectored vaccine.				4. Prior receipt of an Ebolavirus or Marburgvirus vaccine, a VSV-vectored vaccine, or any other investigational vaccine likely to impact on interpretation of the trial data.
	7. History of employment or activity which involves potential contact with filoviruses.				5. Serologic evidence of prior Ebola exposure.
	8. History of prior infection with a filovirus or prior participation in a filovirus vaccine trial.
	9. Receipt of investigational product up to 30 days prior to randomization or ongoing participation in another clinical trial.				6. Receipt of investigational product up to 30 days prior to enrollment or ongoing participation in another interventional clinical trial.
	10. Receipt of licensed non-live vaccines within 14 days of planned study immunization (30 days for live vaccines).				7. Receipt of licensed vaccines within 14 days of planned study immunization (30 days for live vaccines) or ongoing participation in another clinical interventional trial.				3. Receipt of licensed vaccines within 14 days of planned study immunization (30 days for live vaccines).				3. Receipt of licensed vaccines within 14 days of planned study immunization (30 days for live vaccines).
	11. Has a house-hold contact (HHC) who is immunodeficient, on immunosuppressive medications, human immunodeficiency virus (HIV)-positive, pregnant, has an unstable medical condition.				8. Has a household contact (HHC) who is immunodeficient, HIV-positive, pregnant, has an unstable medical condition in the opinion of the investigator (e.g., New York Heart Association Class ≥ II heart failure, severe debilitating asthma and/or chronic obstructive pulmonary disease).
	12. Any confirmed or suspected immunosuppressive or immunodeficient condition, including HIV-1, HIV-2 infection, cytotoxic therapy in the previous 5 years, and/or diabetes.				9. Any confirmed or suspected immunosuppressive or immunodeficient condition, including human immunodeficiency virus (HIV) infection, asplenia, cytotoxic therapy in the previous 5 years, and/or diabetes.				4. Any confirmed or suspected immunosuppressive or immunodeficient condition, cytotoxic therapy in the previous 5 years, and/or diabetes.				4. Any confirmed or suspected immunosuppressive or immunodeficient condition, cytotoxic therapy in the previous 5 years, and/or uncontrolled diabetes.
	13. Administration of chronic (defined as more than 14 days) immunosuppressants or other immune modifying drugs within 6 months of study entry: for corticosteroids, this includes prednisone, or equivalent, greater than or equal to 0.5 mg/kg/day; intranasal, topical, and intra-articular steroids are allowed.				10. Administration of chronic (> 14 days) immunosuppressants or other immune-modifying drugs within 6 months of study entry.				5. Administration of chronic (defined as more than 14 days) immunosuppressant's or other immune modifying drugs within 6 months of study entry. For corticosteroids, this will mean prednisone, or equivalent, greater than or equal to 0.5 mg/kg/day. Intranasal and topical steroids are allowed.				5. Administration of chronic (defined as more than 14 days) immunosuppressant's or other immune modifying drugs within 6 months of study entry.
	14. History of chronic inflammatory disease (e.g., rheumatoid arthritis, psoriatic arthritis, reactive arthritis, ankylosing spondylitis, systemic lupus erythematosus, psoriasis, Crohn's disease, ulcerative colitis, and gout), symptomatic osteoarthritis, or any other autoimmune or autoinflammatory disorder.
	15. Any serologic evidence of hepatitis B or C infection .				11. Serologic evidence of hepatitis C infection, evidence of active hepatitis B infection.				6. Viral Serologies (HBsAg, anti-HCV Ab, anti-HIV Ab).				6. Any serologic evidence of hepatitis B SAg or HIV infection.
	16. Acute or chronic, clinically significant psychiatric, hematologic, pulmonary, cardiovascular, or hepatic or renal functional abnormality as determined by the investigator based on medical history, physical examination, and/or laboratory screening test. This would include a known hemoglobinopathy or coagulation abnormality.				12. Acute or chronic, clinically significant psychiatric, hematologic, pulmonary, cardiovascular, or hepatic or renal functional abnormality as determined by the Investigator based on medical history, physical exam, and/or laboratory screening test.				7. Acute or chronic, clinically significant psychiatric, hematologic, pulmonary, cardiovascular, or hepatic or renal functional abnormality as determined by the investigator based on medical history, physical exam, ECG, and/or laboratory screening test (including sickle cell anemia).				7. Acute or chronic, clinically significant psychiatric, hematologic, pulmonary, cardiovascular, or hepatic or renal functional abnormality as determined by the investigator based on medical history, physical exam, and/or laboratory screening test.
	17. Any chronic or active neurologic disorder, including migraines, seizures, and epilepsy, excluding a single febrile seizure as a child.				13. Any chronic or active neurologic disorder, including seizures, and epilepsy, excluding febrile seizures as a child.				8. Any chronic or active neurologic disorder, including migraines, seizures, and epilepsy, excluding a single febrile seizure as a child.
	18. Have a known history of Guillain-Barré Syndrome.				14. Has a known history of Guillain-Barré Syndrome.				9. Have a known history of Guillain-Barré Syndrome.
	19. Have an active malignancy or history of metastatic or hematologic malignancy.				15. Has an active malignancy or recent (< 10 years) history of metastatic or hematologic malignancy.				10. Have an active malignancy or history of metastatic or hematologic malignancy.				8. Have an active malignancy or history of metastatic or hematologic malignancy.
	20. Suspected or known alcohol and/or illicit drug abuse within the past 5 years.				16. Suspected or known alcohol and/or illicit drug abuse within the past 5 years.				11. Suspected or known alcohol and/or illicit drug abuse within the past 5 years.				9. Suspected or known alcohol and/or illicit drug abuse within the past 5 years.
	21. Pregnant or lactating female, or female who intends to become pregnant during the study period.				17. Pregnant or lactating female, or female who intends to become pregnant during the study period.				12. Pregnant or lactating female, or female who intends to become pregnant during the study period.				10. Pregnant or lactating woman or a woman who intends to become pregnant within 30 days following vaccination.
	22. Moderate or severe illness and/or fever >100.4°F within 1 week prior to vaccination (can be rescheduled).								13. Moderate or severe illness and/or fever >38°C within 1 week prior to vaccination.				11. Moderate or severe illness and/or fever >38°C within 2 weeks prior to vaccination.
	23. Administration of IgGs and/or any blood products within the 120 days preceding study entry or planned administration during the study period.				18. Administration of immunoglobulins and/or any blood products within the 120 days preceding study entry or planned administration during the study period.				14. Administration of immunoglobulins and/or any blood products within the 120 days preceding study entry or planned administration during the study period.				12. Administration of immunoglobulins and/or any blood products within the 120 days preceding study entry or planned administration during the study period.
	24. History of blood donation within 60 days of enrollment or plans to donate within the study period.				19. History of blood donation within 30 days of enrollment or plans to donate within the study period.				15. History of blood donation within 60 days of enrollment or plans to donate within the study period.
	25. Any baseline laboratory screening test which in the opinion of the investigator, is considered clinically significant.				20. Any baseline laboratory screening tests which is outside of acceptable range as defined in the protocol: ALT, AST, creatinine, hemoglobin, platelet count, total white blood cell count, urine protein, urine occult blood, urine glucose.
									16. Ongoing participation in another clinical trial.				13. Ongoing participation in another clinical trial.
	26. Any other significant finding that in the opinion of the investigator would increase the risk of the individual having an adverse outcome from participating in this study.				21. Any other significant finding that, in the opinion of the investigator, would increase the risk of the individual's having an adverse outcome by participating in this study.				17. Any other significant finding that in the opinion of the investigator would increase the risk of the individual having an adverse outcome from participating in this study.				14. Any other significant finding that in the opinion of the investigator would increase the risk of the individual having an adverse outcome from participating in this study.
													15. Unable or unwilling to stay in the study area for the period of the study and comply with study procedures.
	27. Ability to observe possible local reactions at the eligible injections sites (deltoid region) is, in the opinion of the investigator, unacceptably obscured due to a physical condition or permanent body art.
	28. Is a healthcare worker who has direct contact with patients (nurse, physician, dentist, emergency medical technician, dental hygienist).
	29. Has an HHC, or is a childcare worker who has direct contact with children, 5 years of age or younger.
	30. Elective surgery or hospitalization planned during the period of study participation.
	31. Direct hands-on job preparing food in the food industry.
	32. Research staff or the immediate family of research staff directly involved in the clinical study.
	33. Research staff or the immediate family of research staff directly involved with the clinical study.
	34. Unwilling to allow storage and use of blood for future vaccine research.
	35. Unwilling to undergo diagnostic evaluation of skin rash, to include punch biopsy if clinically indicated and if the procedure is acceptable to the subject at the time (Cohort 2 only).
	36. Unwilling to undergo diagnostic evaluation of joint signs and symptoms, which may include arthrocentesis if clinically indicated based on presence of effusion and if the procedure is acceptable to the subject at the time (Cohort 2 only).

## Sheet: Table S1B
Table S1B. Baseline characteristics of the enrolled participants.
COHORT	N. OF TRIAL	CITATION			COHORT	N. OF TRIAL	CITATION			COHORT	N. OF TRIAL	CITATION			COHORT	N. OF TRIAL	CITATION
USA	NCT02314923	Heppner et al., Lancet Infect Dis. 8:854-866 (2017).			GENEVA	NCT02287480	Huttner et al., Lancet Infect Dis. 10:1156-1166 (2015).			LAMBARENE	PACTR201411000919191	Agnandji et al., N Engl J Med. 374:1647-1660 (2016).			KILIFI	NCT02296983	Agnandji et al., N Engl J Med. 374:1647-1660 (2016).
							Agnandji et al., N Engl J Med. 374:1647-1660 (2016).
Dose (group)	Participants (n=144)	Sex (males n, %)	Age in years (mean, range)		Dose (group)	Participants (n=115)	Sex (males n, %)	Age in years (mean, range)		Dose (group)	Participants (n=56)	Sex (males n, %)	Age in years (mean, range)		Dose (group)	Participants (n=39)	Sex (males n, %)	Age in years (mean, range)
1x108 pfu (HD3)	n=35	n=24 (69%)	36 (19-57)		5x107 pfu (HD2)	n=16	n=11 (69%)	42 (24-59)		2x107 pfu (HD2)	n=20	n=19 (95%)	28 (20-47)		2x107 pfu (HD2)	n=20	n=16 (80%)	33 (22-52)
2x107 pfu (HD2)	n=35	n=18 (51%)	37 (19-57)		1x107 pfu (HD2)	n=35	n=21 (60%)	41 (20-58)		3x106 pfu (ID)	n=27	n=23 (85%)	27 (19-43)		3x106 pfu (ID)	n=19	n=13 (68%)	34 (25-49)
9x106 pfu (HD1)	n=35	n=16 (45%)	39 (18-60)		3x105 pfu (LD)	n=51	n=24 (47%)	39 (23-58)		3x105 pfu (LD)	n=9	n=4 (44%)	28 (18-45)
3x106 pfu (ID)	n=20	n=12 (60%)	37 (20-58)		Placebo (P)	n=13	n=6 (46%)	40 (23-58)
Placebo (P)	n=19	n=12 (63%)	35 (18-60)
P = Placebo; LD = Low dose; ID = Intermediate dose; HD1 = High dose 1; HD2 = High dose 2; HD3 = High dose 3.
