# Supplementary material for: Transcriptomic signatures induced by the Ebola virus vaccine rVSVΔG-ZEBOV-GP in adult cohorts in Europe, Africa, and North America: a molecular biomarker study
Source: Lancet Microbe. Author manuscript; Available in PMC 2022 Sep 7. (PMC7613316; doi:10.1016/S2666-5247(21)00235-4)
Supplement: Supplementary Material [file EMS152556-supplement-Supplementary_Material.zip › 1-s2.0-S2666524721002354-mmc6.xlsx]

## Sheet: A. Signature D1 vs D0
Table S6A. Signatures associated with vaccination: D1 vs D0.
	Geneva signature
	Gene	Module	Coefficient
	Intercept		-33.5602
	CCL2	Myeloid associated genes	0.7925
	IFIT5	IFN signaling genes	1.4125
	USA signature
	Gene	Module	Coefficient
	Intercept		-13.2197
	CXCL10	Th1 associated genes	0.2162
	IFI44L	IFN signaling genes	0.0408
	IFI6	IFN signaling genes	0.1542
	IFIT2	IFN signaling genes	0.0194
	OAS3	IFN signaling genes	0.4116
	Pooled Geneva/USA signature
	Gene	Module	Coefficient
	Intercept		-36.2433
	CCL2	Myeloid associated genes	0.3865
	CXCL10	Th1 associated genes	0.2373
	IFIT2	IFN signaling genes	0.058
	IFIT3	IFN signaling genes	0.1891
	IFIT5	IFN signaling genes	0.7577
	OAS3	IFN signaling genes	0.6352
	TGFBR2	Cell growth - proliferation	0.1029

## Sheet: B. Signature D7 vs D0
Table S6B. Signatures associated with vaccination: D7 vs D0.
	Geneva signature
	Gene	Module	Coefficient
	Intercept		-24.1539
	CCL3	Myeloid associated genes	-0.0543
	CD163	Myeloid associated genes	-0.0053
	GZMA	Cytotoxicity markers	0.3335
	IFI44	IFN signaling genes	1.0874
	OAS1	IFN signaling genes	0.5194
	OAS2	IFN signaling genes	1.0105
	RAB33A	Small GTPases - (Rho) GTPase activating proteins	0.6491
	STAT1	IFN signaling genes	-0.5428
	USA signature
	Gene	Module	Coefficient
	Intercept		-1.4868
	HCK	Cell activation	-1.1716
	IFI44	IFN signaling genes	0.3548
	IFI44L	IFN signaling genes	0.156
	IFITM3	IFN signaling genes	0.3119
	OAS2	IFN signaling genes	0.0514
	OAS3	IFN signaling genes	0.5277
	PRF1	Cytotoxicity markers	0.065
	Pooled Geneva/USA/Lambaréné/Kilifi signature (Balanced cohort)
	Gene	Module	Coefficient
	Intercept		-9.9314
	BCL2	Apoptosis - Survival	0.2192
	FCGR1A	IFN signaling genes	-0.091
	IFI35	IFN signaling genes	-0.2979
	IFI44	IFN signaling genes	0.645
	IFI44L	IFN signaling genes	0.8188
	IFITM3	IFN signaling genes	0.2509
	NLRP13	Inflammasome components	-0.0068
	OAS2	IFN signaling genes	0.053
	OAS3	IFN signaling genes	0.5756
