# Supplementary material for: Transcriptomic signatures induced by the Ebola virus vaccine rVSVΔG-ZEBOV-GP in adult cohorts in Europe, Africa, and North America: a molecular biomarker study
Source: Lancet Microbe. Author manuscript; Available in PMC 2022 Sep 7. (PMC7613316; doi:10.1016/S2666-5247(21)00235-4)
Supplement: Supplementary Material [file EMS152556-supplement-Supplementary_Material.zip › 1-s2.0-S2666524721002354-mmc7.xlsx]

## Sheet: A. Pred. Prob. D1 vs D0
Table S7A. Statistical analyses (one-tailed unpaired T-test) corresponding to predicted probability plots: D1 vs D0.
	Geneva signature			USA signature			Pooled Geneva/USA signature
	Comparison between timepoints	P-value		Comparison between timepoints	P-value		Comparison between timepoints	P-value
	D0 vs D1	1.98654e-28		D0 vs D1	7.29213e-78		D0 vs D1	2.29757e-26						p < 0.0001
	D1 vs D3	1.49481e-11		D1 vs D3	0.00269201		D1 vs D3	7.12448e-05						0.0001 ≤ p < 0.001
	D3 vs D7	0.000568043		D3 vs D7	4.49463e-06		D3 vs D7	0.000153464		Geneva cohort				0.001 ≤ p < 0.01
	D7 vs D14	1.15283e-15		D7 vs D14	6.06308e-15		D7 vs D14	8.80393e-16						0.01 ≤ p < 0.05
	D14 vs D28	8.74975e-07		D14 vs D28	5.09815e-11		D14 vs D28	3.29124e-09
	Comparison between timepoints	P-value		Comparison between timepoints	P-value		Comparison between timepoints	P-value
	D0 vs D1	2.42952e-21		D0 vs D1	1.4922e-30		D0 vs D1	5.83322e-29
	D1 vs D2	2.80693e-06		D1 vs D2	5.404e-08		D1 vs D2	3.55201e-14		USA cohort
	D2 vs D3	8.94437e-05		D2 vs D3	1.23541e-34		D2 vs D3	1.16066e-14
	D3 vs D7	0.416889		D3 vs D7	1.98503e-08		D3 vs D7	0.00177019
							Comparison between timepoints	P-value
							D0 vs D1	5.02595e-75
							D1 vs D3	4.11655e-37		Pooled Geneva/USA cohort
							D3 vs D7	0.000465159

## Sheet: B. Pred. Prob. D7 vs D0
Table S7B. Statistical analyses (one-tailed unpaired T-test) corresponding to predicted probability plots: D7 vs D0.
	Geneva signature			USA signature			Pooled Geneva/USA/Lambaréné/Kilifi signature
	Comparison between timepoints	P-value		Comparison between timepoints	P-value		Comparison between timepoints	P-value
	D0 vs D1	1.53545e-39		D0 vs D1	1.38494e-40		D0 vs D1	2.30897e-09						p < 0.0001
	D1 vs D3	1.71855e-11		D1 vs D3	0.00980609		D1 vs D3	0.00042747						0.0001 ≤ p < 0.001
	D3 vs D7	0.070403		D3 vs D7	2.54929e-10		D3 vs D7	0.0458779		Geneva cohort				0.001 ≤ p < 0.01
	D7 vs D14	1.00697e-13		D7 vs D14	1.44289e-12		D7 vs D14	1.5828e-05						0.01 ≤ p < 0.05
	D14 vs D28	2.49399e-11		D14 vs D28	3.12249e-07		D14 vs D28	1.27319e-07
	Comparison between timepoints	P-value		Comparison between timepoints	P-value		Comparison between timepoints	P-value
	D0 vs D1	5.69207e-12		D0 vs D1	5.04527e-20		D0 vs D1	1.22169e-35
	D1 vs D2	3.98049e-16		D1 vs D2	0.0102984		D1 vs D2	0.0356518		USA cohort
	D2 vs D3	0.00732821		D2 vs D3	1.47834e-11		D2 vs D3	0.000339838
	D3 vs D7	2.8234e-05		D3 vs D7	0.000351659		D3 vs D7	0.00332308
	Comparison between timepoints	P-value		Comparison between timepoints	P-value		Comparison between timepoints	P-value
	D0 vs D7	1.3007e-07		D0 vs D7	7.354e-20		D0 vs D7	2.16199e-06		Lambaréné cohort
	D7 vs D28	1.01005e-06		D7 vs D28	7.53057e-10		D7 vs D28	3.58625e-11
	Comparison between timepoints	P-value		Comparison between timepoints	P-value		Comparison between timepoints	P-value
	D0 vs D7	4.61049e-12		D0 vs D7	3.63472e-13		D0 vs D7	1.68612e-14		Kilifi cohort
							Comparison between timepoints	P-value
							D0 vs D7	7.92443e-29		Pooled Geneva/USA/Lambaréné/Kilifi cohort (Balanced)
