# Supplementary material for: Transcriptomic signatures induced by the Ebola virus vaccine rVSVΔG-ZEBOV-GP in adult cohorts in Europe, Africa, and North America: a molecular biomarker study
Source: Lancet Microbe. Author manuscript; Available in PMC 2022 Sep 7. (PMC7613316; doi:10.1016/S2666-5247(21)00235-4)
Supplement: Supplementary Material [file EMS152556-supplement-Supplementary_Material.zip › 1-s2.0-S2666524721002354-mmc4.xlsx]

## Sheet: Table S4A_Geneva
Table S4A. dcRT-MLPA gene expression data of the Geneva (Switzerland) cohort (normalized to GAPDH and log2-transformed).
Cohort	Subject	Study group	Dose (pfu)	Timepoint (d)	AIRE	AREG	ASAP1	BCL2	BLR1	BMP6	BPI	CAMTA1	CASP8	CCL2	CCL3	CCL4	CCL5	CCL11	CCL13	CCL19	CCL22	CCR7	CD3E	CD4	CD8A	CD14	CD19	CD163	CD209	CD274	CLEC7A	CTLA4	CX3CL1	CXCL9	CXCL10	CXCL13	DSE	EGF	FASLG	FCGR1A	FLCN	FOXP3	FPR1	GATA3	GBP1	GBP2	GBP5	GNLY	GZMA
Geneva	342	Placebo	Placebo	0	7.64	12.61	12.62	10.96	11.31	13.49	14.28	7.64	13.61	7.64	14.46	11.46	15.12	10.76	7.64	11.33	12.46	11.23	14.32	12.84	12.8	10.88	8.89	10.16	11.77	10.23	13.5	12.71	8.81	7.64	9.97	12.11	10.86	10.31	7.64	8.29	7.98	9.76	16.52	8.38	11.67	15.36	14.52	16.89	12.44
Geneva	384	Placebo	Placebo	0	7.64	13.14	7.64	11.42	12.04	14.03	14.82	7.64	14.2	8.12	7.64	11.72	15.16	15.59	7.64	11.25	14.08	10.62	14.43	12.68	12.05	11.23	9.16	9.62	7.64	10.36	14.09	13.25	12.42	8.3	10.77	12.02	10.79	7.64	7.64	8.51	8.5	7.64	16.24	9.09	10.29	14.66	14.64	15.58	11.95
Geneva	323	Placebo	Placebo	0	8.3	12.68	12.66	10.3	12.03	13.19	13.93	7.64	13.08	7.64	14.93	10.73	14.26	10.28	7.64	10.88	13.34	11.07	13.9	12.25	10.84	10.93	8.7	9.44	12.24	9.83	13.43	11.36	9.15	7.64	10.68	11.37	10.29	10.63	7.64	9.1	7.64	9.61	15.69	8.07	10.27	14.16	13.51	14.57	11.45
Geneva	320	Placebo	Placebo	0	9.84	13.31	7.64	10.35	11.75	13.95	14.79	7.64	13.67	7.64	10.24	10.68	13.77	14.39	7.64	11.55	13.67	10.41	13.24	12.29	10.89	12.54	9.37	10.12	11.6	9.2	13.77	12.94	9.48	7.64	9.85	11.5	11.04	7.64	7.64	7.73	7.65	7.64	16.26	7.73	9.07	14.46	13.9	13.9	12.04
Geneva	393	Placebo	Placebo	0	7.64	13.21	13.11	11.47	12.16	13.59	14.21	7.64	13.17	7.64	7.64	11.13	14.94	10.81	7.64	11.18	13.41	10.79	14.05	12.23	11.74	10.94	8.95	9.82	12.57	10.97	13.24	13.1	8.37	7.64	10.47	11.15	10.11	7.64	7.64	7.64	7.64	9.94	16.51	8.57	9.97	14.24	13.97	15.65	12.62
Geneva	325	Placebo	Placebo	0	7.64	11.68	7.64	12.3	12.45	13.48	11.43	7.64	13.32	7.64	9.47	9.77	13.93	8.54	7.64	10.15	10.06	11.93	14.85	12.7	10.83	11.44	9.53	10.58	13.33	8.87	13.61	13.33	7.64	7.64	10.16	11.57	10.29	7.64	7.64	9.13	7.64	10.03	15.56	8.95	9.96	13.4	13.69	13.33	10.6
Geneva	334	Placebo	Placebo	0	8.01	12.17	12.96	10.95	11.77	17.46	14.06	7.64	13	7.64	19.49	10.87	14.96	15.99	7.64	10.89	13.47	10.42	14.24	12.56	11.27	10.97	8.52	9.49	12.76	14.18	13.1	12.38	17.06	10.9	10.5	11.69	13.23	16.15	7.64	9.87	8.08	9.65	15.92	7.98	7.64	15.39	16.16	14.77	11.06
Geneva	309	Placebo	Placebo	0	7.64	13.28	12.99	12.26	12.6	13.88	14.96	7.64	13.68	8.9	7.64	11.5	15.12	11.18	7.64	11.4	13.99	12.25	15.11	13.2	11.97	11.22	9.31	10.41	13.09	10.87	13.46	13.34	9	7.64	11.5	11.32	11.01	7.64	7.64	10.64	7.64	9.84	16.17	7.64	11.49	15.01	14.68	15.83	12.06
Geneva	301	Placebo	Placebo	0	7.64	12.15	7.64	11.36	11.95	12.98	12.99	7.64	13.65	7.64	13.63	10.97	14.27	9.83	7.64	11.12	11.74	10.49	14.02	12.58	11.09	11.38	9.54	10.59	13.69	9.76	13.28	13.22	8.5	7.64	10.26	11.75	10.26	10.18	7.64	9.28	8.1	9.69	7.64	8.49	11.28	14.81	14.76	15.06	10.39
Geneva	307	Placebo	Placebo	0	7.64	13.14	12.63	11.67	12.27	14.51	14.77	7.64	13.45	7.64	14.94	11.1	14.07	11.03	7.64	11.75	13.44	12.41	14.3	12.47	11.61	10.72	8.99	9.8	12.63	10.18	12.86	12.79	10.06	8.36	11.07	12.06	11.42	11.43	7.64	8.25	7.9	10.34	16.09	8.53	9.1	14.15	13.67	15.26	11.8
Geneva	318	Placebo	Placebo	0	7.64	13.02	7.64	11.22	13.22	14.26	14.02	8.69	13.66	8.1	7.64	10.99	14.3	10.99	7.64	13.21	12.5	12.05	14.66	12.68	11.21	10.75	10.15	9.98	14.85	7.64	13.28	12.9	10.2	7.64	11.15	11.97	10.7	7.64	8.73	8.87	8.32	10.11	16.59	9.23	7.64	13.94	13.83	15.41	11.3
Geneva	338	Placebo	Placebo	0	7.64	11.62	12.79	11.19	12.28	13.7	12.79	7.64	13.21	7.64	14.06	10.54	14.47	9.6	7.64	11.77	10.8	11.06	14.32	12.43	10.36	11.1	9.52	10.44	12.67	7.64	13.09	12.31	8.59	7.64	10.81	11.69	10.34	10.18	8.23	9.81	7.67	10.79	15.83	8.37	10.01	13.71	14.24	15.12	10.39
Geneva	365	Placebo	Placebo	0	7.64	12.46	12.56	11.64	12.59	13.79	13.17	7.64	13.72	7.64	14.02	11.2	14.72	9.53	7.64	11.01	11.16	11.39	14.67	12.62	11.39	11.15	10.28	10.7	12.94	8.35	13	13.07	8.15	7.74	10.71	11.87	10.31	9.93	9.04	9	7.89	10.73	15.9	8.5	9.73	13.66	13.81	16.25	11.6
Geneva	338	Placebo	Placebo	1	8.28	12.27	12.88	11.77	12.12	14.57	12.63	7.64	13.37	7.64	14.53	10.67	14.67	9.5	7.64	11.5	11.2	11.14	14.61	12.66	10.86	11.17	9.41	10.74	12.51	9.77	13.55	13.04	7.9	7.64	10.21	12.19	11.23	10.23	7.64	9.64	7.64	9.75	15.83	8.83	9.92	13.82	14.5	15.59	11.96
Geneva	365	Placebo	Placebo	1	7.83	12.38	7.64	11.4	12.65	14.04	12.6	7.64	13.61	7.64	14	11.27	14.74	9.62	7.64	11.58	10.68	11.6	14.8	12.93	11.66	11.26	10.36	10.29	12.92	9.43	13.19	13.21	7.84	7.64	10.53	12.05	10.83	10.52	7.64	8.19	7.64	9.84	15.79	8.96	10.24	14.3	14.28	16.2	11.66
Geneva	342	Placebo	Placebo	1	7.64	12.92	7.64	10.86	11.62	13.93	14.86	7.64	13.67	7.88	10.21	11.53	15.52	7.64	7.64	10.64	13.89	10.76	14.47	12.4	13.07	10.29	9.2	9.95	10.99	9.31	13.45	12.55	9.22	7.64	10.45	12.15	10.66	8.41	7.95	8.08	7.87	9.55	15.75	8.63	9.78	14.17	14.09	17.11	12.21
Geneva	301	Placebo	Placebo	1	7.64	10.96	13.24	11.37	12.38	13.9	12.5	7.64	13.63	8.02	13.99	9.52	14.27	9.62	7.64	11.21	12.4	9.45	14.28	11.7	9.81	11.18	9.9	10.3	15.86	9.78	9.92	12.68	8.47	7.64	10.6	11.72	10.71	7.64	7.64	9.65	7.64	10.08	15.93	8.07	11.28	14.55	14.62	14.35	11
Geneva	334	Placebo	Placebo	1	7.78	12.84	7.64	12.2	12.13	13.7	13.65	7.64	13.75	7.64	7.64	11.41	15.11	15.1	7.64	10.95	12.6	10.78	14.72	12.89	11.89	11.5	9.55	10.48	12.64	10.86	13.43	12.99	13.03	7.64	10.75	11.87	10.55	11.57	7.64	10.28	7.64	10.09	15.6	8.92	11.89	15.01	15.06	15.38	12.45
Geneva	323	Placebo	Placebo	1	8.39	12.71	12.16	10.52	11.82	13.93	14.42	7.64	13.04	7.64	7.64	10.83	14.25	11.72	7.64	11.2	13.49	10.35	13.79	12.74	10.54	11.26	9.05	10.05	12.78	10.16	13.53	11.94	11.97	7.64	11.1	11.3	10.74	12.09	7.64	8.95	7.64	7.64	16.25	7.99	10.39	14.28	13.75	14.56	11.34
Geneva	325	Placebo	Placebo	1	7.64	12.61	16.24	12.1	12.03	13.75	13.36	7.64	13.13	7.64	7.64	10.67	14.48	11.89	7.64	11.07	12.61	12.41	14.73	13.08	11.14	11.2	10.04	10.09	7.64	11.37	13.36	13.17	10.1	7.64	9.23	11.32	8.33	7.64	7.64	8	8.18	10.52	7.64	9.34	9.8	13.79	14.13	14.88	11.12
Geneva	320	Placebo	Placebo	1	9.29	12.83	7.64	10.25	11.99	13.87	14.41	7.64	13.4	7.64	14.59	10.8	13.83	10.42	7.64	11.15	13.3	10.68	13.57	12.15	10.64	11.14	8.59	9.77	12.18	9.77	14	12.97	11.76	7.64	10.45	11.78	10.75	10.88	7.64	7.64	7.83	9.15	16.41	7.64	9.83	14.45	14.28	13.33	11.17
Geneva	393	Placebo	Placebo	1	7.64	13.44	13.24	11.4	12.48	13.62	13.79	7.64	13.5	7.64	7.64	11.05	15.23	10.55	7.64	11.49	12.71	10.83	14.35	12.33	11.89	11.06	9.46	9.2	13.17	10.35	13.4	13.25	8.12	7.64	10.9	11.64	10.13	7.64	7.64	9.05	7.64	10.29	16.63	8.84	10.13	14.44	14.26	15.88	12.72
Geneva	309	Placebo	Placebo	1	7.64	13.47	7.64	12.14	12.42	13.55	14.43	7.64	13.9	8.28	7.64	11.52	15.11	10.94	7.64	11.73	12.92	12.19	14.98	13.03	11.97	11.52	9.83	10.32	12.41	11.08	13.74	13.45	8.98	7.64	11.03	12	11.08	7.64	7.64	10.84	8.3	9.91	16.72	9.43	11.36	15.51	14.98	15.6	12.56
Geneva	318	Placebo	Placebo	1	7.64	12.6	7.64	11.29	12.82	13.63	11.54	7.64	13.65	7.64	7.64	10.73	14.09	10.7	7.64	11.37	9.92	11.81	14.78	12.62	11.15	11.06	10.66	10.03	15.57	7.64	7.64	13.32	11.08	7.64	10.31	11.74	10.48	7.64	7.64	8.37	7.65	10.24	16.29	8.73	7.64	13.66	13.06	14.57	10.85
Geneva	307	Placebo	Placebo	1	9	12.27	12.88	12.21	12.54	13.95	13.89	7.64	13.4	7.64	14.37	10.8	14.11	10.07	7.64	10.97	12.56	12.49	15.06	12.87	11.14	10.9	10.05	10.5	12.63	9.59	13.21	13.25	8.05	7.67	10.51	11.86	10.6	10.74	7.64	9.2	7.64	10.45	16.07	8.75	10.03	13.84	13.85	14.46	11.05
Geneva	384	Placebo	Placebo	1	9.38	13.13	7.64	11.11	11.87	13.5	14.21	7.64	14.09	8.16	7.64	11.52	14.7	11.12	7.64	10.66	13.37	10.35	14.05	12.61	11.41	11.49	9.02	9.97	12.6	9.63	14.07	13.15	9.06	7.64	10.82	11.67	10.27	11.39	7.64	7.89	8.22	7.64	16.19	8	10.29	14.28	14.19	14.94	11.68
Geneva	338	Placebo	Placebo	3	7.64	12.2	7.64	11.11	11.43	13.18	13.56	7.64	13.06	7.64	7.64	11.07	14.51	10.33	7.64	11.38	12.68	11.43	14.17	12.65	10.67	11.09	8.18	10	7.64	10.2	13.23	12.32	9.29	7.64	10.01	11.56	10.13	7.64	7.64	8.74	7.86	10.01	16.12	8.33	10.1	14.56	13.95	15.35	11.05
Geneva	323	Placebo	Placebo	3	7.64	11.86	7.64	11.36	12.28	13.3	12.77	7.64	13.51	7.64	7.64	10.82	14.37	10.6	7.64	10.8	11.52	10.72	14.37	12.95	10.93	12.01	9.57	11	7.64	9.8	13.58	12.42	9.86	7.64	10.47	11.64	9.86	10.76	7.64	10.14	8.53	7.64	15.64	8.62	11.62	14.61	14.61	14.59	10.66
Geneva	365	Placebo	Placebo	3	9.15	12.48	12.6	11.33	12.91	13.71	14.24	7.64	13.44	7.64	7.64	11.31	14.66	10.27	7.64	10.76	13.44	11.81	14.71	12.83	11.66	10.97	9.88	9.33	12.69	9.97	12.82	12.42	9.19	7.64	10.67	11.8	10.72	7.64	7.64	7.64	7.87	10.5	15.63	8.65	10.41	14.24	14	16.06	11.13
Geneva	325	Placebo	Placebo	3	7.64	12.12	13.62	12.12	12.08	13.15	13.54	7.64	13.19	7.64	7.64	10.51	14.43	10.33	7.64	10.13	13.08	12.28	14.94	13.05	11.02	10.87	10.29	10.11	12.2	10.47	13.5	13.23	8.96	7.64	9.65	11.57	10.17	10.68	7.64	7.64	8.05	10.05	16.01	9.32	10.3	14.39	14.09	14.08	10.51
Geneva	318	Placebo	Placebo	3	7.64	12.97	12.76	11.33	12.17	13.72	14.3	7.64	13.44	7.64	13.96	10.81	14.19	9.83	7.64	11.34	13.21	11.88	14.59	12.91	11.28	11.07	9.9	10.32	12.14	9.49	13.26	12.81	8.66	7.64	10.47	11.82	10.75	7.64	7.64	9	7.64	9.72	16.48	8.61	9.94	14.42	13.97	15.44	11.59
Geneva	393	Placebo	Placebo	3	7.64	13.22	13.07	11.3	12.25	14.08	14.77	7.64	13.4	7.81	7.64	11.3	15.19	10.52	7.64	11.41	14.09	10.81	14.2	12.64	12.41	10.97	9.49	9.48	7.64	10.08	13.09	13.05	8.93	7.64	11.33	11.56	11.14	10.96	7.64	7.64	7.64	7.64	16.47	8.87	9.62	14.23	14.24	16.15	12.97
Geneva	309	Placebo	Placebo	3	7.64	13	13.41	12.23	12.31	13.42	12.41	7.64	13.74	7.81	7.64	11.16	15	10.56	7.64	10.61	10.86	12.19	15.14	13.06	11.83	11.45	9.96	10.5	12.92	10.15	13.72	13.37	8.82	7.64	10.91	11.68	10.2	11.16	7.64	10.69	7.72	9.49	16.23	8.85	11.5	14.89	14.44	15.32	11.87
Geneva	301	Placebo	Placebo	3	7.64	13.21	13.84	11.14	11.92	13.52	14.2	7.64	13.79	7.82	7.64	11.02	14.61	10.78	7.64	10.66	13.74	10.22	13.92	12.72	11.13	11.03	10.26	9.72	12.47	11.25	13.65	13.22	11.52	7.64	9.93	11.76	9.94	10.95	7.64	7.64	8.1	10.19	16.47	8.43	11.2	15.16	14.7	15.41	12
Geneva	384	Placebo	Placebo	3	8.67	13.06	13.61	11.99	11.77	13.66	13.67	7.64	14.12	8.25	7.64	11.64	14.98	10.77	7.64	11.06	12.11	10.78	14.7	12.71	12.04	11.21	9.06	10.29	12.65	9.26	13.94	13.47	8.12	7.64	10.81	11.78	10.57	7.64	7.64	8.98	8.39	7.64	16.08	8.96	10.92	14.67	14.71	15.65	12.87
Geneva	334	Placebo	Placebo	3	7.64	12.13	7.64	11.94	11.92	13.16	13.06	7.64	13.45	7.64	7.64	11.08	14.94	10.66	7.64	10.98	12.08	10.63	14.55	12.82	11.34	11.51	8.82	10.42	12.4	7.64	13.22	12.84	9.29	7.64	10.73	11.96	10.09	10.79	7.64	10	8.6	7.64	15.62	8.73	11.34	14.34	14.86	14.87	11.81
Geneva	320	Placebo	Placebo	3	9.9	12.98	13.18	10.63	11.89	14.04	15.03	7.64	13.54	8.02	15.04	10.76	13.97	10.67	7.64	11.52	14	10.46	13.66	12.29	10.77	11.36	8.67	9.94	12.78	10.28	13.9	13.17	12.01	7.64	10.58	11.75	10.68	11.12	7.64	8.49	8.21	9.28	15.92	7.88	10.2	14.67	14.43	13.91	11.89
Geneva	307	Placebo	Placebo	3	8.27	13.07	7.64	11.97	12.37	14.48	12.62	7.64	13.51	7.64	14.25	10.78	13.79	8.88	7.64	13.3	10.86	11.95	14.4	12.73	10.84	11.01	9.28	10.37	13.38	8.82	13.17	13.16	8.34	7.82	10.92	11.72	11.38	9.69	7.64	7.98	7.64	10.23	16.49	8.91	9.48	13.93	13.62	14.56	11.75
Geneva	342	Placebo	Placebo	3	9.8	12.99	7.64	10.4	11.69	13.69	14.43	7.64	13.53	7.64	14.02	11.25	15.02	9.77	7.64	11.42	13.19	10.62	14.33	12.54	12.71	10.87	8.78	10.13	12.36	10.15	13.28	12.47	8.52	7.64	10.55	11.79	10.77	10.4	7.9	8.73	7.64	9.4	16.18	8.51	10.28	14.99	14.48	16.68	12.66
Geneva	320	Placebo	Placebo	7	8.62	12.44	12.95	10.7	12.25	14.32	12.16	7.64	13.15	7.64	7.64	10.26	14.02	9.01	7.64	11.34	10.56	10.39	14.22	12.13	10.52	11.07	9.59	10.31	13.19	8.44	14.05	13.26	8.12	7.64	10.07	11.75	10.97	7.64	7.64	9.07	8.06	9.2	15.57	7.77	9.58	13.49	13.76	13.43	11.27
Geneva	384	Placebo	Placebo	7	7.64	13.27	7.64	10.9	11.62	14	13.98	7.64	13.65	7.64	7.64	11.68	14.98	7.64	7.64	10.42	11.55	10.39	14.5	12.69	11.89	10.91	8.89	9.57	12.45	9.57	13.89	13.06	9.9	7.64	10.06	11.48	10.18	7.64	8.52	8.49	8.16	9.4	16.09	8.36	10.33	13.65	14.27	15.58	12.66
Geneva	365	Placebo	Placebo	7	8.26	12.53	7.64	11.65	12.84	13.39	14.22	7.64	13.66	7.64	7.64	11.45	14.79	11.12	7.64	10.75	13.32	11.66	14.94	13.02	11.55	11.14	10.19	9.82	12.72	10.72	13.31	12.97	12.5	7.64	10.78	11.93	10.31	7.64	7.64	8.37	8.42	9.81	15.82	9.36	11.17	14.76	14.55	15.91	11.39
Geneva	301	Placebo	Placebo	7	7.64	13.1	15.72	11.18	12.57	14.59	14.67	7.64	13.64	7.88	7.64	11.09	14.59	11.12	7.64	11.87	14.04	10.19	13.81	12.66	11.25	11.02	9.56	10.21	13.32	11.03	13.34	13.09	7.64	7.64	11.89	12.09	10.78	11.7	7.64	7.64	8.69	10.62	16.84	8.83	10.46	14.71	14.18	15.47	11.83
Geneva	338	Placebo	Placebo	7	7.64	11.41	13.1	12.41	12.22	12.89	11.84	7.64	13.7	7.64	14.22	10.42	14.48	9.76	7.64	10.84	10.14	11.4	14.52	12.63	10.54	11.55	9.17	10.54	12.13	9.88	13.31	12.56	11.04	7.64	9.91	11.6	9.77	10.35	7.64	9.9	8.09	9.68	15.69	8.74	11.18	14.31	14.54	14.8	10.38
Geneva	307	Placebo	Placebo	7	7.77	13.11	12.63	12.24	11.91	13.43	14.27	7.64	13.38	7.64	15.54	11.05	14.1	11.07	7.64	11.74	13.53	12.35	14.54	12.98	11.29	10.72	8.86	9.6	12.7	10.71	13.43	12.92	10.43	7.64	10.78	11.87	10.74	11.11	7.64	9.07	7.73	10.76	16.54	8.93	11	14.99	14.58	14.92	11.79
Geneva	309	Placebo	Placebo	7	8.73	12.99	7.64	11.62	12.56	14.08	14	7.64	13.94	8.46	7.64	11.55	15.18	10.91	7.64	11.04	11.69	11.79	15.25	13.08	11.8	11.75	10.71	11.42	13.36	11.12	13.8	13.29	10	7.74	11.02	12.01	10.69	7.64	7.74	9.93	8.1	7.64	16.57	8.77	11.9	15.27	15.15	15.7	11.55
Geneva	393	Placebo	Placebo	7	7.64	12.45	7.64	11.85	12.42	12.92	14.17	7.64	13.63	7.66	7.64	11.35	15.13	10.65	7.64	10.41	13.12	10.9	14.79	12.84	12.36	11.26	9.62	10.04	7.64	10.02	13.11	13.08	9.16	7.64	10.34	11.63	10.15	7.64	7.95	8.8	7.86	9.64	15.83	8.85	10.5	14	14.34	16.06	11.78
Geneva	318	Placebo	Placebo	7	8	12.48	13.56	11.99	12.79	14.26	13.71	7.64	13.82	7.64	14.65	10.92	14.43	10.68	7.64	11.21	12.63	12.55	15.05	13.02	11.47	10.93	10.33	10.24	12.36	8.9	13.23	13.11	10.68	7.64	10.25	12.14	10.66	10.95	7.64	8.25	8.35	9.86	16.04	9.26	10.92	13.87	14.16	15.28	10.91
Geneva	334	Placebo	Placebo	7	7.64	12.63	13.01	10.86	11.91	14.16	14.26	7.64	12.98	7.64	7.64	11	14.7	11.21	7.64	11.39	13.53	10.83	13.83	12.33	11.18	10.9	8.77	9.75	14.89	10.91	12.8	12.8	12.63	7.64	10.88	11.43	11.55	11.43	7.64	9.37	8.06	10.17	15.89	8.38	11.16	15.01	15.11	14.78	11.77
Geneva	323	Placebo	Placebo	7	7.64	12.71	12.73	10.17	11.69	13.64	14.81	7.64	13.21	8.28	13.92	10.87	14.32	10.19	7.64	11.02	14.04	10.39	13.41	12.82	10.9	10.95	8.71	9.98	12.44	9.03	14.11	12.41	11.61	7.64	10.25	11.68	10.31	10.61	7.64	8.61	9.29	9.33	16.19	8.59	10.89	14.28	14.56	14.19	11.79
Geneva	342	Placebo	Placebo	7	8.05	12.6	7.64	11.31	11.8	14.07	12.76	7.64	13.75	7.64	14.29	11.29	15.04	9.47	7.64	13.18	10.88	11.11	14.71	12.54	12.31	10.96	9.55	10.5	12.1	9.38	13.67	12.97	7.77	7.64	10.49	12.49	10.68	10.07	7.64	9.84	8.33	9.5	16.2	8.8	10.46	14.46	14.28	16.67	12.15
Geneva	325	Placebo	Placebo	7	7.64	12.45	13.31	11.92	12.34	13.5	13.6	7.64	13.04	7.71	7.64	10.37	14.64	10.49	7.64	10.7	12.42	11.97	14.81	13.03	10.99	11.35	10.07	10.18	12.86	10.77	13.18	13.22	10.57	7.64	10.26	11.4	10.13	8.16	7.64	8.5	8.06	10	16.02	9.47	10.53	14.62	14.24	15.12	11.24
Geneva	365	Placebo	Placebo	14	7.64	12.94	13.28	10.84	11.93	13.41	14.45	7.64	13.56	7.64	7.64	11.21	14.58	10.29	7.64	11.81	13.62	10.47	13.75	12.56	11.13	11.61	8.69	9.31	14.25	10.81	13.61	13.32	12.28	7.64	10.48	11.66	10.78	10.76	7.64	9.42	8.12	9.82	16.16	8.42	10.25	14.82	14.36	15.85	11.41
Geneva	318	Placebo	Placebo	14	9.32	13.7	14	11.83	12.37	14.16	14.97	7.64	14.24	8.68	7.64	10.95	14.21	13.6	8.51	11.87	14.05	11.56	14.38	12.37	10.7	11.43	9.52	10.4	13.25	12.56	13.9	13.16	9.19	7.64	12.34	12.44	11.05	11.94	7.64	13.42	8.54	7.64	17.01	8.69	14.09	16.61	16.54	13.88	10.86
Geneva	342	Placebo	Placebo	14	7.64	12.35	13.39	11.47	11.83	13.24	13.41	7.64	13.87	7.64	14.68	11.21	15.4	10.98	7.64	11.32	12.11	10.85	14.89	12.66	12.55	11.09	9.25	10.38	12	10.19	13.69	12.9	11.63	7.64	10.4	12.22	9.98	11.27	7.96	9.57	8.66	9.49	16.01	9.08	11.69	14.98	14.94	16.81	12.29
Geneva	309	Placebo	Placebo	14	7.64	13.07	7.64	11.63	12.39	13.21	11.86	7.64	13.35	7.64	7.64	11.26	14.93	7.64	7.64	11.18	9.07	11.7	15.05	13.15	11.88	11.25	9.63	10.77	13.08	8.81	13.59	13.3	7.64	7.64	10.36	11.6	10.61	7.64	7.89	9.58	8.42	9.55	16.47	9.09	11.41	14.96	14.44	15.57	12.02
Geneva	393	Placebo	Placebo	14	7.64	12.98	12.62	10.66	11.74	13.35	13.14	7.64	12.96	7.64	7.64	11.06	14.76	7.64	7.64	10.62	10.72	10.16	14.22	12.45	11.87	10.62	8.2	9.25	13.53	10.5	13.29	12.67	7.91	7.64	9.98	11.06	10.3	7.64	7.64	10.02	7.64	9.94	15.93	8.42	11.2	14.92	15.12	15.71	11.97
Geneva	320	Placebo	Placebo	14	7.64	13.04	13.51	11.08	11.92	13.74	13.5	7.64	13.43	7.64	7.64	10.82	13.93	11.24	7.64	11.83	12.26	10.54	13.69	12.27	10.37	11.17	8.68	9.66	13.49	10.69	14	13.01	12.83	8.08	10.98	11.74	10.6	7.64	7.64	7.64	7.93	7.64	16.32	8	11.07	15.12	14.57	13.5	11.57
Geneva	384	Placebo	Placebo	14	7.64	13	7.64	11.27	11.92	13.68	12.68	7.64	13.62	7.64	7.64	11.44	14.91	10.27	7.64	10.86	10.12	10.45	14.77	12.78	11.87	11.21	9.35	10.23	12.78	9.41	13.83	13.32	8.3	7.64	10.39	11.59	10.62	8.34	7.64	8.31	8.6	7.64	16.25	8.63	10.59	14.74	14.67	15.6	12.6
Geneva	325	Placebo	Placebo	14	7.64	12.48	7.64	12.61	12.93	13.35	13.6	7.64	13.53	7.64	7.64	11.17	14.25	10.13	7.64	10.53	11.84	12.41	15.21	13.31	11.52	11.28	10.35	10.57	12.44	9.18	13.38	13.13	7.69	7.64	10.49	11.68	10.4	10.82	7.64	9.02	8.31	9.51	15.73	9.74	10.09	13.89	13.75	14.91	11.31
Geneva	301	Placebo	Placebo	14	7.64	12.92	13.14	11.84	12.06	13.85	14.99	7.64	13.98	8.58	7.64	11.32	14.68	11.29	7.64	11.72	14.13	10.5	14.03	13.19	11.54	11.32	9.32	10.32	12.07	10.59	13.44	13.06	10.94	7.64	10.98	11.96	10.91	7.64	7.64	10.05	7.64	7.64	16.42	8.93	11	15.01	14.75	15.84	11.68
Geneva	307	Placebo	Placebo	14	7.64	13.54	13.05	11.95	12.03	13.93	14.63	7.64	13.42	8.09	14.42	10.99	13.86	10.36	7.64	11.69	13.89	12.02	14.23	12.75	11.02	11.23	9.46	9.72	14.84	10.27	13.23	13.02	9.36	7.64	10.55	11.95	10.97	11.03	7.64	8.48	7.64	10.45	16.22	8.61	10.38	14.69	14.2	14.43	11.84
Geneva	338	Placebo	Placebo	14	7.64	12.03	12.94	11.24	11.72	13.37	13.76	7.64	13.17	7.64	13.68	10.79	14.81	9.77	7.64	11.2	12.92	11.25	14.39	12.6	10.9	11.07	8.71	10.01	11.58	10.27	13.37	12.65	10.61	7.64	10.07	11.51	10.69	10.5	7.64	8.74	7.9	10.24	15.88	8.9	10.47	14.56	14.46	15.4	10.98
Geneva	323	Placebo	Placebo	14	7.64	12.03	13.2	11.04	11.87	13.48	13.55	7.64	13.15	7.64	13.9	10.86	14.35	10.14	7.64	10.87	12.92	10.85	13.9	12.7	10.97	11.23	8.76	10.53	14.21	9.92	7.64	12.49	10.56	7.64	10.35	11.59	10.52	10.7	7.64	9.1	8.43	9.35	15.89	8.68	11.15	14.79	14.71	14.41	10.56
Geneva	334	Placebo	Placebo	14	7.64	12.35	13.06	11.41	11.74	13.49	12.92	7.64	13.15	7.64	13.99	10.8	14.74	11.15	7.64	11.2	12.23	10.62	14.16	12.72	11.36	11.24	9.29	10.47	13.4	10.47	13.34	13.19	8.43	7.64	10.68	11.48	10.84	10.05	7.64	9.82	8.21	10.22	16.13	8.42	11.75	15.06	15.09	14.48	11.38
Geneva	393	Placebo	Placebo	28	7.64	12.62	12.98	11.21	12.68	13.01	12.82	7.64	13.3	7.64	7.64	11.32	15.07	10.33	7.64	10.8	10.33	11.33	14.77	12.73	12.63	10.93	9.45	9.6	12.59	9.4	12.98	13.15	8.61	7.64	9.36	11.67	10.53	7.98	7.64	7.64	7.64	10.79	15.82	9.05	10.65	14.62	14.63	15.76	12.28
Geneva	338	Placebo	Placebo	28	7.64	11.89	13.22	11.52	11.69	13.27	13.51	7.64	13.35	7.64	13.52	10.71	14.66	10.74	7.64	11.1	12.23	11.02	14.52	12.5	10.46	11.31	8.83	10.31	12.07	9.9	13.52	12.77	12.03	7.64	10	11.48	10.36	10.66	7.64	9.68	8.12	10.02	15.88	8.53	11.18	14.83	14.83	15.09	10.76
Geneva	309	Placebo	Placebo	28	8.16	13.11	7.64	11.53	12.59	14	13.29	7.64	13.23	7.64	7.64	11.09	14.94	7.64	7.64	11.9	11.01	12.29	14.87	13.05	11.86	10.82	9.37	10.23	13.53	10.83	13.14	13.38	8.76	7.64	10.73	11.95	11.3	7.64	7.64	10.13	8.2	10.57	16.45	8.81	11.57	15.32	14.68	15.54	11.99
Geneva	318	Placebo	Placebo	28	7.64	12.89	7.64	10.97	11.86	13.76	14.54	7.64	13.09	7.64	8.49	10.88	14.41	7.64	7.64	11.51	13.63	11.57	14.23	12.82	10.94	10.68	8.78	9.73	12.77	10.02	13.24	12.77	9.17	7.64	10.43	11.7	10.85	8.71	7.64	8.53	7.83	10.05	16.51	8.63	9.86	14.18	13.94	15.34	11.24
Geneva	384	Placebo	Placebo	28	8.8	12.85	7.64	11.25	12.02	13.78	13.45	7.64	13.7	7.64	7.64	11.33	15.06	10.84	7.64	10.87	11.5	10.52	14.54	12.75	12.07	10.98	9.12	10.23	13.01	9.72	13.74	13.34	9.02	7.64	10.4	12.09	10.87	7.64	7.64	7.64	8.13	9.75	16.01	8.78	10.99	14.73	14.75	15.59	12.49
Geneva	334	Placebo	Placebo	28	7.64	12.84	7.64	11.4	11.79	13.62	12.84	7.64	13.37	7.64	13.98	11.17	14.85	11.66	7.64	11.64	11.48	10.88	14.28	12.59	11.88	11.11	8.99	9.99	13.01	10.46	13.1	13.18	10.34	7.64	10.58	11.42	10.91	10.83	7.64	9.75	8.71	7.64	16.04	9.13	11.66	15.25	15.09	15.27	12.41
Geneva	323	Placebo	Placebo	28	7.64	12.3	12.79	11.04	12.2	13.12	13.66	7.64	13.23	7.64	13.7	10.89	14.63	7.64	7.64	10.42	12.48	11.31	14.44	12.43	10.91	11.04	9.58	10.32	11.85	9.16	13.66	12.25	11.59	7.64	10.28	11.6	9.95	7.64	7.64	9.65	8.18	9.32	15.67	8.56	11.3	14.41	14.82	14.4	11.08
Geneva	365	Placebo	Placebo	28	7.64	10.91	13.51	10.87	12.24	13.22	14.02	7.64	13.26	7.65	13.93	10.07	13.95	7.66	7.64	11.08	13.86	10.11	13.94	11.49	9.93	10.17	8.5	12.6	7.64	10.64	13.38	12.6	11.22	7.64	10.72	11.32	10.37	8.35	7.64	11.62	7.71	7.64	16.73	7.64	10.29	14.49	14.37	14.27	9.33
Geneva	307	Placebo	Placebo	28	9.11	13.37	7.64	12.16	12.29	14.03	14.75	7.64	13.41	7.64	14.46	11.16	14.16	10.59	7.64	11.95	13.64	12.12	14.41	12.81	11.21	10.75	9.19	9.72	13.15	10.34	13.12	12.97	10.99	7.64	10.81	11.5	11.17	11.19	7.64	8.06	7.64	10.88	16.51	8.96	10.29	14.85	14.41	14.93	12.37
Geneva	301	Placebo	Placebo	28	7.64	12.46	7.64	10.94	12.17	13.23	12.3	7.64	13.24	7.64	7.64	11.07	14.41	9.67	7.64	10.89	9.82	10.57	13.98	12.88	11.45	10.79	9.19	10.98	12.6	9.56	13.04	12.96	7.64	7.64	9.11	11.62	10.42	10.21	7.64	8.03	7.98	10.53	16.33	8.29	10.94	14.71	14.23	15.53	11.57
Geneva	342	Placebo	Placebo	28	7.64	12.77	13.28	11.1	11.79	14.11	14.79	7.64	13.5	8.31	7.64	11.08	15.21	10.67	7.64	11.68	13.63	11.1	14.45	12.47	12.33	10.77	8.93	9.93	13.03	10.12	13.5	12.55	8.38	7.64	10.74	11.7	11.15	7.64	7.64	7.87	7.93	10.2	16.32	8.48	10.4	14.78	14.31	16.79	12.1
Geneva	320	Placebo	Placebo	28	7.64	13.15	11.8	10.7	11.77	13.56	14.12	7.64	13.49	7.64	7.64	11.01	13.91	16.03	7.64	11.64	13.38	10.57	13.51	12.03	10.52	11.07	8.63	9.65	13.47	10.29	14.23	13.22	13.8	8.15	10.67	11.93	10.99	12.82	7.64	7.64	8.3	9.6	15.94	7.64	10.76	14	14.51	13.41	11.51
Geneva	325	Placebo	Placebo	28	7.64	12.37	7.64	12.14	12.36	12.94	12.71	7.64	12.9	7.64	7.64	10.85	14.07	9.43	7.64	10.48	10.14	12.67	15.13	13.23	11.34	11.14	10.13	10.34	12.51	9.81	13.14	12.9	7.84	7.64	9.49	11.69	10.35	7.64	7.64	8.51	7.64	9.81	15.91	8.82	10.31	14.36	13.92	14.5	10.58
Geneva	135	LD	3x105	0	7.64	12.51	7.64	11.2	11.25	13.64	11.71	7.64	13.7	7.64	13.89	7.64	14.4	9.32	7.64	11.19	10.54	10.47	14.31	12.39	11.11	11.24	8.24	10.13	15.98	9.43	10.7	13.98	8.73	7.64	10.61	11.14	10.56	9.87	7.86	8.98	7.64	9.7	16.38	8.74	11.34	14.83	14.74	15.59	12.25
Geneva	144	LD	3x105	0	7.64	12.28	12.3	11.3	11.43	13.08	14.2	7.64	13.08	7.64	7.64	10.9	14.58	10.64	7.64	10.59	13.31	10.56	13.9	12.68	11.06	11.46	9.14	9.95	11.69	10.03	13.1	12.71	10.08	7.64	10.43	10.83	10.07	11.09	7.64	7.66	7.64	7.64	15.97	8.03	9.83	13.87	13.65	14.05	11.1
Geneva	388	LD	3x105	0	7.64	12.73	13.4	11.05	11.73	12.53	13.4	7.64	14.19	7.64	7.64	10.95	14.26	9.82	7.64	10.65	12.75	10.79	14.15	12.38	11.01	11.77	9.46	10.24	11.21	10.96	13.85	13.35	8.63	7.64	10.52	11.52	9.79	9.83	7.64	8.59	8.14	7.64	15.98	8.72	10.91	15.03	14.6	14.32	11.41
Geneva	140	LD	3x105	0	7.64	13.29	12.56	11.2	12.09	14.16	11.93	7.64	13.27	7.64	7.64	10.67	13.92	10.54	7.64	11.56	10.39	10.68	13.6	11.85	11.07	10.78	7.64	9.85	7.64	10.55	13.37	12.61	7.64	7.65	11.93	11.16	11.62	11.25	7.64	10.39	7.64	10.08	16.48	8.27	10.8	15	14.39	14.43	12.03
Geneva	368	LD	3x105	0	7.64	11.97	12.5	11.49	12.4	13.75	12.72	7.64	13.32	7.64	13.36	10.65	15.17	9.24	7.64	10.9	11.39	10.15	14.43	12.41	11.92	11.35	9.21	10.27	15.35	8.4	9.66	13.05	8.14	7.64	10.24	11.52	10.75	10	7.64	7.87	8.39	10.01	15.51	8.53	9.77	13.23	13.35	15.5	11.22
Geneva	138	LD	3x105	0	8.51	13.01	13.43	11.36	12.32	13.04	13.43	7.64	13.3	7.74	7.64	10.72	13.63	7.64	7.64	11.72	12.17	11.45	13.97	12.4	10.65	11.29	9.47	9.63	12.46	12.13	13.86	13.24	7.64	7.64	10.23	11.12	9.82	8.07	7.64	12.48	7.73	9.65	16.51	8.19	12.81	15.92	15.79	12.87	10.94
Geneva	394	LD	3x105	0	7.64	12.96	7.64	10.43	11.76	13.51	13.16	7.64	13.48	7.64	7.64	11.25	14.98	10.31	7.64	10.41	10.74	10.6	14.57	12.29	12.69	10.01	9.77	12.65	11.93	9.17	13.67	13.1	7.64	7.64	9.62	11.38	10.06	7.64	7.64	10.44	8.01	7.64	16.16	8.31	10.79	13.78	14.44	15.49	12.07
Geneva	386	LD	3x105	0	9.81	13.34	7.64	11.15	11.56	14.28	15.06	7.64	13.71	8.87	7.64	10.88	14.43	11.95	7.64	11.43	14.46	10.41	13.71	12.27	10.6	10.98	9.8	9.55	7.64	11.51	13.87	13.2	12.28	7.64	10.96	12.12	9.94	9.08	7.73	7.64	7.64	10.34	16.38	8.64	10.66	14.55	14.12	15.95	11.62
Geneva	360	LD	3x105	0	9.16	12.99	13.84	11.44	12.48	13.53	14.08	7.64	13.97	7.94	7.64	10.95	14.64	10.33	7.64	11.54	13.29	10.67	14.24	12.11	10.88	11.53	9.92	9.68	12.48	10.66	14.11	13.26	8.5	7.64	10.41	11.79	9.78	7.64	7.64	9.38	7.95	9.47	16.62	8.72	10.51	14.74	14.55	14.95	11.93
Geneva	383	LD	3x105	0	7.64	12.83	12.96	11.17	12.3	14.03	14.61	7.64	13.25	8.08	7.64	10.9	15.34	10.7	7.64	11.34	13.91	10.42	14.59	12.41	12.35	10.76	8.89	9.86	12.95	10.61	12.94	13.07	8.09	7.64	10.74	11.5	10.27	11.34	8.14	7.64	7.64	9.81	15.81	8.79	9.99	14.1	14.08	16.15	12.64
Geneva	379	LD	3x105	0	7.64	12.83	13.55	11.77	11.64	13.31	13.34	7.64	13.55	7.64	7.64	11.04	14.77	9.05	7.64	11.46	12.27	11.09	14.5	12.57	10.9	11.05	8.35	9.62	12.69	9.58	13.39	13.22	7.76	7.64	10.27	11.29	10.46	9.97	7.64	8.45	8.56	9.88	16.21	8.75	10.65	14.74	14.23	15.06	12.03
Geneva	387	LD	3x105	0	7.64	12.31	7.64	11.16	11.6	13.96	15.43	7.64	13.32	8.8	7.64	10.79	14.44	11.61	7.64	11.52	14.5	11.17	13.85	12.27	11.37	9.97	8.97	10.89	8.82	10.48	13.24	11.46	9.59	7.64	11.62	10.94	10.86	11.9	7.64	10.96	8.15	7.64	16.82	7.64	9.82	14.33	13.89	15.4	12.19
Geneva	375	LD	3x105	0	7.64	10.53	12.68	12.2	11.79	12.96	13.28	7.64	13.43	7.64	7.64	9.89	14.42	9.39	7.64	14.41	12.92	10.38	14.49	11.52	9.59	11.42	8.87	10.64	15.48	7.64	12.59	12.68	7.86	7.64	10.1	11.37	9.85	9.74	7.64	7.64	7.64	10.86	15.6	8.43	10.88	13.92	14.55	14.33	10.61
Geneva	395	LD	3x105	0	7.64	13.46	13.26	12.27	12.53	13.5	14.05	7.64	13.84	7.81	7.64	11.52	14.37	10.23	7.64	11.75	12.69	11.66	14.33	12.96	11.6	10.74	10.43	9.75	12.48	10.33	13.59	12.88	8.05	7.64	10.79	11.98	10.84	10.85	7.8	8.21	7.64	7.64	16.79	9.67	10.44	14.94	14.43	15.63	12.37
Geneva	370	LD	3x105	0	7.64	11.55	12.99	11.53	11.92	13.05	14.92	7.64	13.52	8.69	7.64	10.29	14.25	10.44	7.64	11.44	14.58	10.58	13.87	12.32	9.61	11.33	9.74	9.97	7.64	9.77	12.9	12.03	8.56	7.64	10.27	11.88	10.63	11	7.64	8.04	7.64	9.68	16.63	8.39	9.72	14.21	13.55	14.43	10.82
Geneva	373	LD	3x105	0	9.35	12.91	13.45	11.9	12.38	13.8	14.72	7.64	13.57	8.27	7.64	10.89	14.48	10.61	7.64	10.94	13.98	11.56	14.24	12.16	11.73	11.17	10.13	9.86	12.71	10.44	13.44	12.8	9.37	7.64	10.98	11.59	10.98	11.26	7.64	9.15	7.64	9.39	16.13	7.64	9.43	13.8	13.37	14.44	11.2
Geneva	382	LD	3x105	0	7.64	12.89	13.69	11.32	12.11	13.61	14.05	7.64	13.5	8.49	7.64	10.99	14.44	10.37	7.64	11.5	13.81	10.58	13.98	12.24	10.9	10.66	9.99	9.47	11.67	10.73	13.49	12.87	8.49	7.64	9.87	11.1	9.94	7.64	7.64	8.52	7.96	9.16	16.4	8.76	10.39	14.6	14.38	15.48	11.77
Geneva	136	LD	3x105	0	7.64	11.1	7.64	10.99	11.61	13.27	11.73	7.64	13.25	7.64	13.48	9.44	13.68	9.31	7.64	11.02	11.01	10.58	13.75	11.51	9.82	11.47	9.05	9.75	7.64	7.64	13.4	11.69	7.81	7.64	10.17	11.14	10.24	7.64	7.64	8.5	7.64	8.87	15.92	8.37	10.93	14.33	14.41	13.82	10.45
Geneva	340	LD	3x105	0	7.64	12.25	12.34	11.5	11.87	13.37	11.38	7.64	13.23	7.64	13.69	10.53	14.04	8.79	7.64	10.34	10.05	11.54	14.68	12.1	11.35	10.94	8.8	9.95	13.31	8.38	13.72	13.09	8.12	7.64	10.38	11.44	10.07	9.57	7.64	9.01	7.64	9.87	15.68	8.89	10.13	13.41	13.76	13.81	11.83
Geneva	145	LD	3x105	0	7.64	13.28	12.99	10.98	11.24	13.37	14.61	7.64	13.34	8.43	7.64	11.08	14.63	10.82	7.64	12.13	13.86	10.87	13.84	11.98	11.36	11.22	8.64	9.64	12.07	10.34	13.46	13.29	8.38	7.64	10.44	11.77	10.05	11.15	7.64	9.22	7.64	7.64	16.63	8.47	11	15.06	14.68	16.18	12.15
Geneva	374	LD	3x105	0	8.51	12.86	13.78	10.81	10.86	12.73	13.54	7.64	13.35	7.64	7.64	10.73	14.18	9.78	7.64	11.72	12.56	10.36	13.62	12.05	11.09	11.8	8.23	9.54	12.03	10.36	13.29	12.94	7.64	7.64	9.54	10.92	10.34	9.98	7.64	7.64	7.64	9.28	16.54	8.1	10.93	15.2	14.42	14.95	11.85
Geneva	143	LD	3x105	0	7.64	12.61	13.17	11.63	12.21	13.63	13.84	7.64	13.59	7.65	7.64	11	14.75	10.81	7.64	10.87	12.92	11.36	14.49	12.64	11.24	11.12	9.41	9.74	12.32	10.81	13.93	13.17	8.39	7.64	10.16	11.61	9.98	7.64	7.64	7.64	8.06	9.72	16.39	8.84	10.94	14.82	14.47	15.42	11.32
Geneva	391	LD	3x105	0	7.64	12.34	13.31	12.13	12.25	13.98	11.7	7.64	13.71	7.64	7.64	10.75	14.74	10.11	7.64	11.03	10.15	11.96	14.8	12.92	11.04	11.5	9.47	10.69	14.47	9.53	13.9	13.04	7.75	7.64	10.98	11.89	10.85	10.86	7.64	9.47	8.48	7.64	16.06	8.79	9.96	13.91	13.44	14.88	10.45
Geneva	390	LD	3x105	0	8.25	12.33	7.64	9.73	11.02	13.23	13.09	7.64	12.69	7.64	7.64	9.88	13.71	10.35	7.64	11.19	12.04	9.21	12.3	11.02	9.99	11.41	8.27	9.39	12.48	11.17	12.79	12.5	12	7.64	10.02	10.24	10.17	10.84	7.64	9.96	7.64	8.08	7.64	7.64	9.23	14.14	13.09	13.27	10.7
Geneva	335	LD	3x105	0	7.64	12.11	12.6	10.99	11.24	13.6	11.56	7.64	13.71	7.64	13.77	10.15	14.12	8.77	7.64	10.44	10.36	10.35	14.17	12.28	10.34	12.64	9.81	10.5	13.99	8.82	13.98	13.21	7.64	7.64	10.43	11.51	10.51	9.57	7.64	8.73	8.17	7.64	15.68	8.33	10.39	14.06	13.95	13.35	10.98
Geneva	357	LD	3x105	0	7.64	12.81	13.75	11.58	12.18	13.69	14.29	7.64	13.64	8.12	7.64	11.13	14.79	10.84	7.64	11.57	13.45	11.49	14.58	12.71	11.67	10.83	9.43	9.63	12.62	10.9	13.58	13.45	8.13	7.64	10.1	11.74	9.96	7.64	7.64	8.36	8.63	10.45	16.2	9.07	11.02	15.11	14.68	15.91	11.72
Geneva	139	LD	3x105	0	7.64	12.26	13.5	12.37	11.43	13.19	13.96	7.64	13.7	7.96	7.64	10.98	14.22	10.19	7.64	11.04	12.83	11.84	14.65	12.75	10.67	11.17	8.91	10.37	12.22	8.92	13.43	12.8	7.64	7.64	10.6	11.44	10.25	7.64	7.64	8.83	8.19	10.18	16.08	8.89	9.94	13.83	13.45	14.59	9.84
Geneva	397	LD	3x105	0	7.64	13.4	13.36	11.76	12.1	13.68	14.21	7.64	13.8	8.19	7.64	11.37	14.14	11.24	7.64	11.78	12.92	10.83	14.08	12.54	11.36	11.55	10.28	10.13	12.57	10.56	13.6	13.01	7.93	7.64	10.76	11.22	10.68	7.64	7.64	11.92	8.28	7.64	16.48	8.33	11.49	15.48	15.19	15.16	12.19
Geneva	381	LD	3x105	0	7.64	12	7.64	11.82	11.74	13.59	13.81	7.64	13.3	7.64	7.64	10.86	14.27	11.04	7.64	11.09	13.24	11.06	14.43	13.13	11.58	11.17	9.26	10.34	12.08	10.66	13.6	12.24	9.31	7.64	10.15	11.32	10.37	11.32	7.64	9.83	8.48	10.3	16.08	8.67	10.74	14.73	15.3	14.98	10.72
Geneva	376	LD	3x105	0	7.64	13.08	13.52	11.52	11.73	13.17	14.62	7.64	14.14	8.61	7.64	11.36	14.43	10.1	7.64	11.74	13.64	11.61	14.34	12.76	11.1	11.75	9.29	9.97	12.43	9.94	13.95	13.06	8.38	7.64	10.33	11.89	10.75	7.64	7.64	8.37	8.66	7.64	16.62	8.7	10.11	14.57	14.09	15.13	11.19
Geneva	389	LD	3x105	0	7.64	12.41	12.86	11.22	11.89	13.07	14.19	7.64	13.35	7.64	7.64	10.65	13.98	10.63	7.64	11.4	13.13	10.7	13.63	12.26	10.41	10.75	9.32	9.38	11.79	9.93	13.1	11.56	8.39	7.64	10.84	10.71	10.75	11.04	7.64	8.77	7.87	7.64	16.47	8.43	9.2	14.22	13.58	13.41	10.59
Geneva	380	LD	3x105	0	8	12.88	7.64	10.34	10.84	12.59	13.02	7.64	13.02	7.64	7.64	10.5	13.63	7.64	7.64	11.06	12.05	10.15	13.11	11.91	9.95	11	9.15	9.65	11.99	9.67	13.41	12.48	7.64	7.64	9.37	10.65	9.62	10.13	7.64	8.18	8.09	7.89	15.91	7.64	10.17	14.21	13.29	14.49	12.05
Geneva	359	LD	3x105	0	7.64	12.67	7.64	11.58	12.34	13.37	14.53	7.64	13.63	7.64	7.64	11.24	14.74	9.62	7.64	10.79	13.64	10.79	14.22	13.01	11.81	11.47	9.78	10.09	7.64	9.71	13.32	13.17	9.18	7.64	10.7	11.51	10.62	7.64	7.64	7.64	8.35	9.8	16.07	9.16	9.96	14.01	13.69	14.77	10.93
Geneva	361	LD	3x105	0	7.64	13.04	13.63	11.63	11.96	13.58	14.12	7.64	13.52	7.64	7.64	11.12	14.63	10.67	7.64	11.77	13.35	11.27	14.37	12.58	11.36	10.84	9.09	9.77	12.07	10.48	13.34	13.22	8.95	7.64	10.39	11.42	10.04	11.08	7.64	7.64	7.88	9.68	16.27	9.15	10.09	14.58	14.05	15.54	12.36
Geneva	133	LD	3x105	0	7.64	12.19	7.64	11.41	11.82	13.54	12.35	7.64	13.44	7.64	14.06	10.8	14.35	10.39	7.64	14.4	11.9	11.32	14.4	12.5	11.03	10.68	8.83	10.56	14.56	9.51	13.67	13.16	10.11	7.64	10.61	11.49	10.55	10.91	7.64	8.79	8.08	9.89	15.71	8.37	10.42	14.28	14.25	14.71	11.29
Geneva	350	LD	3x105	0	7.64	12.61	7.64	11.06	12.34	13.27	12.11	7.64	13.12	7.64	13.39	10.67	14.29	9.05	7.64	12.31	10.79	10.72	14.17	11.96	10.96	8.44	7.64	12.7	12.59	8.29	13.34	13.01	9.72	7.64	7.64	10.91	10.74	10.31	7.64	9.83	8.01	8.36	16.89	8.13	10.58	14.43	14.11	14.97	11.45
Geneva	396	LD	3x105	0	7.64	13.09	13.39	11.01	11.17	13.91	13.53	7.64	13.59	7.64	7.64	11.66	14.64	7.64	7.64	11.39	10.75	10.8	14.19	12.74	11.16	11.08	8.6	10.08	13.54	9.5	13.87	13.1	9.38	7.64	9.32	11.69	10.03	7.64	7.64	9.69	8.01	9.74	16.51	8.63	11.8	14.51	15.45	16.31	12.16
Geneva	367	LD	3x105	0	7.64	13.08	12.81	11.77	11.97	13.35	12.04	7.64	13.35	7.64	13.66	7.64	13.91	9.27	7.64	11.74	10.78	11.52	14.19	12.08	9.9	11.06	8.78	9.42	15.18	9.46	9.96	12.83	8.38	7.64	9.78	11.11	10.56	9.92	7.64	9.09	7.64	10.3	16.12	9	10.36	14.56	14.19	14.24	11.19
Geneva	372	LD	3x105	0	7.64	13.08	7.64	11.66	12.83	13.83	12.87	7.64	13.57	7.64	13.92	10.95	14.95	9.62	7.64	10.88	11.52	12.03	15.08	12.59	11.64	11.01	10.22	9.89	15.6	9.33	7.64	13.28	7.89	7.64	10.82	11.91	10.71	10.45	7.64	9.5	7.97	10.24	15.89	9.31	10.63	14.09	13.97	14.96	12.05
Geneva	356	LD	3x105	0	9.45	12.45	12.75	12.26	11.79	12.89	13.74	7.64	13.71	7.64	7.64	10.79	14.17	10.15	7.64	10.4	12.54	11.48	14.34	12.87	10.78	11.52	9.41	10.37	11.8	9.6	13.42	12.64	7.64	7.64	10.49	11.32	9.97	10.69	7.64	9.67	8.17	7.64	16.11	8.74	10.87	14.44	14.1	15.15	11.19
Geneva	328	LD	3x105	0	7.64	12.77	13.53	11	11.06	13.59	14.58	7.64	13.44	8.04	7.64	11.04	14.07	10.03	7.64	11.59	13.83	10.42	13.47	12.39	11.29	11.29	8.19	9.55	11.64	10.58	13.57	12.65	7.64	7.64	10.55	11.44	11.09	10.52	7.64	9.65	7.64	7.64	16.99	8.01	9.52	14.47	13.5	14.75	11.93
Geneva	132	LD	3x105	0	7.64	11.2	12.95	12.82	12.31	13.17	13.34	7.64	13.8	7.64	13.62	9.54	14.24	7.64	7.64	10.35	12.63	10.78	14.29	12.3	10.36	12.43	9.66	10.89	14.3	9.15	13.62	14.02	10.82	7.64	10.53	11.21	10.27	10.13	7.64	10.02	7.64	7.64	15.47	9.15	11.34	14.25	14.87	14.17	10.97
Geneva	341	LD	3x105	0	7.64	12.03	13.11	10.64	10.96	13.12	13.76	7.64	13.14	8.36	7.64	10.27	14.4	10.21	7.64	10.92	13.1	9.87	13.34	12.07	10.46	11.51	8.66	10.41	11.94	10.65	13.73	12.87	7.87	7.64	10.08	11.37	10.14	10.64	7.64	9.66	7.7	9	16.01	7.74	11.61	15.07	14.63	14.31	10.73
Geneva	392	LD	3x105	0	9.22	12.66	7.64	11.98	11.71	13.07	13.73	7.64	13.44	7.64	7.64	11.09	14.16	10.29	7.64	11.5	12.32	10.94	14.17	12.81	11.27	11.37	9.32	10.21	12.2	10.38	13.49	13.04	7.9	7.64	10.42	11.49	10.75	10.69	7.64	10.3	7.95	9.64	16.29	9.12	11.05	15.07	14.57	15.44	11.44
Geneva	137	LD	3x105	0	7.64	12.65	14.1	11.56	11.67	12.97	13.77	7.64	13.49	7.64	7.64	11.21	14.41	9.85	7.64	10.13	12.99	11.37	14.05	12.57	10.27	11.42	10.08	9.94	11.85	10.97	13.49	13.09	7.64	7.64	9.71	11.27	9.78	7.64	7.64	9.82	8.36	9.59	16.01	8.75	10.41	14.66	14.28	15.51	11.73
Geneva	142	LD	3x105	0	7.64	11.77	12.97	12.37	12.31	13.89	15.39	7.64	13.38	9.41	7.64	10.44	14.34	11.08	7.64	10.78	14.91	11.05	14.46	12.68	9.57	11.46	9.25	10.21	7.64	10.43	12.73	11.9	9.16	7.64	11.16	12.04	10.77	11.5	7.64	10.23	8.19	7.64	16.06	7.64	10.77	14.33	14.07	12.99	7.64
Geneva	385	LD	3x105	0	7.64	12.97	12.96	11.7	12.01	13.9	11.85	7.64	13.81	7.64	7.64	11.15	13.97	10.45	7.64	11.83	10.34	10.74	13.77	12.3	10.42	11.59	7.64	10.47	13.46	10.25	13.05	12.83	8.35	7.64	11.53	11.59	11.08	7.64	7.64	9.88	7.64	7.64	16.97	8.53	10.23	14.66	13.94	14.74	11.2
Geneva	345	LD	3x105	0	7.64	11.88	7.64	11.27	12.11	12.89	11.83	7.64	13.36	7.64	13.42	10.24	14.13	7.64	7.64	11.46	11.09	10.12	13.86	12.1	10.59	11.42	9.75	10.11	14.27	9.48	13.53	12.76	10.1	7.64	10.06	11.45	10.03	10.02	7.64	10.18	7.64	7.64	15.86	7.64	11.48	14.9	14.85	13.09	10.57
Geneva	363	LD	3x105	0	7.64	11.38	13.27	11.84	12.06	13.37	15.69	7.64	13.66	9.44	7.64	10.43	14.17	10.67	7.64	10.91	15.63	10.89	14.07	13.1	9.93	11.34	9.44	10.49	7.64	11.02	13.65	12.45	7.64	7.64	10.59	11.86	10.58	7.64	7.64	10.64	7.64	9.69	16.36	7.64	10.51	14.85	14.73	14.88	11.82
Geneva	352	LD	3x105	0	7.64	12.94	7.64	11.1	12.22	14.31	14.9	7.64	13.08	7.64	7.64	10.99	14.88	11.14	7.64	10.92	14.2	11.68	14.42	12.63	11.18	10.78	10.51	9.48	12.2	11.07	13.08	12.73	8.86	7.64	10.32	11.34	9.27	11.45	7.64	7.64	7.64	10.35	15.81	8.86	9.62	13.56	13.58	14.99	11.45
Geneva	134	LD	3x105	0	7.64	12.28	7.64	11.26	11.77	13.14	12.5	7.64	13.32	7.64	13.63	10.69	13.89	9.55	7.64	11.33	10.66	11.22	14.25	12.62	10.42	11.44	9.48	10.01	12.29	8.7	13.53	13.25	8.18	7.64	10.14	11.51	10.31	10.05	7.64	9.01	7.97	9.54	16.03	8.79	10.71	14.25	14.33	13.74	10.86
Geneva	389	LD	3x105	1	9.2	12.66	13.35	11.18	11.66	12.76	13.59	7.64	13.68	8.36	7.64	10.89	14.29	7.64	7.64	10.82	12.27	10.26	13.54	12.24	10.34	11.45	9.17	10.39	12.21	9.54	13.78	12.11	8.87	7.64	10.62	11.59	9.96	10.54	7.64	9.77	7.88	7.64	16.22	7.85	10.4	14.16	13.73	13.74	10.67
Geneva	374	LD	3x105	1	7.64	12.6	13.61	11.12	11.36	13.54	12.81	7.64	13.79	11.68	7.64	10.41	14.63	11.63	7.64	11.18	11.56	10.55	14.26	12.17	11.16	11.7	8.74	10.58	12.71	12.09	14.35	13.48	7.64	7.64	13.89	11.83	9.59	10.18	8.28	11.49	8.51	9.65	16.16	8.55	14.14	16.75	16.22	14.37	11.12
Geneva	143	LD	3x105	1	8.29	12.79	13.5	11.66	12.46	13.75	12.87	7.64	13.7	10.54	7.64	11.09	14.68	7.64	7.64	10.94	11.9	11.33	14.5	12.45	11.02	11.32	9.74	10.24	13	11.31	14.28	13.4	7.73	7.64	12.36	11.72	10	7.64	8.33	8.85	7.93	9.9	16.6	8.9	12.22	15.54	14.96	15.36	11.27
Geneva	360	LD	3x105	1	7.64	10.96	16.78	11.86	12.63	13.93	14.9	7.64	13.7	9.61	9.39	9.5	14.12	7.64	7.64	11.04	14.8	10.56	14.51	11.68	9.19	11.58	10.11	10.3	12.13	11.71	13.81	12.4	10.93	8.03	10.37	11.63	9.75	10.03	7.64	9.08	7.64	9.73	16.59	8.35	10.48	13.4	14.26	14.11	11.55
Geneva	373	LD	3x105	1	9.77	13.12	13.36	11.76	12.48	13.33	14.04	7.64	13.79	9.82	7.64	11.31	14.02	11.43	7.64	11.56	12.53	12.22	14.4	12.42	12.12	11.39	10.56	10.31	11.84	10.89	13.66	13.18	7.99	7.64	12.95	11.51	10.58	10.78	7.64	9.97	7.99	7.64	16.91	8.6	12.01	15.61	14.43	13.99	11.35
Geneva	397	LD	3x105	1	7.64	13.26	7.64	11.73	11.92	13.1	13.98	7.64	13.61	10.1	7.64	11.27	13.98	11.36	7.64	11.83	12.5	10.73	13.95	12.69	11.29	11.97	9.8	11.14	11.9	10.79	13.99	13.13	7.8	7.64	14.26	11.62	10.21	10.82	7.64	12.25	8.12	7.64	16.67	8.17	12.86	16.18	15.67	15.28	12.17
Geneva	370	LD	3x105	1	7.64	12.84	12.9	11.41	11.68	12.79	13.65	7.64	13.66	9.52	7.64	11.12	14.04	7.64	7.64	11.67	12.4	10.73	13.73	12.6	10.26	11.87	9.3	10.49	11.96	9.17	13.46	12.8	7.99	7.64	10.68	11.31	10.34	10.8	7.64	9.21	8.21	9.32	16.65	8.55	10.88	14.67	13.8	14.6	11.16
Geneva	367	LD	3x105	1	7.64	13.84	7.64	11.7	11.63	13.83	14.34	7.64	13.91	12.37	7.64	11.23	13.32	12.48	7.64	11.3	13.44	11.46	13.7	12.39	9.62	11.67	8.84	10.7	13.08	14.21	14.31	13.17	7.64	7.64	14.69	11.2	10.3	7.64	7.64	11.8	7.64	10.49	16.7	9.1	14.33	17.36	17.13	13.13	10.56
Geneva	135	LD	3x105	1	7.64	13.71	15.48	11.19	11.26	13.88	14.36	7.64	13.65	8.93	7.64	11.2	14.68	11.25	7.64	12.32	13.65	10.5	13.54	12.34	10.94	11.09	8.71	9.89	12.5	10.57	13.77	13.27	8.95	7.64	10.73	11.1	10.56	7.64	8.2	8.13	7.64	9.43	17.25	8.45	11.15	15.35	14.68	16.2	12.64
Geneva	387	LD	3x105	1	7.64	13.25	12.81	11.92	11.24	13.37	14.37	7.64	14.03	10.57	7.64	11.31	14.51	7.64	7.64	11.61	13.08	11.12	14.02	12.27	11.22	11.64	7.7	10.69	11.69	12.16	13.84	12.88	7.93	7.64	12.59	11.49	10.45	10.79	7.64	11.31	8.32	9.96	16.63	8.92	13.14	16.49	15.74	15.29	11.99
Geneva	350	LD	3x105	1	7.64	13.41	7.64	10.82	12.48	13.57	14.17	7.64	13.32	8.9	7.64	10.94	14.36	10.47	7.64	11.53	13.35	10.91	13.66	11.98	10.84	11.11	10.08	9.39	12.3	11	13.57	12.92	8.68	7.64	10.71	10.37	10.5	10.77	7.75	8.29	7.64	7.64	16.99	8.51	10.39	14.71	13.91	14.92	12.12
Geneva	368	LD	3x105	1	7.64	13.16	7.64	10.79	11.1	13.71	14.3	7.64	13.7	12.98	7.64	11.2	14.32	12.37	7.64	10.71	13.42	10.44	13.36	11.91	10.54	11.82	9.38	11.23	13.16	13.88	14.02	12.9	8.29	7.64	16.15	11.01	10.58	10.64	8.5	12.31	8.55	9.39	16.8	9.17	14.7	17.42	16.85	14.19	9.89
Geneva	138	LD	3x105	1	7.64	13.42	7.64	11.29	12.91	14.45	14	7.64	12.96	9.31	7.64	10.49	13.52	11.44	7.64	12.33	12.82	11.04	13.7	12.19	9.88	10.98	8.99	9.59	13.52	12.79	13.75	12.95	7.64	7.7	12.17	11.16	10.98	7.64	7.64	11.62	7.84	9.99	16.96	7.83	12.59	16.11	16.07	12.99	11.61
Geneva	390	LD	3x105	1	7.64	12.65	7.64	10.86	11.44	13.02	11.84	7.64	13.37	11.38	7.64	10.45	13.96	11.96	7.64	13.81	10.42	10.17	13.02	11.8	10.95	11.51	9.35	10.48	12.5	10.68	13.68	13.24	7.64	7.64	14.01	11.03	9.18	10.23	7.64	10.3	7.66	8.32	16.27	8.13	12.04	15.26	14.37	13.72	11.2
Geneva	335	LD	3x105	1	7.64	12.54	13.83	10.95	11.81	13.48	14.17	7.64	13.29	9.28	7.64	10.56	14.23	10.91	7.64	11.22	13.72	10.54	13.52	12.56	9.96	11.21	10.07	10.39	11.96	10.54	14.07	12.97	8.88	7.64	10.87	11.37	9.83	7.64	7.64	7.64	8.27	9.97	16.32	8.26	10.77	14.49	13.83	13.35	10.91
Geneva	379	LD	3x105	1	8.4	12.33	7.64	11.54	12.69	14.97	11.34	7.64	13.9	9.42	7.64	10.62	14.76	11.9	7.64	11.35	8.99	11.04	14.4	13.13	11.39	11.07	9.97	10.61	14.25	11.92	13.22	12.57	8.18	7.94	13.51	12.18	10.5	7.64	7.64	9	8.54	10.25	16.3	8.25	11.98	15.31	15.04	15.15	11.88
Geneva	352	LD	3x105	1	7.64	12.85	13.24	11.74	12.02	13.35	14.17	7.64	13.43	8.46	7.64	11.07	14.86	10.67	7.64	9.98	13.61	11.55	14.7	12.55	11.35	11.05	10.1	10.17	11.98	10.35	13.45	13.43	8.6	7.64	9.78	11.81	10.22	7.64	7.64	7.64	8.33	9.82	15.8	8.85	9.78	13.94	13.93	15.37	12.35
Geneva	394	LD	3x105	1	8.53	12.87	7.64	11.24	11.73	13.87	13.83	7.64	13.8	11.87	7.64	11.22	14.32	11.75	7.64	10.98	11.47	11.07	14.26	12.07	11.38	11.77	9.51	11.35	12.66	10.81	14.11	12.97	8.42	8.17	15.08	11.65	10.29	8.46	7.64	11.72	7.8	9.64	16.27	7.89	13.94	16.5	16.34	14.34	10.68
Geneva	392	LD	3x105	1	7.64	13.07	13.19	12.12	11.39	12.85	13.61	7.64	13.78	9	7.64	11.35	14.34	10.42	7.64	10.63	11.9	10.35	14.04	12.63	11.27	11.54	8.7	10.64	11.88	10.33	13.87	13.16	7.64	7.64	11.52	11.63	9.98	10.37	8.52	11.37	8.1	7.64	16.41	8.95	12.02	15.48	15.14	16.1	12.3
Geneva	356	LD	3x105	1	7.64	13.12	12.57	12.12	12.04	13.88	13.11	7.64	13.66	11.71	7.64	10.75	13.95	13.44	7.64	11.47	11.55	11.95	14.24	12.86	10.88	11.98	9.49	11.8	12.95	12.16	13.59	12.96	7.9	7.64	15.97	11.65	10.97	7.64	7.64	11.14	7.64	7.64	16.73	8.75	13.39	16.56	15.66	14.71	11.48
Geneva	341	LD	3x105	1	9.03	12.85	7.64	11.03	11.6	13.63	13.3	7.64	13.4	10.15	7.64	10.85	14.76	10.88	7.64	11.09	12.31	9.98	13.81	12.52	10.78	11.67	9.19	10.44	12.52	11.5	14.15	12.97	7.64	7.64	11.27	11.21	10.12	7.64	8.22	10.13	8.14	9.39	16.39	8.39	12.79	15.98	15.25	14.76	11.4
Geneva	361	LD	3x105	1	8.85	12.93	13.5	11.32	11.39	13.89	14.06	7.64	13.95	11.59	7.64	10.81	14.03	12.11	7.64	10.97	13.19	10.89	13.66	12.04	9.71	11.68	9.19	10.81	12.61	11.69	14.09	13.02	7.64	7.64	13.76	11.91	10	7.64	7.64	10.35	8.39	9.58	16.78	8.24	13.63	16.53	15.61	13.64	10.31
Geneva	134	LD	3x105	1	7.64	13.23	13.89	10.98	11.25	13.51	14.66	7.64	13.93	10.69	7.64	10.87	14.21	10.76	7.64	11.54	13.74	11.52	14.15	12.58	10.65	11.53	9.51	9.82	12.26	11.46	14.17	12.91	7.64	7.64	12.72	11.47	10.17	10.36	7.64	10.2	7.64	10.24	16.51	7.64	12.14	15.57	14.89	14.57	11.49
Geneva	132	LD	3x105	1	7.64	13.03	13.19	11.93	11.55	15.2	12.65	7.64	13.7	11.75	14.89	11.16	13.78	12.77	7.64	11.94	10.95	11.14	14.04	11.91	10.1	11.84	9.29	11.51	12.71	11.99	14.04	13.46	13.55	8.4	14.91	11.76	11.76	11.55	7.64	12.32	8.55	10.63	16.25	8.61	15.97	17.12	17.99	14.31	10.53
Geneva	380	LD	3x105	1	7.64	13.03	15.88	10.19	11.49	13.7	12.38	7.64	12.96	11.21	7.64	10.31	13.86	11.98	7.64	11.79	11.04	10.41	12.91	12	10.13	11.34	8.04	11.08	13.03	10.89	13.7	13	7.64	7.64	13.98	11.08	9.33	7.64	7.64	9.55	7.65	7.64	16.81	7.64	12.47	15.61	14.48	14.66	11.72
Geneva	381	LD	3x105	1	7.64	12.84	12.63	11.77	11.86	13.27	14.41	7.64	13.92	11.28	7.64	11.25	14.1	7.64	7.64	11.93	13.09	10.69	14.15	12.76	11.47	11.82	9.95	10.94	11.59	12.5	14.1	12.37	7.64	7.64	12.45	11.85	10.28	11.06	7.64	11.73	8.12	10.05	16.67	8.84	13.83	16.78	16.59	15.09	11.29
Geneva	383	LD	3x105	1	7.64	13.13	7.64	10.96	11.82	13.79	13.41	7.64	13.39	11.43	7.64	10.63	14.63	12.31	7.64	11.67	12.17	10.63	14.03	12.25	11.51	11.41	9.31	10.53	13.31	11.38	13.38	13.36	7.98	7.95	15.11	11	10.16	10.9	7.64	9.62	7.77	9.81	16.56	8.48	12.83	15.9	15.39	15.44	12.26
Geneva	139	LD	3x105	1	7.64	13.53	12.93	11.83	11.41	13.52	13.16	7.64	14.39	10.25	7.64	11.59	13.77	7.64	7.64	12.19	11.27	11.33	14.21	12.81	10.95	11.7	8.62	10.41	12.62	12.04	14.04	13.15	7.89	7.64	12.24	11.78	10.64	7.64	7.64	10.42	7.64	10.2	17.16	9.12	13.45	16.77	15.88	14.61	11.61
Geneva	395	LD	3x105	1	7.64	13.53	7.64	11.94	12.45	15.7	12.86	7.64	13.85	7.64	7.64	11.28	13.98	12.84	7.64	11.49	10.95	11.55	14.19	12.58	11.42	10.81	10.24	9.81	12.17	11.75	13.59	13.01	13	7.64	10.56	11.44	12.5	7.64	7.64	9.62	8	7.64	16.45	9.12	10.68	14.27	15.11	15.65	13.17
Geneva	357	LD	3x105	1	7.64	13.35	13.74	10.9	12.32	14.16	14.8	7.64	13.88	10.63	7.64	10.68	14.18	7.64	7.64	12.25	14.04	10.91	13.86	11.82	10.47	11.28	7.64	10.13	12.8	12.55	14.03	13.32	7.94	7.64	12.87	11.65	10.9	7.64	7.64	10.51	8.18	7.64	17.2	8.5	13.46	16.7	16	14.6	10.81
Geneva	388	LD	3x105	1	7.64	13.78	13.11	11.15	10.89	13.32	13.82	7.64	14.35	12.6	7.64	11.06	13.83	13.09	8.35	12.44	12.84	10.21	12.96	11.55	9.29	11.94	8.89	11.39	12.71	13.95	14.37	13.07	7.64	7.64	13.21	11.61	10.2	10.66	7.64	11.73	8.19	9.91	17.08	8.11	14.85	17.64	17.13	12.16	9.62
Geneva	375	LD	3x105	1	7.64	10.62	7.64	12.03	11.44	13.06	11.81	7.64	13.52	10.26	13.54	10.23	14.05	10.86	7.64	10.58	10.87	11.5	14.53	11.19	11.01	11.57	8.85	11.06	14.52	9.16	13.49	12.25	8.35	7.64	12.64	11.21	9.94	9.87	7.64	9.79	8.37	10.56	15.9	8.2	12.34	15.02	14.93	13.82	11.13
Geneva	140	LD	3x105	1	7.64	13.08	13.7	10.69	10.61	13.55	13.71	7.64	13.44	11.55	7.64	10.74	13.7	12.2	7.69	12.37	11.11	11	12.83	11.47	9.95	11.17	8.52	10.39	14.07	12.47	13.85	12.3	8.96	7.64	14.92	11.59	11	7.64	7.64	11	7.64	9.81	7.64	7.64	14.11	16.96	16.33	12.51	9.35
Geneva	376	LD	3x105	1	7.64	13.15	12.64	12.15	12.23	13.12	14.22	7.64	13.88	8.48	7.64	11.51	14.97	10.25	7.64	10.81	12.85	12.35	15.14	12.94	11.9	11.29	10.25	9.95	12.85	9.63	13.39	13.13	8.61	7.64	11.38	11.46	10.22	10.72	7.64	8.62	8.15	9.81	15.98	9.2	10.91	14.45	14.19	16.19	12.76
Geneva	396	LD	3x105	1	8.48	12.87	7.64	11.03	11.26	13.37	13.34	7.64	13.7	9.97	7.64	11.33	14.51	7.64	7.64	11.55	10.74	10.51	13.97	12.43	10.61	11.56	8.61	10.56	11.81	9.48	14	13.07	11.95	7.64	11.35	11.75	9.66	8.7	7.64	10.96	7.75	9.91	16.28	8.16	13.08	15.84	15.84	15.85	11.39
Geneva	137	LD	3x105	1	7.64	12.67	7.64	11.13	11.66	14.01	14.21	7.64	13.48	9.63	7.64	11.09	14.88	11.51	7.64	10.78	13.36	10.98	14.06	12.25	10.12	11.25	9.24	9.84	13.02	11.42	13.5	12.83	7.64	7.64	10.91	11.39	10.04	7.64	8.73	9.98	8.26	9.37	15.9	8.74	11.04	14.72	14.33	15.86	11.97
Geneva	391	LD	3x105	1	8.31	13.71	7.64	10.65	11.15	14.3	13.74	7.64	14.38	12.29	7.64	11.17	14.04	12.5	7.94	11.49	11.5	10.45	13	12.42	9.8	12.03	9.67	11.53	13.18	12.32	14.54	12.94	8.78	7.64	14.17	12.18	10.59	8.44	7.64	11.27	8.31	9.17	16.64	7.64	14.5	17.23	16.79	14.15	10.22
Geneva	328	LD	3x105	1	7.64	12.91	13.28	11.38	11.48	13.73	14.81	7.64	13.61	9.16	7.64	10.91	14.15	11.32	7.64	11.5	13.83	10.56	13.79	12.73	11.02	11.27	7.64	10.44	12.02	10.51	13.94	12.81	9.9	7.64	11.57	11.48	10.89	7.64	7.64	10.14	7.64	9.99	16.27	7.64	10.26	14.43	13.74	14.31	11.61
Geneva	386	LD	3x105	1	9.98	12.67	7.64	10.69	13.71	16.01	13.1	7.64	12.3	11.01	7.64	10.57	14.43	7.64	8.46	12.83	10.12	10.63	13.04	12.75	10.44	11.11	7.64	11.06	15.49	13.27	12.93	12.74	12.82	9.57	13.52	12.87	11.65	7.64	9.12	9.41	7.64	7.64	16.72	7.64	11.45	15.46	14.49	15.26	10.5
Geneva	142	LD	3x105	1	7.64	13.02	13.09	12.14	11.86	13.49	13.25	7.64	13.77	7.64	7.64	11.11	14.37	10.6	7.64	10.93	11.93	11.32	14.16	12.86	10.68	11.55	9.22	9.89	12.47	10.27	13.53	13.21	10.84	7.64	10.92	11.28	10.34	11.12	7.64	10.97	7.64	7.64	16.25	7.64	11.71	15.03	14.86	14.42	12.29
Geneva	363	LD	3x105	1	7.64	13.09	12.67	11.78	11.72	13.23	14.31	7.64	14.04	10.53	7.64	11.16	13.77	7.64	7.64	11.62	13.43	11.07	13.99	12.86	10.31	11.83	9.3	11.25	12.28	12.06	14.52	13.06	7.88	7.66	13.53	11.79	10.4	11.46	7.64	11.63	7.64	7.64	16.21	8.52	12.84	16.2	15.68	14.22	11.29
Geneva	136	LD	3x105	1	7.64	13.36	14.24	10.94	10.99	13.57	14.23	7.64	13.62	11.81	7.64	10.27	13.21	12.45	7.83	12.62	13.56	10.72	12.72	11.9	8.82	11.72	8.52	10.59	11.97	12.87	14.13	12.76	7.85	7.64	14.84	11.47	10.48	10.65	7.64	10.87	7.64	9.57	17.51	8.1	13.88	17.03	16.16	13.5	10.18
Geneva	372	LD	3x105	1	7.64	12.4	7.64	11.43	11.93	14.18	15.43	7.64	13.59	10.19	7.64	10.14	14.93	11.57	7.64	11.51	15.73	11.35	14.59	12.48	10.45	11.49	9.93	9.95	7.64	11.36	13.91	12.34	9.35	7.64	12.91	11.98	10.38	11.53	8.1	8.85	7.64	10.31	16.54	7.64	11.3	15.09	13.94	14.98	11.7
Geneva	133	LD	3x105	1	7.64	12.62	12.84	11.46	11.5	13.55	12.47	7.64	13.33	11.91	14.22	10.53	13.12	11.99	7.64	11.43	11.07	11.16	14.05	11.85	9.59	10.41	7.64	13.09	12.86	11.82	14.1	12.85	8.03	7.64	13.71	11.43	10.63	9.2	7.64	12.58	7.66	7.64	16.69	8.04	13.7	16.36	16.21	11.94	9.23
Geneva	345	LD	3x105	1	7.64	11.78	12.29	10.86	11.97	13.54	11.55	7.64	13.36	11.48	13.68	9.83	13.17	11.51	7.64	11.17	10.14	9.77	13.67	11.23	9.5	11.5	9.71	10.65	14.03	11.42	10.57	12.38	7.64	7.64	13.63	11.07	10.18	9.95	7.64	11.23	7.76	7.64	16.14	7.64	13.75	16.4	16.25	11.18	8.34
Geneva	359	LD	3x105	1	7.64	13.16	13.46	11.72	12.21	13.5	14.61	7.64	14.15	11.95	7.64	11.2	14.16	12.01	7.64	11.76	13.63	10.81	13.8	12.53	10.32	12.33	9.87	12.03	12.74	12.44	14.4	13.15	7.93	7.64	15.38	11.8	10.46	7.64	7.64	11.89	9.1	7.64	16.73	8.83	14.14	16.89	16.02	12.79	9.77
Geneva	385	LD	3x105	1	8.87	13.49	13.33	11.12	11.01	14.15	14.03	7.64	13.98	11.87	7.64	11.52	13.42	12.87	7.92	12.43	11.61	10.45	12.48	11.8	8.85	11.5	9.44	11.21	12.98	11.75	13.79	12.62	7.64	8.46	14.63	11.6	10.73	7.64	7.64	11.65	7.64	9.17	17.17	7.64	14.66	16.99	16.74	13.2	9.23
Geneva	340	LD	3x105	1	7.64	13.74	7.64	12.03	11.5	13.42	14.28	7.64	13.89	8.03	7.64	11.26	14.26	10.68	7.64	11.08	13.43	11.69	14.31	12.33	11.69	11.45	9.56	9.47	12.64	10.51	13.58	12.53	7.64	7.64	10.16	11.06	9.64	7.64	7.64	7.64	8.01	9.58	16.03	8.81	10.32	14.68	14.04	15.03	13.36
Geneva	382	LD	3x105	1	7.64	13.28	7.64	11.19	12.32	14.55	14.91	7.64	13.53	11.17	7.64	10.61	13.8	12.41	7.64	11.85	14.08	11.1	13.75	11.79	10.32	10.75	10.14	9.78	13.26	12.9	13.71	12.5	7.86	8.12	13.6	11.27	11.04	12.01	7.64	10.15	7.97	9.73	16.91	8.43	12.73	16	15.41	14.25	11.2
Geneva	145	LD	3x105	1	7.64	12.56	7.64	10.92	10.86	13.41	12.9	7.64	13.41	12.65	7.64	10.39	13.78	12.31	7.64	11.29	11.62	9.94	13.38	11.9	10.27	11.84	8.64	11.69	12.18	11.8	13.89	13.35	7.64	7.64	15.35	11.54	9.6	9.61	7.75	11.97	7.88	8.85	16.39	8.11	14.23	16.76	16.26	14.64	10.18
Geneva	144	LD	3x105	1	7.64	12.7	12.87	11.67	11.53	13.26	13.85	7.64	13.36	11.69	7.64	11	14.11	12.25	7.64	11.44	12.67	10.7	13.78	12.85	10.59	12.63	9.59	11.68	12.04	10.8	13.86	13.11	7.64	7.64	14.06	11.27	10.33	10.85	7.64	11.24	7.64	7.64	16.64	8.02	13.1	16.04	15.26	13.33	10.85
Geneva	375	LD	3x105	3	7.64	12.48	13.34	12.39	11.54	13.5	13.92	7.64	13.45	7.69	7.64	11.01	14.72	10.51	7.64	9.65	13.21	11.38	14.61	12.68	10.98	11.03	9.46	9.98	12.29	10.51	13.34	13.37	7.64	7.64	9.8	11.47	9.69	10.8	7.64	7.64	8.19	11.18	15.84	9.12	10.92	14.39	14.3	15.34	11.5
Geneva	361	LD	3x105	3	7.64	12.78	7.64	11.19	11.73	13.51	12.21	7.64	13.14	8.28	7.64	10.81	14.66	10.04	7.64	10.02	10.71	10.47	14.56	12.71	11.13	10.87	9.97	10.23	12.85	10.18	13.67	13.59	7.64	7.64	10.12	11.27	9.57	7.64	8.35	8.55	8.05	9.19	15.89	8.99	10.85	14.5	13.88	15.41	12.34
Geneva	136	LD	3x105	3	7.64	12.42	13.34	11.34	10.84	13.35	13.9	7.64	13.58	9.32	7.64	10.92	13.77	7.64	7.64	11.5	13.29	10.49	13.71	13.19	10.02	12.06	7.64	10.26	11.75	11.57	13.97	13.06	7.75	7.64	11.13	11.62	10.38	10.82	7.64	9.25	8.19	9.59	16.25	8.4	12.58	15.8	15.2	15.3	10.49
Geneva	144	LD	3x105	3	7.64	12.3	12.6	11.78	11.59	12.85	12.16	7.64	13.14	7.64	7.64	10.96	14.58	9.45	7.64	10.43	10.2	10.55	14.13	13.01	11.18	11.79	9.05	10.62	12.12	8.36	13.49	13.11	7.64	7.64	10.39	10.5	9.88	10.39	7.64	8.96	8.02	9.1	15.99	8.59	10.97	14.2	13.89	14.13	11.48
Geneva	381	LD	3x105	3	7.64	12.51	7.64	11.72	12.51	13.55	12.21	7.64	14.13	7.64	7.64	10.81	14.36	10.39	7.64	10.98	10.66	10.95	14.63	13.16	11.8	12	10.26	10.8	13.57	8.66	14.01	12.31	8.47	7.64	11.07	11.14	10.16	11.16	7.64	9.57	8.71	7.64	16.12	8.78	10.9	14.2	14.25	14.85	11.56
Geneva	143	LD	3x105	3	7.64	12.73	7.64	10.89	11.79	13.69	11.96	7.64	13.41	9.61	7.64	10.75	14.49	7.64	7.64	10.96	10.82	10.45	14.17	12.77	10.96	11.72	9.72	9.69	13.17	11.26	14.22	13.51	8.08	7.64	10.77	11.62	9.9	10.75	7.64	9.47	8.23	7.64	16.85	8.65	12.34	15.5	14.85	15.73	11.35
Geneva	394	LD	3x105	3	7.64	13.04	7.64	10.85	11.7	13.11	12.34	7.64	13.32	7.64	7.64	11.42	14.78	7.64	7.64	10.93	9.58	10.83	14.38	12.55	12.64	11.6	10.27	10.28	12.28	9.47	13.62	13.2	7.64	7.64	9.62	11.06	10.34	9.1	7.64	9.45	8.07	9.24	16.46	8.48	11.12	14.96	14.48	15.51	12.63
Geneva	390	LD	3x105	3	7.64	12.96	13.35	10.82	11.2	13.23	14.69	7.64	13.3	8.91	7.64	10.95	14.45	9.79	7.64	11.47	13.82	10.6	13.25	12.47	11.79	11.15	8.43	9.87	11.45	10.77	13.38	12.29	7.64	7.64	11.25	10.8	10.85	9.83	7.64	9.24	8.56	7.64	16.56	7.64	11.18	14.92	14.03	15.37	12.39
Geneva	387	LD	3x105	3	7.64	13.2	13.22	12.2	11.42	13.41	13.5	7.64	13.95	7.64	7.64	11.77	14.82	10.29	7.64	10.99	7.64	11.53	14.68	13.74	12.14	11.72	7.64	10.48	12.99	9.07	13.83	13.85	8.41	7.64	11.04	7.64	10.03	11.1	7.93	10.84	7.64	10.06	16.23	7.64	11.64	14.82	14.38	16.15	12.69
Geneva	335	LD	3x105	3	7.64	12.88	13.65	10.6	10.89	13.21	13.95	7.64	13.5	10.34	7.64	10.47	13.73	11.07	7.64	10.87	13.41	9.22	13.18	12.89	9.84	11.55	9.21	10.23	12.23	10.35	14.26	13.18	7.64	7.64	11.47	11.08	10.17	10.8	7.64	8.72	8.49	8.89	16.2	8.04	11.98	15.29	14.67	13.46	10.93
Geneva	359	LD	3x105	3	7.99	12.92	7.64	11.96	12.66	14.08	13.17	7.64	13.79	7.64	7.64	11.35	14.89	17.63	7.64	10.14	11.59	10.93	14.72	13.02	11.9	11.49	9.87	10.29	12.97	11.14	13.63	13.24	14.64	8.91	11.38	11.69	10.58	7.64	8.17	8.3	8.54	7.64	15.7	9.36	10.96	13.29	14.66	15.03	11.77
Geneva	345	LD	3x105	3	7.64	12.64	13.86	11.56	12.13	13.49	14.05	7.64	13.4	7.87	7.64	10.75	14.68	10.24	7.64	11.23	13.39	10.61	13.82	12.66	10.69	11.7	9.76	10.2	11.8	10.94	14.09	13.03	8.48	7.64	10.17	11.59	10.02	7.64	7.64	8.45	8.03	9.72	15.89	8.04	11.02	14.84	14.45	13.85	10.82
Geneva	379	LD	3x105	3	7.64	12.35	7.64	11.76	11.41	13.77	11.83	7.64	13.34	9.75	7.64	10.67	14.61	10.51	7.64	10.84	10.56	10.85	14.49	13.08	10.64	11.55	7.94	10.08	13.25	10.08	13.83	13.61	7.64	7.64	11.85	11.55	9.64	10.52	7.82	8.9	8.41	9.99	16.17	8.96	12.24	15.23	14.75	14.88	11.47
Geneva	363	LD	3x105	3	7.64	12.91	7.64	11.7	11.61	12.65	13.07	7.64	13.51	7.64	7.64	11.11	14.03	9.42	7.64	11.35	11.49	10.8	13.92	12.82	11.06	11.46	9.28	10.37	11.5	10.29	13.7	13.17	7.81	7.64	10.65	10.78	10.45	7.64	7.64	10.02	7.75	7.64	16.34	8.63	10.81	15.17	14.54	15.45	12.86
Geneva	367	LD	3x105	3	7.64	13.09	7.64	12.04	11.67	13.56	14.34	7.64	13.41	10.77	7.64	10.92	14.34	11.09	7.64	11.39	13.62	11.14	14.26	12.83	9.75	11.53	8.81	10.22	12.66	11.51	14.2	13.32	8.45	7.64	11.72	11.64	10.22	7.64	7.64	9.94	8.44	10.57	16.32	8.88	12.15	15.48	15.05	15.24	12.05
Geneva	376	LD	3x105	3	7.64	12.56	7.64	12.46	11.77	13.08	12.22	7.64	13.91	8.28	7.64	11.82	15	10.3	7.64	10.49	9.8	11.97	15.13	13.29	11.94	11.82	9.48	10.78	12.68	10.16	13.66	13.38	8	7.64	11.05	11.58	9.96	10.51	8.12	9.37	8.6	9.54	16.01	9.26	12.19	15.21	15.07	16.31	11.6
Geneva	350	LD	3x105	3	7.64	12.24	13.38	11.31	12.73	12.91	13.54	7.64	13.29	9.32	7.64	10.8	14.46	10.1	7.64	11.51	12.98	11.19	13.72	12.62	11.04	11.38	9.33	10.02	11.48	10.75	14.07	13.37	7.99	7.64	11.56	11.29	9.68	7.64	7.64	8.51	8.05	7.64	16.26	8.32	11.42	14.77	14.25	14.66	11.24
Geneva	373	LD	3x105	3	7.64	13.35	13.6	11.99	12.6	14.13	12.63	7.64	13.69	7.64	7.64	11.22	14.32	7.64	7.64	11.15	11.04	11.61	14.54	12.5	11.78	11.5	9.89	10.23	13.61	11.53	13.97	13.16	8.27	7.64	11.87	11.63	10.82	7.64	7.64	11.83	8.26	7.64	16.02	8.48	12.96	15.97	15.92	14.39	11.79
Geneva	340	LD	3x105	3	7.64	13.37	13.26	11.49	11.32	13.59	14.36	7.64	13.6	9.56	7.64	11.42	14.41	10.93	7.64	11.86	13.4	11.02	14.15	12.42	11.54	11.4	8.61	9.78	11.78	11.5	13.69	12.86	7.64	7.64	10.95	11.22	9.86	10.76	7.64	7.64	7.68	10.22	16.55	8.86	12	15.49	14.9	15.39	12.53
Geneva	140	LD	3x105	3	7.64	12.7	13.14	12.11	11.89	13.31	13.12	7.64	13.27	7.64	7.64	11.18	14.6	10.1	7.64	10.85	10.36	11.58	14.95	13.13	11.9	11.08	9.43	10.7	12.51	9.92	13.62	13.03	7.82	7.64	10.07	11.17	10.37	8.01	7.64	8.22	8.49	9.96	16.1	9.4	11.62	15.07	14.6	15.14	11.63
Geneva	352	LD	3x105	3	7.64	13.37	13.46	11.76	11.6	13.91	14.52	7.64	13.58	10.85	7.64	11.17	14.61	11.1	7.64	11.34	14.03	11.03	14.04	12.66	10.88	11.58	9.02	10.87	12.91	11.68	13.95	13.34	7.64	7.64	12.08	11.68	10.55	11.04	7.64	9.6	8.18	9.56	15.91	8.09	12.4	15.69	15.01	14.91	11.65
Geneva	138	LD	3x105	3	7.64	13.31	16.24	11.78	12.2	13.62	12.12	7.64	13.41	9.83	7.64	10.54	14.06	10.97	7.64	11.6	10.82	11.1	14.12	12.9	10.83	11.11	10.1	10.01	13.47	11.66	14.22	13.53	7.64	7.64	11.64	11.34	9.85	10.75	7.64	9.3	8.01	9.52	16.68	8.53	12.61	15.69	15.36	13.76	12.23
Geneva	135	LD	3x105	3	7.64	13.5	13.6	11.03	10.84	13.66	14.33	7.64	13.98	11.48	7.64	11.51	14.21	12.25	7.64	12.02	13.4	9.92	13.37	12.8	10.63	11.8	7.64	10.31	12.17	11.93	14.09	13.17	7.64	7.64	11.4	11.61	10.59	10.98	7.64	8.5	8.14	9.49	16.76	8.13	12.78	16.2	15.5	16.11	11.64
Geneva	139	LD	3x105	3	7.64	12.89	7.64	11.78	11.5	13.37	11.7	7.64	13.88	9.24	7.64	11.07	14.5	10.43	7.64	11.53	10.11	10.96	14.44	12.97	10.91	11.61	9.25	10.43	12.97	9.72	13.95	13.05	7.64	7.64	11.32	11.72	10.43	10.19	7.64	9.84	8.38	7.64	16.84	8.86	12.38	15.72	14.6	15.46	11.57
Geneva	341	LD	3x105	3	7.64	12.55	13.59	10.69	11.12	13.33	12.8	7.64	13.4	8.4	7.64	10.6	14.54	7.64	7.64	11.35	11.51	9.97	13.87	12.66	10.59	12.16	8.7	11.2	12.5	10.64	14.08	13.15	7.64	7.64	10.58	11.35	9.62	10.41	7.64	9.69	8.21	7.64	16.58	8.19	12.01	15.24	14.7	14.69	11
Geneva	368	LD	3x105	3	9.62	12.77	12.98	11.82	11.84	13.49	13.86	7.64	13.41	7.65	7.64	11.43	15.09	10.73	7.64	11.22	12.95	10.06	14.31	13.05	12.24	11.49	8.97	9.74	12.06	10.6	13.36	13.28	8.75	7.64	10.42	11.16	10.03	7.64	7.64	7.64	7.94	9.67	15.87	8.57	10.95	14.63	14.32	16.48	12.43
Geneva	142	LD	3x105	3	8.18	12.9	13.33	11.98	11.55	13.71	13.02	7.64	13.76	10.6	7.64	11.31	14.43	11.42	7.64	11.18	11.26	10.61	13.92	12.59	10.43	11.93	7.64	10.73	12.67	11.52	13.84	13.42	7.64	7.64	12.12	11.56	10.32	11.08	7.64	11.68	8.83	9.52	16.47	8.31	13.06	16.01	15.71	13.41	11.24
Geneva	391	LD	3x105	3	7.64	12.67	7.64	11.83	12.16	13.65	13.14	7.64	13.32	8.16	7.64	11.34	14.95	9.77	7.64	10.44	10.45	12.24	15.09	13.4	11.27	11.45	8.97	10.98	12.97	9.51	14.02	13.06	7.64	7.64	10.13	11.65	10.59	7.64	7.64	8.02	8.73	10.01	16.06	8.96	10.56	14.14	13.67	15.94	11.1
Geneva	328	LD	3x105	3	7.64	13.3	13.26	11.82	11.43	13.8	13.25	7.64	13.77	7.64	7.64	11.58	14.64	10.77	7.64	11.5	11.34	10.45	14.2	13.22	11.97	11.44	7.64	10.7	13.11	10.48	14.12	13.09	8.04	7.64	11.51	11.64	10.85	11.37	8.61	9.61	7.64	7.64	16.53	7.64	11.54	15.29	14.57	15.75	13.19
Geneva	380	LD	3x105	3	7.64	13.02	7.64	10.52	10.87	13.11	11.82	7.64	13.35	11.59	7.64	11.46	13.73	11.97	7.64	11.43	9.83	10.52	13.09	13.08	10.78	11.7	7.64	10.49	12.63	11.09	14.12	13.92	7.64	7.64	12.14	11.72	9.64	10.13	7.64	10.06	7.79	7.64	16.41	8.63	12.47	15.66	14.81	15.24	12.31
Geneva	382	LD	3x105	3	8.09	12.36	13.65	11.58	11.8	13.29	13.22	7.64	13.72	10.04	7.64	10.88	14.28	10.79	7.64	9.54	11.92	10.66	14.35	12.68	11.07	11.1	10.12	9.82	12.61	11.15	13.94	13.08	7.64	7.64	10.54	11.22	9.74	7.64	8.36	8.74	8.75	9.71	16.08	8.88	12.23	15.24	14.89	15.49	11.35
Geneva	372	LD	3x105	3	10.33	13.38	13.62	11.95	11.82	13.36	14.27	7.64	13.62	9.97	7.64	11.58	14.81	7.64	7.64	11.07	13.47	11.55	14.59	12.87	11.52	11.26	10.13	9.25	12.32	11.85	14.07	13.4	7.64	7.64	11.06	11.56	9.94	10.15	7.64	8.41	8.48	10.79	16.4	9.44	12.34	15.85	14.85	15.54	12.15
Geneva	370	LD	3x105	3	7.64	13.15	13.41	11.86	11.64	13.46	13.47	7.64	13.94	10.26	7.64	11.47	14.25	11.29	7.64	11.48	12.01	10.76	14	13	10.6	12.02	9.28	10.58	12.45	10.86	14.04	13.17	8.13	7.64	11.05	11.63	10.47	10.79	7.64	10.38	8.26	9.43	16.64	8.56	12.3	15.67	15.06	15.55	11.91
Geneva	396	LD	3x105	3	7.64	12.53	7.64	11.56	11.71	13.21	13.18	7.64	13.48	9.77	7.64	11.58	14.83	10.76	7.64	10.36	10.45	10.77	14.69	12.9	11.14	11.45	9.03	10.86	12.58	10.5	13.82	13.1	7.89	7.64	10.11	11.49	10.23	7.9	8.85	9.08	8.34	10.08	16.43	8.78	12.08	15.32	14.87	16.38	11.29
Geneva	392	LD	3x105	3	7.64	12.67	7.64	11.95	11.39	12.79	11.71	7.64	13.8	10	7.64	11.19	14.2	10.71	7.64	10.85	9.81	10.48	13.96	12.86	11.17	11.95	7.64	10.35	7.64	10.84	13.84	13.13	7.64	7.64	12.04	11.44	9.9	9.77	7.64	11.23	8.31	9.26	16.01	9.15	12.73	15.72	15.35	15.66	10.82
Geneva	386	LD	3x105	3	7.64	13.06	13.5	11.61	11.51	13.62	11.79	7.64	13.68	7.66	7.64	10.97	14.29	7.64	7.64	11.27	10.4	11.05	14.3	12.6	11.08	11.45	8.93	10.21	13.41	11	14.37	13.83	7.64	7.64	10.06	11.67	9.6	10.45	7.64	9.02	7.77	10.49	16.46	8.89	11.6	15.09	14.53	15.89	12.72
Geneva	388	LD	3x105	3	7.64	12.79	7.64	11.7	12.67	13.66	10.24	7.64	13.79	7.98	7.64	10.85	15	7.64	7.64	11.29	7.64	10.93	14.63	12.56	11.5	10.95	10.33	10.01	13.1	11.13	13.91	13.2	8.12	7.64	10.67	11.22	9.95	7.77	7.64	8.54	7.64	10.96	16.53	8.97	11.27	14.84	14.54	16.26	12.35
Geneva	137	LD	3x105	3	8.16	12.77	7.64	11.65	12.08	13.57	12.66	7.64	13.31	7.97	7.64	10.73	14.51	10.56	7.64	10.73	11.24	11.46	14.38	13	10.31	11.46	9.98	10.55	13.08	10.87	13.61	13.21	7.91	7.64	10.5	11.51	9.76	10.92	8.38	10.24	8.19	9.88	16.24	8.99	11.57	14.97	14.69	15.84	12.48
Geneva	134	LD	3x105	3	7.64	13.2	13.71	11.55	10.78	13.08	14.06	7.64	13.68	10.82	7.64	11.37	14.23	11.09	7.64	11.82	13.24	10.9	13.67	13.14	10.35	12.02	8.64	10.68	11.09	11.62	14.15	13.32	7.9	7.64	11.45	11.74	10.49	7.64	7.64	8.7	8.46	9.82	16.69	8.17	12.39	15.64	15.16	15.08	11.48
Geneva	132	LD	3x105	3	7.64	12.74	13.42	11.94	11.87	12.79	13.75	7.64	13.67	7.64	7.64	11.36	14.61	7.64	7.64	11.69	12.67	11.09	14.32	13	11.23	12.06	9.02	10.32	11.56	10.72	13.94	13.64	7.64	7.64	10.3	11.27	10.47	7.64	7.64	8.61	7.8	11.08	16.13	9.22	11.52	15.17	14.9	15.94	11.91
Geneva	357	LD	3x105	3	7.9	13.04	13.87	11.33	11.69	13.83	13.12	7.64	13.54	8.49	7.64	11.04	14.59	10.66	7.64	11.97	11.92	10.36	14.02	12.76	11.28	11.14	8.3	9.85	12.58	10.88	14.13	13.84	7.64	7.64	10.65	11.54	9.9	7.64	7.64	7.64	8.9	9.84	16.83	8.73	11.9	15.44	14.68	16.11	12.02
Geneva	383	LD	3x105	3	7.64	12.59	7.64	11.04	11.98	13.34	11.58	7.64	13.18	7.64	7.64	10.6	14.95	9.82	7.64	10.61	10.09	10.18	14.55	12.67	12.28	11.02	8.87	10.11	13.21	10.62	13.5	13.52	7.64	7.64	10.39	11.28	9.58	10.35	8.1	7.64	7.91	7.64	16.02	8.93	11.12	14.72	14.33	15.68	12.6
Geneva	133	LD	3x105	3	7.64	12.77	13.36	11.6	11.49	12.38	13.39	7.64	13.45	8.14	7.64	11.28	14.6	9.72	7.64	11.17	12.34	10.88	14.3	12.97	11.11	11.39	8.78	10.37	11.22	10.47	13.93	13.22	8.1	7.64	9.76	10.87	9.71	7.64	7.84	9.06	8.66	10	15.89	8.93	11.56	14.92	14.43	15.69	12.67
Geneva	145	LD	3x105	3	7.76	12.64	7.64	10.8	10.65	13.43	12.63	7.64	13.21	9.53	7.64	10.86	14.1	11.97	7.64	11.25	11.21	9.63	13.74	12.6	11.07	11.6	8.18	10.37	12.28	10.43	13.87	13.5	10.64	7.64	11.59	11.38	7.64	12.11	7.64	10.18	8.16	8.63	16.34	7.97	11.87	14.24	15.06	15.55	11.41
Geneva	389	LD	3x105	3	7.64	13.46	12.99	11.44	11.21	13.3	13.55	7.64	13.67	10.48	7.64	11.09	13.95	7.64	7.64	11.56	11.99	10.36	13.51	12.83	10.33	11.5	8.38	10.45	12.75	10.71	13.95	12.15	7.82	7.64	11.94	11	10.55	10.93	7.64	10.31	8.14	7.64	16.48	8.35	12.3	15.65	14.8	13.56	10.91
Geneva	385	LD	3x105	3	7.64	12.45	7.64	12.08	12.23	13.21	12.59	7.64	13.61	9.06	7.64	11.46	14.13	9.92	7.64	10.48	9.73	11.48	14.59	13.26	10.56	11.51	9.91	11.12	12.34	8.87	13.74	13.1	7.64	7.64	9.94	12.2	9.98	7.64	7.64	8.75	8.52	10.7	16.19	8.73	11.8	14.65	14.59	15.19	10.68
Geneva	397	LD	3x105	3	7.64	13.43	13.05	11.3	11.96	13.39	11.99	7.64	13.51	10.18	7.64	11.15	13.96	11.35	7.64	11.59	10.39	10.18	13.97	12.44	11.15	11.9	9.59	10.56	12.82	11.34	13.8	12.88	7.64	7.64	13.08	11.09	10.47	10.52	7.66	11.89	8.56	8.87	16.79	8.18	13	16.07	15.57	15.12	11.62
Geneva	360	LD	3x105	3	8.15	13.27	7.64	11.23	12.58	14	12.82	7.64	13.51	10.12	7.64	11.11	14.68	11.12	7.64	11.62	11.48	10.73	14.2	12.97	10.99	11.79	10.09	10.52	13.1	11.39	14.4	13.69	7.96	7.64	11.4	12.14	9.7	11.21	7.64	9.63	8.85	7.64	17	8.96	12.82	15.82	15.52	14.97	12.27
Geneva	374	LD	3x105	3	7.64	12.73	13.14	11.2	11.15	13.33	14.4	7.64	13.57	8.33	7.64	11.3	15.1	10.27	7.64	11.1	13.39	10.89	14.47	13.02	12.1	11.45	8.52	9.82	12.03	10.62	13.6	12.87	9.05	7.64	10.71	11.41	10.53	10.73	7.64	8.7	8.13	9.85	16.5	9.41	11.77	15.42	14.74	15.85	11.83
Geneva	356	LD	3x105	3	7.64	12.85	12.77	11.65	11.49	13.15	12.02	7.64	13.53	10.01	7.64	10.95	14.1	7.64	7.64	10.92	10.46	10.8	14.06	12.81	10.35	11.73	8.99	10.1	12.57	9.16	13.67	12.89	7.64	7.64	12.28	11.32	10.34	10.72	7.64	10.18	8.51	9.31	16.28	8.31	12.04	15.16	14.08	15.54	11.51
Geneva	395	LD	3x105	3	7.64	11.38	13.39	11.25	12.71	13.42	12.94	7.64	13.83	10.56	7.64	9.58	14.48	7.64	7.64	11.74	12.8	10.59	13.92	11.15	10.12	10.79	9.97	10.18	7.64	10.82	13.52	12.3	7.64	7.64	12.02	11.88	10.5	10.56	7.64	9.57	7.64	7.64	16.84	8.71	13.18	16.09	15.65	14.24	11.08
Geneva	376	LD	3x105	7	7.68	12.95	13.01	11.94	11.76	13.85	13.33	7.64	13.32	8.37	7.64	11.64	14.79	10.9	7.64	10.34	10.54	12.47	15.15	13.25	11.85	11.52	10.17	10.23	12.88	9.31	13.51	13.15	9.78	7.64	10.61	11.39	10.16	8.46	7.64	7.76	7.93	11.09	15.84	9.09	12.21	14.98	15.03	16.49	12.39
Geneva	391	LD	3x105	7	7.64	12.36	7.64	11.57	12.21	13.76	12.19	7.64	13.61	7.64	7.64	10.89	14.7	9.16	7.64	10.83	9.68	12.08	15.02	12.92	11.28	11.24	9.24	10.31	13.9	9.48	14.33	13.12	7.96	7.64	10.17	12.11	10.74	9.92	7.64	7.92	8.54	9.63	15.95	8.48	10.41	14.76	14.13	15.11	10.77
Geneva	382	LD	3x105	7	7.64	12.57	7.64	11.9	12.21	12.73	14.36	7.64	13.95	7.64	7.64	11.27	14.56	9.84	7.64	10.6	13.39	11.7	14.56	12.78	11.94	10.98	10.2	9.54	11.44	10.47	13.46	12.89	8.67	7.64	10.5	11.76	9.9	7.64	7.64	9.49	8.76	7.64	15.97	9.45	11.18	14.42	14.38	15.6	11.54
Geneva	381	LD	3x105	7	7.64	13.03	7.64	11.35	12.21	13.76	13.75	7.64	13.53	9.88	7.64	11.28	14.41	10.64	7.64	11.1	11.51	11.11	14.45	13.17	11.8	11.25	9.54	10.51	11.95	10.82	14.05	12.46	7.64	7.64	10.17	11.71	10.11	7.64	7.64	9.16	8.61	10.44	16.36	8.79	12.49	15.3	14.97	15.47	11.41
Geneva	139	LD	3x105	7	7.78	12.6	13.89	11.75	11.67	13.56	13.37	7.64	13.74	7.64	7.64	11.35	14.03	10.56	7.64	10.98	10.84	11.74	14.64	12.89	10.98	11.43	9.59	10.24	12.4	9.14	14.18	13.11	8.08	7.64	9.42	11.88	9.93	7.64	7.64	9.16	8.71	10.86	16.09	8.77	11.91	14.57	14.23	14.47	10.3
Geneva	360	LD	3x105	7	7.64	12.88	12.99	11.06	12.25	13.18	13.82	7.64	13.54	7.64	7.64	11.45	14.39	10.79	7.64	11.39	12.13	11.77	14.67	13.08	11.7	10.32	9.05	11.2	11.73	10.45	13.8	13.15	8.22	7.64	11.76	11.48	10.45	11.31	7.64	10.96	7.64	8.68	16.79	9	11.25	15.19	14.9	15.61	12.01
Geneva	356	LD	3x105	7	7.71	12.72	13.06	11.95	11.74	13.7	13.16	7.64	13.06	8.97	7.64	11.19	14.47	10.88	7.64	10.58	10.47	11.81	14.45	13.2	11.13	11.58	9.54	10.75	12.5	8.87	13.17	12.85	7.64	7.64	10.24	11.27	9.93	7.64	7.64	7.64	8.23	11.06	15.99	8.99	11.82	14.4	14.49	15.97	11.78
Geneva	135	LD	3x105	7	9.62	13.15	7.64	11.4	11.85	13.81	14.21	7.64	13.85	9.52	7.64	11.12	14.9	10.48	7.64	11.35	13.23	10.88	14.35	12.58	10.93	11.62	8.78	9.95	12.22	11.19	14.11	13.42	8.16	7.64	10.76	11.22	9.54	10.92	8.39	8.74	7.64	10.13	17.12	8.48	11.93	15.53	14.65	16.26	12.17
Geneva	387	LD	3x105	7	7.64	13.09	7.64	11.45	11.4	13.9	13.53	7.64	13.56	8.83	7.64	11.24	14.97	10.11	7.64	10.83	10.91	11.37	14.7	12.79	11.63	11.05	8.83	10.24	13.52	9.84	13.81	13.03	7.64	7.64	10.09	11.53	10.19	7.64	7.9	9	7.81	11.4	16.33	9.15	11.96	14.56	14.44	15.94	12.07
Geneva	379	LD	3x105	7	8.72	12.71	13.08	12.74	11.78	13.76	13.7	7.64	13.71	7.64	7.64	11.45	14.81	10.38	7.64	10.88	12.1	12.06	15.21	13.24	11.75	11.39	8.71	10.56	12.96	9.78	13.33	13.29	8.32	7.64	11.08	11.5	10.5	10.96	7.75	8.02	8.02	7.64	15.85	9.48	10.86	14.56	14.1	15.59	12.09
Geneva	145	LD	3x105	7	7.64	12.75	12.18	11.57	11.63	13.21	13.83	7.64	13.53	10.19	7.64	11.08	14.5	11.04	7.64	10.89	13.1	10.89	14.24	12.53	11.52	11.78	8.94	10.56	7.64	10.39	13.69	12.96	8.43	7.64	12.6	11.43	10.13	10.81	7.64	10.22	8.24	7.64	16.33	8.31	12.34	15.3	14.86	15.87	10.97
Geneva	372	LD	3x105	7	7.64	12.79	13.41	12.06	12.65	13.71	14.04	7.64	13.52	8.26	7.64	10.8	14.85	10.6	7.64	11.19	13.2	12.02	14.98	12.68	11.45	11.12	10.59	9.37	12.71	10.84	13.93	13.23	7.87	7.64	10.34	11.47	10.11	7.64	8.4	9.37	8.2	10.61	16.45	9.2	10.67	14.51	13.68	14.97	11.97
Geneva	396	LD	3x105	7	7.64	12.37	13.44	11.39	11.87	13.88	12.55	7.64	13.24	7.64	7.64	11.38	15.09	9.32	7.64	10.99	9.64	11.51	15.19	12.93	11.37	9.8	8.48	13.42	13.05	8.95	13.69	13.22	7.64	7.64	10.6	11.5	10.25	7.64	7.64	9.54	8.46	7.64	16.36	9.13	11.41	14.53	14.7	16.85	12.19
Geneva	138	LD	3x105	7	7.64	12.56	13.11	12.84	12.76	12.9	13.56	7.64	13.93	7.64	7.64	11.26	14.57	9.9	7.64	10.4	11.98	12.62	14.99	13.06	11.89	10.71	10.11	9.92	11.8	9.82	13.57	13.23	7.77	7.64	10.43	11.54	9.97	10.24	7.64	9.01	8.3	9.85	15.81	9.42	11.01	14.41	14.32	14.51	11.66
Geneva	341	LD	3x105	7	7.64	12.62	13.3	11.71	11.35	13.1	13.2	7.64	13.84	7.95	7.64	11.41	14.63	9.88	7.64	14.49	11.55	10.82	14.27	13.06	11.47	12.14	9.57	11.29	12.48	9.37	13.82	13.33	8.62	7.64	10.34	11.81	10.29	10.43	7.94	9.25	8.06	7.64	16.58	8.86	11.56	15.06	14.39	15.47	11.71
Geneva	397	LD	3x105	7	7.64	12.99	7.64	11.65	12.49	13.62	13.28	7.64	13.18	8.1	7.64	11.04	14.29	10.48	7.64	11.58	10.81	11.4	14.5	12.82	11.63	11.13	10.07	10.42	11.94	9.45	13.7	12.86	8.33	7.64	10.29	11.27	9.79	7.64	7.64	9.62	8.02	9.91	16.61	8.52	11.72	14.77	14.81	15.29	11.85
Geneva	357	LD	3x105	7	7.64	11.91	13.74	11.98	12.4	14.4	16.21	7.64	14.2	10.21	7.64	10.99	14.98	11.54	7.64	12.07	15.87	11.72	14.7	13.02	11.5	11.72	9.25	10.7	11.16	12.02	14.34	12.73	9.55	7.64	11.6	12.84	11.38	11.78	7.64	9.39	7.64	10.35	16.71	9	13.05	16.32	15.58	15.65	11.13
Geneva	386	LD	3x105	7	7.64	13.43	12.86	11.21	11.45	13.43	14.8	7.64	13.98	8.23	7.64	11.1	14.03	11	7.64	11.7	13.66	10.83	13.68	12.44	10.98	11.44	7.64	10.12	13.57	10.05	13.83	13.19	9.39	7.64	11.14	11.23	10.82	11.38	7.64	9.36	7.64	7.64	16.78	7.92	10.16	14.44	13.63	15.94	12.34
Geneva	367	LD	3x105	7	9.43	12.79	7.64	11.75	12.03	13.72	13.39	7.64	13.42	8.38	7.64	10.69	14.31	10.67	7.64	10.7	12.36	11.95	14.73	12.71	10.2	10.72	10	9.96	13	11.15	13.59	13.27	7.96	7.64	10.28	11.51	9.44	11.08	7.64	9.01	8.81	11.18	16.09	9.29	10.94	14.68	14.38	14.47	12.05
Geneva	137	LD	3x105	7	7.64	12.79	12.2	11.82	11.85	12.99	14.05	7.64	13.63	7.64	7.64	11.36	14.48	10.35	7.64	9.94	13.14	11.86	14.65	12.69	11.46	11.36	9.03	10	7.64	10.75	13.54	12.85	9.79	7.64	10.1	11.33	10.04	10.85	7.69	10.07	8.09	7.64	15.58	8.89	10.96	14.53	14.36	15.97	12.62
Geneva	136	LD	3x105	7	7.64	12.98	13.44	12.42	12.45	13.43	14.15	7.64	13.74	8.42	7.64	10.79	14.28	10.81	7.64	11.14	13.44	11.78	14.73	12.68	10.42	11.26	10.37	9.93	12.92	11.25	14.13	13.09	7.79	7.64	10.71	11.79	10.25	11.1	7.64	7.64	8.34	10.45	16.69	9.21	11.49	14.97	14.46	15.22	11.33
Geneva	363	LD	3x105	7	7.64	12.95	7.64	10.64	11.75	13.66	13.32	7.64	13.28	7.64	7.64	11.07	13.96	10.46	7.64	11.15	10.54	10.94	13.7	12.75	11.01	11.26	9.38	10	11.83	10.21	13.5	12.81	10.02	7.64	9.86	10.7	11.02	8.55	7.64	9.2	8.13	7.64	16.37	7.64	10.74	13.97	14.41	15.43	12.49
Geneva	359	LD	3x105	7	8.99	13.03	7.64	11.84	12.68	14.19	14.15	7.64	13.72	8.05	7.64	11.25	15.11	7.64	7.64	10.68	11.96	11.26	14.77	13.5	12.32	12.23	9.99	10.46	13.54	9.59	14	13.3	7.64	7.64	10.1	11.54	10.09	9.34	7.64	7.64	8.9	9.95	15.93	9.25	11.26	14.24	14.34	15.18	12.31
Geneva	370	LD	3x105	7	7.8	13.17	13.07	11.5	12.43	13.64	13.41	7.64	13.47	7.64	7.64	11.25	14.36	10.61	7.64	11.54	10.73	11.92	14.45	12.98	11.28	10.74	9.63	9.67	12.11	9.45	13.29	12.91	9.3	7.64	9.37	11.51	10.09	8.37	7.64	7.64	8	10.97	16.37	8.91	10.86	14	14.06	15.26	12.57
Geneva	389	LD	3x105	7	7.7	13.16	7.64	11.72	12.41	13.72	13.67	7.64	13.79	9.63	7.64	11.37	14.58	10.72	7.64	11.13	11.21	11.18	14.32	12.87	11.26	11.13	8.98	10.69	12.9	10.48	13.99	12.2	9.14	7.64	11.35	11.85	10.09	7.64	7.86	9	8.08	7.64	16.15	8.47	11.96	15.09	14.69	14.92	11.74
Geneva	383	LD	3x105	7	7.64	11.93	12.92	11.66	11.95	13.61	14.33	7.64	13.15	8.33	7.64	11.09	15.31	10.18	7.64	10.15	13.49	10.75	14.82	13.02	12.76	11.36	9.19	10.41	11.65	10.34	12.84	13.07	11.74	7.64	10.2	11.34	10.75	10.79	7.77	7.64	8.39	7.64	15.66	9.05	11.23	14.6	14.43	16.21	11.39
Geneva	340	LD	3x105	7	7.64	12.98	13.62	10.27	13.29	13.84	13.99	7.64	12.97	8.38	7.64	11.34	14.88	10.72	7.64	11.97	13.2	11.69	15.28	12.65	11.86	7.64	7.64	15.36	12.75	10.77	14.05	13.19	7.64	7.64	9.71	11.61	10.07	11.19	7.64	10.16	8.52	7.64	16.72	9.58	11.37	14.97	14.28	15.41	11.79
Geneva	374	LD	3x105	7	7.64	12.78	13.01	11.84	11.89	13.09	13.92	7.64	13.83	7.83	7.64	11.48	15.34	10.22	7.64	11.06	12.35	11.8	15	13	12.9	11.46	8.98	9.76	12.2	9.91	13.17	13.28	7.8	7.64	10.75	11.92	10.26	10.68	7.85	7.7	8.19	10.21	16.15	9.42	11.11	15.05	14.4	16.37	12.59
Geneva	373	LD	3x105	7	7.74	13.1	14.02	11.57	11.97	13.21	12.97	7.64	13.55	7.64	7.64	11.31	14.3	7.64	7.64	11.65	10.54	11.85	14.18	12.33	11.99	11.14	9.75	9.58	11.34	9.83	14	13.23	7.64	7.64	9.41	11.51	9.96	7.64	7.64	8.22	7.82	9.75	16.62	8.61	11.25	14.63	14.19	14.48	12.07
Geneva	134	LD	3x105	7	8.64	13.05	13.48	11.71	11.71	12.64	13.67	7.64	13.65	7.64	7.64	10.81	14.24	10.1	7.64	10.7	12.73	11.62	14.54	12.59	10.97	11.23	10.06	9.28	12.25	10.68	13.64	13.32	7.64	7.64	9.39	11.38	10.7	7.64	7.64	7.64	8.1	10.85	16.14	9.17	10.65	14.69	14.09	14.74	12.04
Geneva	144	LD	3x105	7	7.64	12.83	7.64	11.04	11.4	13.41	13.35	7.64	12.74	7.64	7.64	10.97	14.48	9.93	7.64	11.31	10.61	10.37	13.74	12.93	11.27	11.61	9.1	10.32	13.44	9.88	13.44	12.87	7.64	7.64	9.76	10.96	10.29	7.64	7.64	7.77	7.93	9.5	16.61	8	10.98	14.19	13.79	14.33	12.03
Geneva	385	LD	3x105	7	7.64	12.58	7.64	12.14	12.4	13.61	12.51	7.64	13.67	7.93	7.64	11.31	14.69	9.81	7.64	10.65	9.95	11.35	14.62	12.88	10.71	11.5	9.54	10.76	13.26	10.37	13.7	13.13	8.07	7.64	10.3	11.8	10.57	7.64	8.29	9.88	8.46	10.66	16.35	8.8	11.47	14.92	14.66	15.24	10.98
Geneva	394	LD	3x105	7	7.64	12.73	13.09	11.86	11.92	13.08	12.65	7.64	13.25	7.64	7.64	11.13	14.98	9.27	7.64	10.98	9.76	11.43	14.85	12.46	12.66	11.27	9.01	10.28	13.37	10.35	13.33	13.09	7.69	7.64	9.83	11.41	10.61	7.64	7.64	8.14	7.71	9.86	16.13	8.7	11.2	15.1	14.72	15.68	12.23
Geneva	390	LD	3x105	7	7.64	12.62	13.59	11.48	11.58	12.4	13.69	7.64	13.59	7.7	7.64	10.95	14.49	7.64	7.64	10.82	12.52	10.72	13.95	12.68	11.77	11.38	9.63	10.55	11.55	8.98	13.71	13.02	7.64	7.64	9.66	11.09	9.18	10.5	7.64	9.31	8.52	9.04	16.05	8.41	10.88	14.3	13.61	14.9	11.58
Geneva	133	LD	3x105	7	7.64	13.25	13.49	11.81	11.94	13.66	14.33	7.64	13.66	8.19	7.64	10.99	14.52	10.85	7.64	11.91	13.66	11.31	14.4	12.49	11.1	10.95	9.49	9.9	11.97	10.57	14.09	13.16	8.21	7.64	9.98	11.55	9.81	7.64	7.64	7.91	8.11	10.1	16.46	8.69	10.71	14.78	14.28	14.89	11.9
Geneva	392	LD	3x105	7	7.64	11.91	11.41	9.99	10.4	11.77	11.62	7.64	12.48	7.64	9.16	10.44	14.28	7.72	7.64	8.5	8.69	9.49	14.19	12.17	11.67	9.73	8.54	8.21	11.47	10.34	12.43	12.4	7.64	7.64	9.94	9.82	8.89	7.64	7.79	10.49	7.64	9.24	14.54	8.73	11.95	14.71	15.39	15.51	12.51
Geneva	395	LD	3x105	7	7.64	12.88	7.64	12.43	13.01	13.4	13.17	7.64	13.81	7.64	7.64	11.6	14.4	10.55	7.64	10.46	10.3	11.71	14.99	13.04	11.9	10.92	10.6	10.52	12.05	8.7	13.96	13.32	7.64	7.64	9.95	11.77	9.46	8.38	7.99	8.84	8.4	10.85	16.13	9.68	12.26	14.67	15.23	15.99	12.3
Geneva	380	LD	3x105	7	7.64	12.65	13	11.19	11.24	13.37	14.13	7.64	13.59	9.06	7.64	11.21	14.01	7.64	7.64	11.08	13.1	10.64	13.7	12.68	10.8	11.66	8.57	10.75	12.11	9.02	13.96	12.5	7.64	7.64	10.44	11.41	10.63	11.08	7.81	7.64	8.21	7.64	16.38	7.64	11.53	14.54	13.73	15.38	11.28
Geneva	132	LD	3x105	7	7.64	12.89	13.41	11.97	12.09	13.1	13.72	7.64	13.58	8.05	7.64	11.08	14.95	10.09	7.64	10.74	13.11	11.27	14.85	12.7	11.31	11.11	10	9.97	11.87	10.14	13.9	13.52	7.64	7.64	9.6	11.4	9.97	7.64	7.64	7.64	8.07	10.95	16.21	9.48	11.79	15.04	14.74	15.83	12.06
Geneva	350	LD	3x105	7	7.64	13.61	7.64	10.9	11.8	13.41	14.18	7.64	13.34	10.68	7.64	10.93	14.24	11.61	7.64	11.5	13.24	10.8	13.61	12.27	10.76	11.69	9.64	9.91	12.03	11.28	13.85	12.82	7.73	7.64	12.02	10.35	10.35	10.85	7.64	8.65	7.8	9.1	16.38	7.89	11.9	15.39	14.49	15.32	12.41
Geneva	361	LD	3x105	7	7.64	12.6	13.32	11.55	11.51	13.14	14.43	7.64	13.61	8.28	7.64	11.45	15	10.03	7.64	9.88	13.42	11.72	14.93	13.08	11.64	10.99	9.59	9.47	11.46	9.72	13.82	13.29	7.64	7.64	10.56	11.75	10.21	10.79	7.64	7.64	8.66	7.64	15.96	9.22	10.56	14.25	13.71	15.82	11.82
Geneva	388	LD	3x105	7	7.64	12.65	13.31	12.13	11.56	12.62	13.92	7.64	13.8	7.64	7.64	11.3	14.51	10.16	7.64	10.77	12.8	10.88	14.37	12.84	11.76	11.53	8.94	10.34	11.19	10.56	13.66	13.52	9.78	7.64	10.05	11.78	9.96	10.41	7.64	9.88	7.64	10.08	16.19	9.18	10.98	14.91	14.58	15.43	12.36
Geneva	142	LD	3x105	7	8	13.6	7.64	11.26	11.79	13.57	13.65	7.64	13.39	8.02	7.64	11.31	14.37	7.64	7.64	11.63	11.16	11.37	14.05	13.06	10.79	11.67	9.1	10.36	12.41	12.12	13.44	13.19	8.45	7.64	11.05	11.42	10.37	7.9	7.64	11.67	7.89	10.44	16.58	8.25	12.94	16.16	16.1	14	12.49
Geneva	352	LD	3x105	7	7.64	12.75	7.64	11.67	12.12	13.82	12.57	7.64	13.63	7.93	7.64	10.48	14.55	10.58	7.64	10.56	11.5	11.47	14.6	12.53	11.02	11.26	10.59	10.5	13.35	10.5	14.11	13.65	8.04	7.64	10.47	11.9	9.87	11.02	7.64	7.64	8.66	9.82	15.97	8.58	10.74	14.35	14.01	14.61	11.82
Geneva	368	LD	3x105	7	8.9	12.08	13.86	11.8	12.14	13.34	13.87	7.64	13.16	8.43	7.64	10.87	15.06	10.41	7.64	10.76	13.05	10.58	14.5	12.91	11.85	11.42	9.63	10.85	12.13	10.55	13.54	13.26	7.64	7.64	9.98	11.55	9.57	10.81	7.64	7.64	8.14	10.36	16.12	8.7	11.22	14.29	14	15.61	11.24
Geneva	140	LD	3x105	7	7.64	12.64	7.64	11.83	11.93	13.64	12.61	7.64	13.22	9.18	7.64	11.21	14.57	10.52	7.64	10.88	9.87	11.36	14.74	12.76	11.91	11.31	9.31	11.08	12.83	10.35	13.7	13.06	9.57	7.64	10.77	11.49	10.39	7.64	7.64	9.33	8.34	10.18	16.18	8.91	12.4	15.39	14.9	15.23	11.48
Geneva	345	LD	3x105	7	7.64	12.36	7.64	11.12	12.28	13.44	13.7	7.64	13.51	8.01	7.64	10.58	14.75	10.03	7.64	10.94	12.91	10.7	14.09	12.29	10.98	11.36	10.27	9.41	12.28	11.02	14.08	13.02	8.05	7.64	9.75	11.51	9.21	10.57	7.64	8.49	8.45	9.79	16.41	8.03	11.15	14.88	14.52	13.99	10.4
Geneva	375	LD	3x105	7	9.22	12.92	7.64	12.39	12.22	13.58	13.7	7.64	13.75	9.08	7.64	10.65	14.64	10.59	7.64	11.33	12.6	11.78	14.91	12.58	10.91	11.37	9.28	9.99	12.65	10.59	13.8	13.66	7.67	7.64	10.39	11.45	9.49	10.93	7.8	7.64	8.82	11.22	16.44	9.2	11.96	15.23	14.81	14.69	11.4
Geneva	335	LD	3x105	7	8.17	12.42	7.64	11.57	12.34	13.53	13.51	7.64	13.55	7.64	7.64	10.49	14.47	10.61	7.64	10.67	12.59	11.04	14.29	12.79	10.55	11.3	9.75	10.7	12.26	10.65	14.32	13.5	8.17	7.64	9.92	11.86	10.14	10.87	7.64	7.64	8.55	10.12	16.41	8.82	10.35	14.37	13.86	13.6	11
Geneva	143	LD	3x105	7	7.64	13.09	7.64	12.05	11.83	13.54	13.57	7.64	13.76	9.51	7.64	11.64	14.65	11.03	7.64	11.43	11.9	11.68	14.56	13.01	11.77	11.8	9.69	10.68	12.92	11.39	13.99	13.1	7.64	7.64	11.5	11.71	10.49	10.7	7.64	10.67	8.29	7.64	16.81	8.7	12.88	16.25	15.67	16	11.71
Geneva	328	LD	3x105	7	7.64	13.24	13.74	11.14	11.9	14.87	14.25	7.64	13.25	8.32	7.64	11.42	14.66	11.48	7.64	11.57	11.84	10.93	14.37	13.15	11.72	11.5	10.14	10.57	13.45	10.53	14.1	13.15	7.64	8.66	11.02	11.54	11.18	9.73	7.84	8.65	8.16	10.5	16.7	8.68	11.06	14.33	14.3	15.39	12.58
Geneva	373	LD	3x105	14	7.64	12.57	7.64	11.18	12.29	13.51	12.16	7.64	13.07	7.64	7.64	10.77	14.29	8.89	7.64	11.03	9.64	11.1	14.35	11.86	11.42	11.07	9.74	10.13	13.1	10.32	13.55	12.96	7.64	7.64	10.52	11.49	10.74	9.69	7.64	9.93	7.66	9.42	16.22	8.1	10.55	14.52	14.28	13.99	10.7
Geneva	382	LD	3x105	14	8.99	12.63	7.64	10.21	11.86	13.83	13.87	7.64	12.97	7.64	7.64	10.69	13.99	10.5	7.64	11.69	11.47	10.36	13.5	11.95	10.97	10.45	8.41	8.91	13.31	10.96	13.27	12.37	8.38	7.64	10.43	11.18	11.15	10.79	7.64	9.89	7.64	7.64	16.57	7.91	10.55	14.68	14.33	15.2	11.41
Geneva	137	LD	3x105	14	7.64	13.41	7.64	10.05	11.62	14.4	13.87	7.64	12.71	7.64	7.64	10.77	13.71	10.99	7.64	11.1	11.25	11.65	13.52	12.27	10.68	10.27	8.9	8.82	12.64	10.27	12.91	12.2	7.64	7.64	10.14	10.58	11.49	7.64	7.64	9.46	7.7	9.55	16.59	8.49	9.52	13.7	13.63	15.53	12.99
Geneva	350	LD	3x105	14	7.64	12.65	12.79	11.09	11.92	13.66	14.63	7.64	13.02	7.64	7.64	10.61	14.43	10.41	7.64	11.17	13.55	10.76	13.58	12.15	10.94	11.17	9.74	9.69	11.71	9.85	12.94	12.44	8.92	7.64	10.22	10.72	11.38	11.09	7.64	8.92	7.64	9.09	16.11	7.64	9.24	13.79	13.21	15.14	11.77
Geneva	392	LD	3x105	14	7.64	12.85	12.26	9.09	10.94	12.88	11.86	7.64	12.52	7.64	7.64	10.68	15.06	9.51	7.64	10.15	8.78	9.61	14.31	11.97	12.7	9.33	7.64	8.2	13.06	10.3	12.16	12.72	7.64	7.64	10.04	10.22	10.04	7.64	8.24	9.97	7.64	9.13	15.12	8.79	11.98	15.45	15.84	16.18	14.31
Geneva	136	LD	3x105	14	7.64	12.43	13.05	12.13	11.87	13.25	11.61	7.64	13.9	7.64	7.64	10.61	14.13	7.64	7.64	11.01	10.2	11.56	14.53	12.72	10.86	11.62	9.74	9.97	12.93	10.25	13.61	12.69	7.97	7.64	10.14	11.76	10.01	7.64	7.64	9.78	8.15	7.64	16.32	9.11	11.33	14.65	14.69	15.3	11.15
Geneva	379	LD	3x105	14	7.64	11.86	13.41	11.8	11.02	13.27	13.95	7.64	13.48	7.64	7.64	11.32	14.51	9.83	7.64	10.93	12.2	11.22	14.59	13.33	10.97	11.55	8.62	9.78	11.12	10.74	13.75	12.61	7.64	7.64	12.63	11.73	9.54	7.64	7.64	9.67	7.64	9.98	16.29	7.64	13.03	15.43	15.51	15.53	12
Geneva	328	LD	3x105	14	7.64	12.74	13.14	11.35	11.45	13.67	11.69	7.64	13.11	7.64	7.64	10.91	14.24	9.94	7.64	10.66	9.17	10.94	14.42	12.62	11.61	10.96	8.05	10.26	13.18	9.82	13.86	12.78	8.19	7.64	10.54	11.28	10.43	8	7.64	8.84	8.02	10.28	15.87	8.54	11.18	14.83	14.36	14.77	11.9
Geneva	397	LD	3x105	14	7.64	12.9	7.64	11.23	12.58	13.42	14.59	7.64	13.32	7.64	7.64	10.95	14.66	8.99	7.64	11.71	12.42	12.22	14.23	13.85	12.24	11.11	9.97	10.06	15.67	9.43	14.64	12.73	7.71	7.64	10.51	12.44	10.56	7.64	7.64	9	7.64	7.64	16.49	9.03	10.65	15.14	14.67	16.16	14.61
Geneva	375	LD	3x105	14	8.48	12.89	12.99	12.93	11.68	12.72	13.44	7.64	13.94	7.97	7.64	11.41	14.48	7.64	7.64	10.25	11.97	11.45	14.59	12.63	11.7	11.94	9.35	10.61	12.11	9.73	13.14	13.39	7.79	7.64	10.51	11.68	10.06	10.33	7.67	9.89	7.8	9.78	15.97	9.1	11.84	15.09	14.86	15.72	12.59
Geneva	140	LD	3x105	14	7.64	12.32	7.64	11.3	11.66	13.65	12.68	7.64	12.6	7.64	7.64	10.71	14.22	10.49	7.64	11.08	10.64	11.31	14.26	12.77	11.73	11.19	8.86	10.56	12.79	10.07	13.08	12.75	9.25	7.64	10.19	11.39	10.79	7.68	7.64	8.67	8.41	10.93	16.46	8.56	12.01	15.27	14.84	15.26	11.63
Geneva	335	LD	3x105	14	7.64	12.55	12.96	11.57	12.23	12.75	14.04	7.64	13.28	8.15	7.64	10.97	14.49	7.64	7.64	10.85	12.95	11.18	14.36	12.97	11.37	11.38	9.87	10.66	11.72	9.12	13.85	12.87	7.65	7.64	10.59	11.35	10.12	10.52	7.64	8.64	8.08	7.64	16.05	8.69	11.19	14.55	13.89	14.87	11.56
Geneva	138	LD	3x105	14	7.64	12.49	7.64	11.88	12.45	13.8	13.28	7.64	13.44	7.64	7.64	11.09	14.24	10.35	7.64	10.6	10.83	12.08	14.78	13.19	11.41	11.16	9.97	10.23	12.46	9.31	13.88	13.11	8.75	7.64	9.71	11.79	9.82	7.82	7.64	10.15	8.38	9.62	16	8.85	12.07	14.33	15.36	14.3	11.15
Geneva	142	LD	3x105	14	7.64	12.82	13.68	12.03	12.15	13.62	11.19	7.64	13.16	7.64	7.64	11.12	14.51	8.92	7.64	10.83	8.71	11.21	14.66	12.67	10.79	11.22	9.11	10.3	13.91	10.14	13.32	13.31	8.38	7.64	10.79	11.35	10.56	7.64	7.64	10.41	8.22	9.63	16.03	8.49	10.86	14.4	14.1	13.73	11.46
Geneva	383	LD	3x105	14	7.64	12.43	12.88	11.13	11.83	13.21	12.97	7.64	13.13	7.64	7.64	11.11	14.97	7.64	7.64	10.52	10.5	10.56	14.84	12.55	12.51	10.84	9.04	9.93	12.35	8.98	13.18	12.98	7.87	7.64	9.78	11.06	9.86	10.45	7.64	7.64	7.86	9.43	15.71	8.97	10.73	14.06	14.24	15.85	11.79
Geneva	394	LD	3x105	14	7.64	12.39	13.06	11.31	12.16	13.23	12.73	7.64	13.73	7.64	7.64	11.22	14.97	10.94	7.64	11.51	10.53	11.19	14.59	12.29	12.56	11.97	9.52	10.24	12.67	10.12	13.76	13.27	9.55	7.64	9.81	12.33	10.63	8.11	7.64	9.79	8.27	9.91	16.08	8.61	11.73	15.26	14.97	15.36	11.58
Geneva	374	LD	3x105	14	8.75	12.55	7.64	11.24	11.08	12.99	13.07	7.64	13.53	7.64	7.64	11.52	15.08	14.69	7.64	10.73	10.36	11.09	14.87	12.79	12.58	11.39	8.84	9.65	11.53	9.06	13.62	13.14	8.56	7.64	9.53	11.14	9.46	8.33	7.81	9.18	8.23	9.53	15.75	8.8	11.73	14.5	14.61	16.19	12.16
Geneva	387	LD	3x105	14	7.64	13.09	7.64	11.48	11.38	13.38	12.58	7.64	13.6	7.76	7.64	11.28	14.99	8.85	7.64	11.34	9.75	11.27	14.45	12.4	11.67	10.88	8.43	9.19	12.58	10.25	13.49	13.19	8.06	7.64	9.91	11.37	10.62	8.59	7.64	9.86	8.1	11.04	16.64	9.24	11.59	15.35	14.7	16.03	12.71
Geneva	359	LD	3x105	14	7.64	12.9	12.86	10.77	12.48	13.37	12.62	7.64	13.03	7.64	7.64	11.04	14.84	9.18	7.64	10.75	10.22	10.66	14.42	12.64	11.83	11.22	9.69	9.75	12.85	9.47	13.49	12.98	7.64	7.64	10.42	11.34	10.09	7.64	7.64	7.77	8.54	9.89	15.92	8.83	10.59	14.32	13.84	14.56	12.07
Geneva	361	LD	3x105	14	7.64	12.65	7.64	11.57	11.78	13.87	13.54	7.64	13.74	7.64	7.64	11.32	14.92	10.28	7.64	10.93	11.02	11.27	14.71	12.95	11.63	10.9	9.03	9.91	12.55	9.21	13.64	13.15	9.31	7.64	10.11	11.89	10.19	8	8.1	7.85	8.76	9.48	16.02	9.19	10.41	13.41	14	15.92	11.74
Geneva	389	LD	3x105	14	7.64	13.01	7.64	11.63	12.89	13.69	12.3	7.64	13.37	7.64	7.64	11.31	14.69	9.81	7.64	10.79	9.68	11.11	14.79	12.94	11.2	10.9	9.94	10.42	13.36	9.66	13.88	12.16	7.64	7.64	10.45	11.64	10.48	7.64	7.64	9.05	8.12	7.64	15.72	8.79	10.81	14.56	14.39	14.51	11.32
Geneva	388	LD	3x105	14	7.64	13.21	7.64	11.22	11.55	13.5	13.5	7.64	13.87	7.64	7.64	10.96	13.99	10.52	7.64	10.66	10.92	10.67	13.77	12.38	10.94	12.07	9.43	10.22	12.33	9.87	13.3	12.7	9.32	7.64	9.17	11.3	10.66	8.05	7.64	9.45	7.64	10.65	16.19	8.61	10.1	14.08	13.98	14.08	11.73
Geneva	386	LD	3x105	14	7.64	12.96	12.91	11.08	11.28	12.93	12.92	7.64	13.41	7.64	7.64	11.18	14.1	10	7.64	10.83	10.43	11.2	14.13	12.82	11.77	11.03	9.34	9.8	11.91	9.16	13.6	13.18	8.1	7.64	8.54	11.49	9.59	7.64	7.64	7.94	7.74	10.71	15.98	8.77	11.3	14.27	14.17	16.19	12.46
Geneva	395	LD	3x105	14	7.64	13.21	7.64	10.97	12.47	13.53	12.74	7.64	12.99	7.64	7.64	10.98	14.11	9.15	7.64	10.78	10.07	11.12	14.01	12.43	11.65	10.09	9.61	8.96	13.23	9.93	13.16	12.69	7.64	7.64	10.24	11.02	11.07	7.64	7.64	8.59	7.83	9.71	16.12	8.92	10.96	14.97	14.75	15.92	13.06
Geneva	345	LD	3x105	14	7.64	13.03	13.12	11.15	11.83	12.77	13.72	7.64	13.6	7.64	7.64	11.33	14.29	9.88	7.64	11.94	12.68	10.74	13.63	12.47	11.28	11.48	9.75	9.66	11.52	11.13	13.85	12.72	8.06	7.64	10.06	11.66	10.72	9.99	7.64	10.17	7.81	7.64	16.43	8.05	11.25	15.41	14.88	14.1	11.54
Geneva	368	LD	3x105	14	7.64	12.92	13.14	11.46	11.56	13.53	14.99	7.64	13.59	8.43	7.64	11.31	14.93	10.67	7.64	11.03	14.05	9.78	14.18	12.85	11.89	11.35	8.63	10.12	12.63	10.31	13.78	12.84	9.16	7.64	10.83	11.5	10.67	7.64	7.81	9.56	8.78	7.64	16.07	8.22	11.64	14.88	14.59	16.09	11.64
Geneva	367	LD	3x105	14	7.64	13.59	12.58	12.15	12.25	13.94	14.94	7.64	13.81	7.64	7.64	11.4	14.1	15.3	7.64	12.03	13.93	12.22	14.47	12.83	10.76	11.01	9.11	9.51	12.87	11.24	13.43	12.9	12.75	7.64	11.5	11.6	11.1	11.71	7.64	9.42	7.64	10.5	17.06	9	10.4	15.15	14.86	14.81	12.83
Geneva	340	LD	3x105	14	10.25	13.25	13.03	12.22	11.95	13.56	14.55	7.64	13.9	7.64	7.64	11.42	14.86	10.76	7.64	10.7	13.64	12.19	14.92	12.69	11.98	11.34	9.11	10.03	12.31	10.31	14.07	12.78	7.95	7.64	11.07	11.8	10.37	11.34	7.64	8.71	7.64	7.64	15.94	8.85	11.27	14.71	14.24	15.29	12.37
Geneva	370	LD	3x105	14	7.64	12.79	13.45	11.38	11.91	13.24	12.64	7.64	13.31	7.64	7.64	11.1	14.3	9.61	7.64	11.58	9.93	10.98	13.9	12.45	10.34	11.24	8.99	10.23	12.58	10.6	13.48	12.9	7.69	7.64	9.67	11.27	10.52	10.4	7.64	10.98	7.8	9.83	16.26	8.29	11.4	15.26	14.93	14.89	11.21
Geneva	363	LD	3x105	14	7.64	11.54	7.64	11.91	12.38	13.39	12.3	7.64	13.26	7.64	7.64	10.4	13.99	10	7.64	11.33	10.33	11.87	14.45	11.87	10.87	11.31	10.52	10.69	10.39	10.57	14.02	11.94	11.15	7.64	10.14	11.24	10.65	7.97	7.64	9.93	8.44	7.64	16.28	7.64	10.64	15.09	14.78	14.27	11.76
Geneva	132	LD	3x105	14	7.64	12.84	13.05	12.12	12.14	13.42	13.89	7.64	13.72	8.28	7.64	11.33	14.71	10.29	7.64	11.07	12.74	11.33	14.67	12.92	11.34	11.57	9.84	10.01	11.94	10.46	13.74	13.38	7.73	7.64	11.3	11.62	10.07	10.65	7.71	11.55	8.38	10.04	16	8.95	12.65	15.61	16.03	15.63	11.62
Geneva	376	LD	3x105	14	7.64	12.38	7.64	11.74	12.05	13.03	12.3	7.64	13.27	7.64	7.64	11.17	14.79	9.75	7.64	10.3	9.46	12.25	15.14	12.79	11.92	10.95	10.26	9.89	12.23	9.37	13	12.97	8.1	7.64	9.7	11.3	10.15	7.64	7.78	8.83	7.95	10.15	15.69	8.83	11.04	14.77	14.84	16.23	12.06
Geneva	356	LD	3x105	14	7.81	12.37	12.75	12.45	12.12	12.84	11	7.64	13.39	7.64	7.64	10.82	14.39	9.62	7.64	10.43	8.19	11.37	14.81	12.95	11.45	11.67	9.66	10.8	13.61	9.99	13.39	12.91	8.04	7.64	10.49	11.13	10.35	7.64	7.64	9.32	7.83	9.71	15.78	8.97	11.55	14.74	14.25	15.53	11.72
Geneva	385	LD	3x105	14	8.76	12.83	7.64	11.37	12.24	13.45	13.43	7.64	13.58	7.64	7.64	11.13	14.11	10.51	7.64	11.21	11.37	11.32	14.04	12.66	10.57	11.32	9.43	10.21	12.9	10.2	13.37	12.87	9.26	7.64	9.99	11.99	10.58	10.82	7.64	9.39	7.87	10.39	16.19	8.43	11.13	14.84	14.55	15.09	11.12
Geneva	357	LD	3x105	14	7.64	12.97	7.64	10.68	11.61	13.76	13	7.64	13.69	7.64	7.64	11.26	14.6	10.67	7.64	11.68	10.71	10.99	14.15	12.66	12.02	11.03	9.55	9.43	12.38	9.76	14.03	13.65	9.45	7.64	9.41	11.85	9.86	7.64	7.64	9.32	8.52	9.85	16.74	8.75	11.68	14.98	15.01	16.03	11.74
Geneva	396	LD	3x105	14	7.64	11.15	7.64	11.02	12.4	13.99	15.08	7.64	12.9	9.66	7.64	10.12	15.05	7.64	7.64	11.8	15.4	10.85	14.46	12.51	10.15	10.79	8.81	9.78	12.04	10.72	12.39	12.21	9.88	7.64	10.63	12.15	11.11	7.64	7.64	7.64	7.64	10.4	16.76	8.49	11.42	15.1	14.68	16.44	11.44
Geneva	390	LD	3x105	14	7.64	12.89	7.64	10.94	11.77	13.13	13.14	7.64	13.16	7.64	7.64	11.17	14.5	9.85	7.64	11.03	10.6	10.88	13.9	12.47	12.1	10.95	9.27	9.87	11.67	9.34	13.7	13.03	7.64	7.64	9.05	11.08	9.45	7.64	7.64	8.85	8.25	9.25	16.24	8.25	11.15	14.31	14	15.32	12.33
Geneva	381	LD	3x105	14	7.64	12.17	7.64	11.24	12.3	13.47	12.3	7.64	13.46	7.64	7.64	10.93	14.46	8.31	7.64	10.18	9.91	10.9	14.61	12.56	11.45	11.06	9.68	9.78	12.72	9.46	13.56	12.2	7.64	7.64	9.63	11.47	10.57	7.64	7.64	8.88	7.64	10.22	16.02	8.96	10.18	14.53	14.05	14.97	11.24
Geneva	380	LD	3x105	14	7.64	12.8	12.55	10.15	11.19	13.39	12.81	7.64	12.93	7.64	7.64	10.82	13.73	10.11	7.64	11.3	10.29	10.79	13.34	12.45	11.13	10.86	8.72	9.54	12.51	9.12	13.15	12.3	8.44	7.64	9.9	10.86	10.36	8.19	7.64	7.64	7.64	7.64	16.32	8.2	10.06	14.15	13.55	15.19	12.06
Geneva	139	LD	3x105	14	7.64	12.65	7.64	11.75	11.98	13.6	11.77	7.64	13.71	7.64	7.64	10.83	14.22	9.32	7.64	11.09	9.51	12.28	15.01	12.86	11.09	11.26	9.53	9.86	13.3	9.66	13.6	13.13	8.3	7.64	9.91	11.97	10.78	7.64	7.64	9.43	8.19	10.43	16.21	8.99	10.55	14.61	14.05	14.29	11.01
Geneva	341	LD	3x105	14	7.64	12.88	7.64	11.17	11.05	13.55	12.56	7.64	13.78	7.64	7.64	11.28	14.49	7.64	7.64	11.44	10.01	10.15	13.79	12.63	11.26	11.87	9.04	10.7	11.73	8.65	13.73	13.17	9.6	7.64	9.33	11.53	10.3	7.64	7.64	9.46	8.17	7.64	16.41	8.39	11.25	14.24	14.39	14.93	11.77
Geneva	391	LD	3x105	14	8.6	12.18	7.64	11.58	12.07	13.89	13.36	7.64	13.47	7.85	7.64	10.78	14.73	10.51	7.64	10.72	11.48	11.97	14.59	13	11.15	11.47	9.54	10.89	13.13	9.33	13.83	12.95	8.58	7.64	10.04	12.58	10.97	8.58	7.64	7.9	7.87	10.1	16.11	8.68	10.72	14.36	13.87	15.38	10.22
Geneva	144	LD	3x105	14	7.64	12.43	7.64	11.21	11.84	13	11.11	7.64	12.91	7.64	7.64	10.65	14.37	9.15	7.64	10.55	8.79	10.31	13.98	12.7	10.9	11.75	9.37	10.36	12.81	9.83	13.68	12.9	7.64	7.64	9.44	11.15	10.28	7.64	7.64	9.19	7.96	9.35	15.84	8.07	11.28	14.8	14.42	13.71	10.89
Geneva	372	LD	3x105	14	7.64	12.76	13.25	11.99	12.27	13.75	13.76	7.64	13.88	7.71	7.64	11.26	14.96	10.71	7.64	11.47	12.51	12.14	15.05	12.94	12.09	11.62	9.86	9.89	12.74	9.63	13.85	13.17	8.25	7.64	11.05	11.46	10.52	11.25	7.69	9.52	8.27	9.86	16.22	9.38	11.04	14.6	14	15.48	11.86
Geneva	145	LD	3x105	14	7.64	12.57	13.44	10.54	11.57	12.77	12.67	7.64	13.35	7.64	7.64	10.82	14.13	13.92	7.64	10.84	10.45	10.49	13.9	12.3	11.1	11.3	8.98	10.06	11.25	8.15	13.29	12.89	8.86	7.64	9.31	11.32	9.45	7.64	7.64	7.64	8.16	7.64	16	7.85	10.69	14.09	13.95	15.31	10.83
Geneva	143	LD	3x105	14	7.64	12.43	7.64	11.55	12	13.3	12.97	7.64	13.54	7.64	7.64	11.39	14.71	7.64	7.64	10.92	10.36	11.73	14.83	13.05	11.99	11.22	10.23	9.7	12.13	9.74	13.84	13.13	7.64	7.64	9.35	11.8	10.2	7.64	7.64	8.6	7.87	10.59	16.3	8.88	11.23	14.91	14.85	16.26	11.42
Geneva	134	LD	3x105	14	10.81	13.07	13.46	12.15	11.93	13.42	14.53	7.64	13.97	7.64	7.64	11.24	14.57	10.34	7.64	11.76	13.96	12.14	14.66	13.23	11.56	11.53	9.87	9.76	12.25	9.99	13.77	13.31	7.64	7.64	10.97	11.92	10.82	7.64	7.64	8.66	7.64	10.39	16.7	7.64	10.53	14.83	14.41	14.47	11.66
Geneva	135	LD	3x105	14	7.64	13.37	13.6	11.9	11.68	13.36	14.59	7.64	14.08	9.1	7.64	11.76	14.78	10.67	7.64	11.67	13.61	11.15	14.2	13.3	11.79	11.74	9.11	10.66	7.64	11.07	14.09	13.54	8.44	7.64	10.67	11.9	10.53	7.64	7.64	10.31	8.14	9.9	16.64	8.85	12.28	15.75	15.29	16.36	12.31
Geneva	133	LD	3x105	14	7.64	12.87	13.43	11.88	11.93	13.31	14.49	7.64	13.74	7.82	7.64	10.95	14.55	10.28	7.64	10.93	13.5	11.24	14.53	12.78	10.94	10.91	9.36	10.27	12.61	9.47	13.93	12.79	8.74	7.64	10.64	11.67	10.37	11.08	7.64	9.78	8.66	9.58	15.97	8.51	10.57	14.42	14.31	14.59	11.51
Geneva	360	LD	3x105	14	7.64	12.9	7.64	11	12.47	13.9	13.33	7.64	13.42	7.64	7.64	11.28	14.23	10.83	7.64	11.61	10.78	10.98	14.06	12.58	11.03	11.93	9.98	10.54	13.02	10	13.65	13.03	8.8	7.64	10.63	11.86	10.67	7.64	7.64	9.61	8.36	7.64	16.98	8.48	10.35	14.57	14.3	15.06	11.82
Geneva	352	LD	3x105	14	7.64	13.28	13.49	11.95	12.06	13.67	14.43	7.64	13.67	7.64	7.64	10.95	14.78	7.64	7.64	10.74	13.55	11.81	14.43	12.82	11.64	11.09	9.92	10.3	7.64	9.57	13.29	13.03	9.28	7.64	10.54	11.8	10.68	7.64	7.64	7.64	7.64	9.63	15.46	7.64	9.43	13.77	13.63	15.18	12.11
Geneva	143	LD	3x105	28	7.64	12.59	7.64	11.51	12.51	13.34	11.01	7.64	13.5	7.64	7.64	11.16	14.77	8.97	7.64	10.98	8.34	11.3	14.75	12.8	11.8	11.12	9.63	9.94	13.01	10.14	13.9	13.1	7.64	7.64	9.54	11.8	10.71	7.64	7.64	9.06	7.72	9.55	15.93	8.86	10.95	15.24	14.73	16.12	11.63
Geneva	382	LD	3x105	28	7.64	12.46	13.52	10.54	11.79	13.45	12.43	7.64	13.42	7.64	7.64	10.8	13.73	9.88	7.64	11.22	10.21	10.55	13.56	12.02	11.06	10.54	9.24	9.14	12.8	10.32	13.09	12.54	8.82	7.64	10.58	11.47	10.39	7.83	7.64	8.9	7.64	8.93	16.22	7.77	10.31	14.25	13.97	14.99	11.04
Geneva	386	LD	3x105	28	7.64	12.66	13.29	11.48	11.51	13.29	11.77	7.64	13.54	7.64	7.64	11.14	14.19	8.57	7.64	10.92	9.14	11.18	14.41	12.65	11.53	11.3	7.94	9.89	12.9	10.07	13.68	13.24	7.64	7.64	9.94	11.4	10.28	7.64	7.64	9.35	7.81	10.16	15.83	8.9	10.87	14.77	14.4	15.89	11.6
Geneva	136	LD	3x105	28	7.64	12.85	7.64	11.36	12.05	13.45	11.87	7.64	13.19	7.64	7.64	10.7	14.04	9.76	7.64	11.48	8.94	11.42	13.95	12.6	10.73	10.98	9.34	9.78	13.24	10.36	13.31	12.69	8.15	7.64	10.23	11.49	11.07	7.64	7.64	9.62	7.64	9.41	16.46	8.52	10.83	15.2	14.65	15.49	11.73
Geneva	137	LD	3x105	28	7.64	12.97	7.64	11.28	12.05	13.39	11.73	7.64	13.24	7.64	7.64	11.21	14.45	8.96	7.64	11.13	8.61	11.51	14.28	12.6	11.5	11.03	8.96	10.02	13.74	10.4	13.13	12.95	7.84	7.64	9.82	11.41	10.76	7.64	8.19	9.65	7.64	9.13	7.64	8.72	9.99	14.72	14.21	15.99	12.96
Geneva	138	LD	3x105	28	7.64	12.28	7.64	12.27	13.12	13.38	11.66	7.64	13.65	7.64	7.64	11.05	14.65	7.64	7.64	11.03	9.19	12.23	15.29	13.05	11.85	10.72	10.68	9.98	13.14	9.96	13.83	13.35	7.64	7.64	9.91	12.03	10.73	7.64	8.32	8.65	8.29	10.03	15.87	9.23	11.14	14.71	14.57	14.52	11.56
Geneva	372	LD	3x105	28	7.64	12.58	13.24	11.82	12.86	13.47	11.61	7.64	13.23	7.64	7.64	10.93	14.91	7.64	7.64	11.01	9	11.92	15.3	12.84	12	11.02	9.95	9.82	13.2	9.87	13.35	13.16	8.11	7.64	10.11	11.47	10.7	7.64	8.54	8.71	8.1	10.09	16.17	9.22	10.34	14.66	13.64	15.46	11.96
Geneva	381	LD	3x105	28	8.2	12.07	7.64	10.76	11.79	13.58	13.42	7.64	13.29	7.64	7.64	11.11	14.37	15.18	7.64	11.05	11.12	11.27	14.16	13.05	11.93	10.24	9.45	10.79	12.26	10.4	13.28	12.39	12.31	7.64	10.25	11.93	10.22	8.81	7.64	9.43	7.96	10.33	16.24	8.92	10.99	14.87	14.51	15.33	10.91
Geneva	350	LD	3x105	28	7.64	12.71	13.39	11.33	12.56	13.35	13.26	7.64	13.45	7.78	7.64	11.21	14.56	10.09	7.64	10.81	10.85	11.17	14.25	12.79	11.31	11.33	10.25	10.37	12.22	8.61	13.74	12.92	8.53	7.64	9.88	11.6	9.68	7.84	7.64	7.95	8.33	9.29	15.95	8.48	10.75	13.88	13.86	15.19	11.1
Geneva	132	LD	3x105	28	7.64	13.08	7.64	11.46	12.32	13.89	12.78	7.64	13.45	7.64	7.64	11.28	14.82	8.95	7.64	11.43	10.22	11.11	14.48	12.61	11.72	11.33	10.18	9.49	13.66	10.18	13.37	13.39	7.64	7.64	10.07	12.07	11.3	7.64	7.64	9.31	8.19	9.94	16.26	9	10.87	15.26	15.04	15.71	12.34
Geneva	360	LD	3x105	28	8.04	12.59	7.64	10.71	11.4	13.11	12.77	7.64	13.27	7.64	7.64	10.84	13.39	13.74	7.93	11.43	10.68	10.42	13.37	12.32	10.26	11.8	9.01	10.35	12.4	13.03	13.75	13.09	8.11	7.64	11.04	11.84	10.85	7.64	7.64	13.54	7.83	8.79	16.24	7.64	13.93	16.3	16.28	14.49	10.4
Geneva	370	LD	3x105	28	8.79	12.94	7.64	9.81	11.54	13.96	13.41	7.64	12.71	7.64	7.64	10.31	13.23	7.64	7.64	11.7	11.36	9.96	12.43	11.57	9.31	10.22	8.14	8.78	13.29	9.87	12.58	11.89	9.76	7.64	10.37	11.05	11.51	7.64	7.64	8.24	7.64	9.2	16.24	7.64	10.05	14.65	13.82	14.26	11.16
Geneva	140	LD	3x105	28	7.64	12.31	12.97	10.89	11.34	13.26	12.66	7.64	12.84	7.64	7.64	10.68	14.32	10.66	7.64	11.4	10.37	10.5	13.73	12.17	11.37	11.03	8.35	10.13	12.76	10.84	13.29	12.89	10.17	7.64	10.09	11.56	10.39	7.64	7.64	9.65	7.9	9.68	15.94	8.24	11.59	15.18	14.88	15.01	11.38
Geneva	345	LD	3x105	28	7.64	12.2	7.64	11.28	12.32	12.97	12.64	7.64	12.85	7.64	7.64	10.55	14.4	7.64	7.64	10.76	10.51	11.12	14.31	12.66	11.64	11.75	9.24	9.86	12.02	10.68	13.41	12.78	7.64	7.64	9.59	11.27	10.11	7.64	7.64	8.86	8.05	10.02	15.79	8.14	11.57	14.65	14.17	14.85	11.05
Geneva	388	LD	3x105	28	7.64	12.76	7.64	11.08	12.11	13.25	12.85	7.64	13.1	7.64	7.64	10.82	14.38	10.09	7.64	10.75	10.5	11.57	14.42	12.39	11.82	10.29	9.56	9.9	12.53	10.69	12.99	12.58	9.05	7.64	9.55	11.32	10.61	7.88	7.64	8.22	7.64	10.63	15.97	8.7	10.68	14.57	14.2	14.83	12.17
Geneva	383	LD	3x105	28	8.3	12.68	7.64	10.51	11.71	13.54	12.85	7.64	13.21	7.64	7.64	11.05	14.95	10.95	7.64	11.59	10.84	10.43	14.26	12.61	12.91	10.67	9.12	9.52	12.45	10.35	12.51	13.16	11.88	7.64	9.67	11.31	10.99	8.33	7.64	8.1	7.64	9.6	16.49	8.87	10.84	15.11	14.64	16.23	12.82
Geneva	328	LD	3x105	28	7.74	12.54	13.28	10.76	11.64	13.26	13.18	7.64	13.23	7.64	7.64	11.1	14.3	10.91	7.64	11.32	10.99	10.91	14	12.66	11.74	11.27	8.48	9.8	12.93	10.54	13.66	13.15	10.05	7.64	9.94	12.3	10.55	7.64	7.64	9.83	7.85	10.9	16.06	8.41	11.02	15.1	14.41	14.83	11.82
Geneva	374	LD	3x105	28	8.06	12.25	13.36	10.92	11.72	13.5	13.34	7.64	13.45	7.64	7.64	11.07	14.93	10.37	7.64	11.69	10.34	11.29	14.56	12.84	12.26	11.29	8.94	9.88	7.64	10.25	12.85	13.04	8.61	7.64	9.88	12.69	10.83	7.98	7.64	8.47	7.9	10.86	16.52	8.74	11.55	15.35	14.71	15.77	12.44
Geneva	352	LD	3x105	28	7.64	12.88	13.2	10.38	11.38	13.43	13.33	7.64	13.13	7.64	7.64	10.88	13.97	10.12	7.64	11.44	10.99	10.57	13.48	12.24	10.66	11.41	8.89	10.04	13.13	10.11	13.05	12.8	8.82	7.64	9.93	11.74	10.84	7.64	7.64	8.23	7.87	8.87	16.57	7.64	8.95	14.28	13.6	14.87	11.32
Geneva	390	LD	3x105	28	7.64	12.83	7.64	10.8	12.3	13.25	10.44	7.64	13.05	7.64	7.64	10.62	14.68	8.03	7.64	10.92	8.26	10.6	13.9	12.12	11.97	10.92	9.63	9.55	12.73	9.63	13.18	12.85	8.26	7.64	9.72	11.32	10.59	8.95	7.64	8.75	8.26	7.64	16	8.34	9.59	14.07	13.24	14.67	11.79
Geneva	397	LD	3x105	28	8.97	12.76	13.51	11.29	12.49	14.31	13.52	7.64	13.25	7.64	7.64	10.9	14.27	7.64	7.64	11.51	11.57	10.98	14.12	12.53	11.51	11.31	9.77	10.63	13.49	9.67	13.27	12.74	9.85	7.64	10.87	11.92	11.1	7.64	7.64	9.42	8.44	9.75	16.69	8.07	10.16	14.35	14.04	15.31	11.76
Geneva	359	LD	3x105	28	8.49	13.05	7.64	10.74	12.9	13.42	13.24	7.64	13.37	7.64	7.64	10.99	14.76	7.64	7.64	10.68	11.07	10.92	14.23	12.74	11.89	10.71	9.93	9.33	12.69	9.49	13.25	13.03	8.95	7.64	9.64	11.71	10.66	8.93	7.64	7.64	8.35	10.86	16.24	8.82	10.7	14.62	14.11	14.86	12.31
Geneva	395	LD	3x105	28	8.32	12.95	13.07	11.46	12.83	13.46	13.09	7.64	13.43	7.64	7.64	11.29	14.55	7.64	7.64	11.49	10.73	11.71	14.34	12.69	12.28	10.33	10.29	9.6	12.54	10.3	13.15	13.02	8.83	7.64	9.71	11.71	10.53	8.56	7.64	8.21	8.21	10.27	16.13	9.39	11.75	14.64	14.96	16.02	12.87
Geneva	367	LD	3x105	28	7.67	13.25	13.2	11.99	11.48	13.67	13.37	7.64	13.06	8.66	7.64	11.14	14.24	10.64	7.64	10.52	11.04	11.54	14.56	12.91	10.02	11.11	8.48	10.25	12.71	9.06	13.8	12.57	8.43	7.64	10.93	11.3	10.09	7.64	7.64	10.51	8.4	11.15	15.81	8.89	12.26	14.62	15.27	15.59	12.27
Geneva	134	LD	3x105	28	9.33	13.09	7.64	11.46	11.49	14.03	14.06	7.64	13.82	7.64	7.64	11.12	14.05	11.07	7.64	11.42	11.77	11.28	14.28	12.75	10.92	12.94	9.45	10.02	13.09	10.43	13.43	12.9	12.74	7.64	10.27	11.58	10.66	11.54	7.64	10.94	7.64	10.11	16.63	8.55	10.55	14.65	14.38	14.48	11.53
Geneva	380	LD	3x105	28	7.64	12.38	7.64	10.64	11.98	12.98	10.78	7.64	13.1	7.64	7.64	10.65	13.64	8.89	7.64	10.71	8.58	11.36	14.18	12.46	11.06	11.06	9.41	10.14	12.84	8.06	13.36	12.57	7.64	7.64	9.4	11.19	10.23	9.67	7.64	7.95	7.82	7.64	15.75	8.02	10.11	14.05	13.44	14.64	11.35
Geneva	145	LD	3x105	28	7.64	12.88	7.64	10.79	11.89	13.45	11.32	7.64	13.18	7.64	7.64	10.94	14.58	8.8	7.64	10.92	7.64	10.88	14.39	12.42	11.6	11.28	9.02	10.11	13.5	9.3	13.41	13.21	7.64	7.64	10.29	11.68	10.62	9.63	7.64	9.75	7.64	9.09	15.86	7.64	10.98	14.75	14.38	15.74	11.42
Geneva	357	LD	3x105	28	10.18	12.53	7.64	10.62	11.94	13.45	13.71	7.64	13.64	7.64	7.64	11.07	14.27	14.41	7.64	11.68	11.75	11.24	14.01	12.36	11.42	11.24	9.13	9.53	12.67	11.1	13.73	13.53	7.64	7.64	10.21	12.33	11.08	8.03	7.64	9.37	8.43	10.28	16.98	8.49	11.42	15.27	14.85	15.51	10.61
Geneva	361	LD	3x105	28	7.64	12.02	7.64	11.6	12.08	13.12	13.68	7.64	13.34	7.64	7.64	11.21	14.68	7.64	7.64	10.42	11.56	11.8	14.96	12.92	11.65	10.89	9.12	9.94	12.17	9.32	13.05	13	8.45	7.64	9.67	12.4	10.34	7.64	7.64	7.64	7.75	9.71	15.87	8.94	10.39	14.2	13.89	15.59	11.07
Geneva	387	LD	3x105	28	9.55	12.73	7.64	11.32	11.62	13.64	13.72	7.64	13.28	7.64	7.64	11.1	14.85	7.64	7.64	10.73	11.58	11.77	14.49	12.65	11.76	10.46	8.36	9.53	12.89	9.85	13.48	13.1	8.97	7.64	10.05	11.97	10.56	8.15	7.64	9.67	7.9	11.56	16.09	9.13	10.69	14.61	14.12	15.47	11.7
Geneva	363	LD	3x105	28	8.8	12.78	7.64	11.05	12.39	13.59	13.49	7.64	13.44	7.64	7.64	10.93	14.01	7.64	7.64	11.17	11.69	11.34	14.14	12.71	11.02	11.07	9.58	9.95	12.97	10.33	13.93	13.05	9.33	7.64	9.95	12.03	10.73	7.64	7.64	9.21	8.16	10.27	16.67	8.29	10.04	14.69	14.25	14.54	11.84
Geneva	139	LD	3x105	28	7.7	12.36	7.64	11.74	11.71	13.18	12.8	7.64	13.15	7.64	7.64	10.96	14.31	7.64	7.64	10.87	10.04	12.22	14.89	12.9	11.47	10.82	8.5	9.63	12.93	9.63	13.31	13.04	8.03	7.64	9.57	11.98	10.35	8.04	7.64	8.24	8.21	11.51	15.83	9.02	11.37	14.94	14.16	15.36	11.05
Geneva	379	LD	3x105	28	7.64	12.79	7.64	11.68	11.83	13.72	13.12	7.64	13.16	7.64	7.64	11.05	14.82	7.64	7.64	10.91	11.17	12.23	14.86	12.84	11.66	10.52	8.81	9.55	12.96	10.21	12.66	12.81	10.41	7.64	10.22	11.72	10.76	7.64	7.64	7.64	8.85	10.57	15.9	8.94	11.12	15.07	14.54	15.54	12.15
Geneva	376	LD	3x105	28	7.98	12.09	7.64	11.64	12.32	13.78	11.45	7.64	13.46	7.64	7.64	10.78	14.7	10.63	7.64	11.01	9.32	11.83	14.72	12.6	11.73	11.39	9.76	10.18	13.29	10.2	13.08	13.31	8.04	7.64	10	11.88	10.92	7.64	7.64	7.89	7.64	12.13	16.44	8.74	11.22	14.97	14.88	15.67	11.71
Geneva	385	LD	3x105	28	7.64	13.55	12.93	11.22	12.51	13.67	12.97	7.64	13.87	7.64	7.64	11.39	14.04	7.64	7.64	11.41	10.87	11.5	14.14	12.37	10.86	10.97	9.53	9.98	13.4	10.55	13.55	12.89	8.76	7.64	10.33	11.93	10.87	8.77	7.64	9.87	7.79	11.31	16.43	8.38	11.14	15.12	14.65	15.19	12.39
Geneva	396	LD	3x105	28	7.64	12.74	13.33	11.19	12.24	13.16	12.46	7.64	13.23	7.64	7.64	11.1	14.81	10.49	7.64	11.72	10.13	11.25	14.44	12.7	11.38	11.17	9.18	10.12	12.71	10.39	13.43	13.05	9.96	7.64	9.73	12.18	10.27	7.64	7.64	9.4	7.98	10.23	16.56	8.64	11.32	15.26	14.89	15.82	12.06
Geneva	356	LD	3x105	28	7.97	12.94	7.64	11.67	12.65	13.44	12.92	7.64	13.32	7.86	7.64	10.75	14.3	9.99	7.64	10.83	10.88	12.25	14.72	13.04	11.4	10.91	9.92	10.09	12.69	9.94	13.28	12.87	8.6	7.64	10.12	11.96	10.61	7.64	7.64	7.97	7.89	11.23	15.98	9.17	11.38	14.81	14.37	15.37	11.82
Geneva	375	LD	3x105	28	8.18	12.84	7.64	12.05	11.95	13.32	13.27	7.64	13.55	7.64	7.64	11.11	14.42	9.52	7.64	11.22	10.85	11.5	14.7	12.63	11.19	10.88	9.11	10.29	12.46	9.98	13.23	13.13	8.58	7.64	9.92	11.68	10.41	7.64	7.64	8.44	8.25	9.95	16.23	8.88	10.84	14.7	14.47	15.06	11.61
Geneva	144	LD	3x105	28	7.64	12.13	7.64	11	11.99	13.09	12.09	7.64	12.9	7.64	7.64	10.59	14.31	7.64	7.64	10.48	9.62	10.48	13.8	12.63	11.21	11.32	8.99	10.27	12.35	9.71	13.03	12.83	8.43	7.64	9.65	11.08	10.14	9.68	7.64	9.48	7.8	9.88	15.71	8.11	11.19	14.71	14.62	14.04	11.2
Geneva	389	LD	3x105	28	7.64	12.68	7.64	10.89	12.51	13.78	12.26	7.64	13.16	7.64	7.64	9.88	14.44	8.95	7.64	11.51	9.54	10.29	13.89	11.67	10.76	10.55	9.38	9.77	12.56	9.95	13.41	11.64	8.56	7.64	10.1	10.58	10.87	7.64	7.64	7.64	7.64	10.2	16.42	7.64	10.22	14.64	13.98	14.38	10.48
Geneva	368	LD	3x105	28	7.8	13.71	13.01	10.82	11.84	13.91	13.34	7.64	13.42	7.64	7.64	11.21	14.76	10.8	7.64	10.8	11.01	10.5	14.24	12.64	12.11	10.19	8.95	9.62	12.32	9.2	13.81	12.72	9.22	7.64	9.9	11.08	10.25	7.64	7.64	9.23	7.66	9.43	15.6	8.13	11	13.94	14.67	15.98	13.31
Geneva	340	LD	3x105	28	7.64	12.47	7.64	11.5	12.12	13.58	13.38	7.64	13.16	7.64	7.64	11.32	14.57	10.55	7.64	10.78	10.97	12.18	15.09	12.7	11.96	9.26	9.52	13.01	13.7	9.82	13.54	12.81	8.8	7.64	10.76	11.67	10.38	7.64	7.64	9.44	8.34	7.64	16.1	9.37	10.43	14.43	14.25	15.04	11.44
Geneva	392	LD	3x105	28	7.64	12.3	7.64	10.39	11.42	13.51	12.09	7.64	13.11	7.64	7.64	11.17	15.26	13.6	7.64	11.1	9.51	9.93	14.51	12.19	13.35	10.29	7.72	9.61	12.63	11.04	12.45	13.02	8.21	7.64	10.28	11.07	10.52	7.64	8.99	10.74	7.64	7.64	15.77	9.09	12.52	15.5	15.53	16.22	13.12
Geneva	133	LD	3x105	28	7.64	13.48	7.64	11.1	11.78	14.15	13.5	7.64	13.51	8.3	7.64	11.1	14.15	10.02	7.64	11.85	10.71	11.14	14.02	12.34	10.92	10.58	8.78	9.62	13.98	9.92	13.47	12.46	8.42	7.64	10.75	11.47	11.38	7.64	7.64	8.99	8.25	7.64	16.53	7.64	9.66	14.56	14.16	14.67	12.34
Geneva	394	LD	3x105	28	7.64	12.26	13.43	10.52	11.69	13.35	12.81	7.64	12.92	7.64	7.64	11.07	14.54	10.06	7.64	11.48	10.12	10.65	13.91	12.14	12.38	11.53	8.43	9.98	12.62	10.25	13.03	13.34	9.7	7.64	10.05	12.43	10.85	7.64	7.64	9.33	7.64	7.64	16.02	8.49	11.3	15.14	14.75	15.31	12.15
Geneva	341	LD	3x105	28	7.64	12.17	7.64	10.7	11.87	13.29	12.32	7.64	13.37	7.64	7.64	10.95	14.22	10.07	7.64	11.36	9.85	10.49	13.94	12.8	11.11	11.57	8.96	10.66	12.27	8.97	13.65	13.14	8.81	7.64	9.45	11.9	10.53	7.64	7.64	8.63	8.23	9.36	16.06	8.21	11.18	14.92	14.35	14.78	10.93
Geneva	142	LD	3x105	28	7.64	12.65	13.21	11.65	12.05	13.44	12.41	7.64	12.84	7.64	7.64	11.27	14.46	9.95	7.64	11.16	10	11.37	14.14	12.77	11.25	11.1	8.96	10.04	12.93	10.54	12.63	12.96	8.39	7.64	9.9	11.55	10.74	7.64	8.07	8.63	7.64	10.97	16.11	8.63	11.1	15.08	14.62	14.63	12.57
Geneva	135	LD	3x105	28	7.64	12.9	7.64	11.33	11.02	12.97	12.65	7.64	13.66	7.64	7.64	11.37	14.33	9.97	7.64	11.46	10.07	10.61	14.05	12.63	11.18	11.61	8.59	10.37	12.21	9.73	13.78	13.27	8.51	7.64	9.53	11.63	10.18	7.64	7.64	9.05	8.15	9.07	16.44	8.16	11.09	15.06	14.52	15.85	11.79
Geneva	391	LD	3x105	28	7.64	12.58	7.64	10.6	12.36	14.04	12.37	7.64	13.09	7.64	7.64	10.45	14.37	13.98	7.64	11.68	10.44	11.96	14.1	12.43	10.94	11.09	8.94	9.58	13.56	10.33	13.4	12.8	8.41	7.64	10.29	11.62	11.33	7.79	7.64	8.97	8.02	9.79	16.6	8.66	10.1	14.88	13.97	14.87	10.38
Geneva	373	LD	3x105	28	7.64	12.54	7.64	11.23	12.55	13.22	12.5	7.64	13.21	7.64	7.64	11.29	14.13	9.58	7.64	10.92	10.2	11.76	14.29	11.75	11.89	10.78	9.84	9.5	12.57	10.98	13.26	12.8	8.58	7.64	9.5	11.68	10.49	7.64	7.64	9.69	7.64	9.69	15.81	8.03	10.85	14.76	14.03	14.28	10.78
Geneva	335	LD	3x105	28	8.52	12.69	7.64	11.06	11.97	13.31	13.06	7.64	13.47	7.64	7.64	11.05	14.09	9.93	7.64	10.82	10.61	10.95	14.15	12.86	10.8	9.65	9.27	11.66	12.08	8.67	14.06	12.95	8.6	7.64	9.86	11.61	9.85	8.2	7.64	8.93	8.75	7.64	16.07	8.39	10.04	13.48	13.68	14.04	11.06
Geneva	101	HD2	1x107	0	7.64	12.25	12.73	10.92	12.11	13	13.94	7.64	13.58	7.64	7.64	11.14	14.19	10.02	7.64	11.27	12.83	10.89	14.13	12.48	10.82	11.4	10.34	10.46	14.34	8.45	13.27	13.09	9.64	7.64	9.99	11.85	10.46	10.3	7.64	8.64	7.64	9.89	16.32	8.69	9.76	14.25	13.96	15.43	10.58
Geneva	101	HD2	1x107	1	9.98	13.37	12.85	11.36	12.04	12.99	14.14	7.64	13.81	11.46	7.64	11.67	14.03	11.47	7.64	11.13	12.54	10.78	13.87	12.32	10.97	11.93	10.6	11.83	13.15	11.47	14.07	13.14	9.16	7.64	14.4	12.35	10.1	10.15	8.38	11.64	7.64	9.72	16.37	8.58	13.68	16.38	16.13	15.85	11.81
Geneva	101	HD2	1x107	3	8.42	13.08	12.14	11.02	11.61	13.83	13.64	7.64	13.35	10.66	15.4	11.68	14.1	10.59	7.64	11.19	11.87	9.93	13.77	12.93	10.98	11.87	9.22	10.91	12.53	10.54	13.74	13.04	8.23	7.64	12.5	11.31	10.09	9.37	8.31	10.35	7.74	9.4	16.12	8.12	12.34	15.12	15.19	16.26	11.93
Geneva	101	HD2	1x107	7	7.64	11.9	12.68	11.29	13.29	12.61	11.75	7.64	13.63	7.75	7.64	10.88	14.61	9.76	7.64	13.36	9.59	11.16	14.63	12.59	10.99	10.74	9.77	10.31	11.75	7.64	13.52	13.16	8.1	7.64	11.13	11.51	9.45	10.09	7.87	8.69	8.11	10.48	16.6	9.32	11.51	14.18	14.48	15.67	11.29
Geneva	101	HD2	1x107	14	8.48	12.26	12.86	11.81	12.05	13.33	13.62	7.64	13.99	7.64	13.95	11.12	14.07	9.72	7.64	11.92	12.28	10.71	14.18	12.23	10.55	11.99	10.14	10.9	11.78	9.26	13.62	12.93	8.22	7.64	10.29	11.98	10.14	10.06	7.64	10.43	7.66	10.11	16.01	8.35	10.78	14.64	14.43	15.41	10.86
Geneva	101	HD2	1x107	28	7.87	12.89	7.64	11.15	12.29	14.19	14.05	7.64	13.28	7.64	14.7	11.09	14.37	11.89	7.64	11.74	12.9	10.58	13.82	12.4	10.83	10.68	9.82	9.34	13.27	11.07	13.11	12.71	13.33	8.39	11.02	11.48	10.41	12.13	7.64	8.48	7.64	7.64	16.52	8.6	10.03	14.79	14.41	15.78	12.53
Geneva	102	HD2	1x107	0	7.64	12.45	12.72	12.21	13.07	13.79	10.94	7.64	13.31	7.64	7.64	10.58	14.61	11.03	7.64	10.96	9.16	11.97	14.7	12.5	11.43	10.41	10.72	9.9	13.65	7.64	13.19	12.94	12.28	7.64	10.35	11.67	10.42	7.64	7.64	8.06	7.69	10.82	15.45	9.31	10.67	13.75	13.78	14.99	11.53
Geneva	102	HD2	1x107	1	8.16	14.02	12.18	11.3	12.14	13.98	7.64	7.64	14.15	11.69	14.84	11.03	14.12	12.75	7.64	11.25	8.85	10.78	13.75	12.53	11.45	11.57	9.91	11.07	14.34	12.44	14.23	12.15	8.02	7.64	16.01	11.75	10.67	10.68	8.31	11.47	8.08	10.17	16.77	8.13	13.63	16.64	16.42	14.59	11.68
Geneva	102	HD2	1x107	3	9.27	13.68	12.21	11.67	12.39	14.41	14.66	7.64	13.56	9.48	14.72	11.26	14.3	11.39	7.64	11.85	13.15	11.53	14.2	12.98	11.47	10.91	9.93	9.93	13.07	11.49	13.77	12.84	8.88	7.64	12.88	11.36	11.31	11.18	7.89	10.4	7.64	10.65	16.8	8.96	11.98	15.66	15.09	15.85	12.85
Geneva	102	HD2	1x107	7	8.51	12.47	12.46	12.07	12.71	13.98	13.5	7.64	13.42	7.64	14.08	10.97	14.71	9.65	7.64	10.57	11.48	12.1	14.88	12.86	11.6	10.71	10.34	10.09	13.01	9.36	13.52	12.99	10.15	7.64	10.55	11.75	10.49	10.18	7.64	9.57	8.15	11.37	15.68	9.39	11.33	14.87	14.54	15.41	11.41
Geneva	102	HD2	1x107	14	7.64	12.02	12.08	12.46	13.18	13.5	11.77	7.64	13.56	7.64	7.64	10.48	14.7	10.46	7.64	10.71	10.46	11.7	14.5	12.44	11.58	10.82	10.34	9.51	12.42	9.5	12.92	12.66	10.33	7.64	10.27	11.41	9.92	7.64	7.64	8.74	7.64	10.5	15.43	9.21	8.49	14.42	14.46	14.8	11.13
Geneva	102	HD2	1x107	28	7.64	12.51	12.29	11.96	12.67	13.4	14.13	7.64	13.26	7.64	13.71	11.11	14.82	10.03	7.64	10.62	13.16	12	14.71	12.86	11.84	10.46	10.06	9.69	11.86	9.96	13.11	12.89	8.44	7.64	10.37	11.64	10.39	10.72	7.64	8.2	7.92	11.51	15.6	9.66	11.01	14.87	14.79	15.41	11.59
Geneva	103	HD2	1x107	0	7.64	12.78	7.64	10.42	12.26	13.83	14.28	7.64	13.16	7.64	7.64	11.25	15.24	9.72	7.64	10.05	13.03	11.15	14.3	12.63	12.68	10.49	9.95	10.2	13.03	7.64	13.06	13.08	9.3	7.64	9.6	11.2	10.14	10.19	8.42	8.65	7.64	9.56	15.9	8.99	8.87	13.85	14.61	16.39	12.91
Geneva	103	HD2	1x107	1	7.64	13.2	7.64	10.71	11.36	13.07	14.39	7.64	13.56	12.91	7.64	10.62	13.99	12.57	7.64	10.85	13.45	10.42	13.28	11.57	10.66	11.47	9.37	11.56	13.37	13.58	14.28	12.74	7.64	7.64	16.03	11.11	10.41	9.39	8.39	11.98	8.04	7.95	16.84	7.64	11.69	17.26	16.44	14.38	11.34
Geneva	103	HD2	1x107	3	10.33	13.22	12.41	10.32	12	13.27	14.11	7.64	12.95	7.64	7.64	11.49	15.38	9.7	7.64	9.98	12.78	11.02	14.39	12.86	13.08	10.34	8.66	10.23	12.06	9.9	13.03	12.82	8.51	7.64	9.79	10.77	10.37	10	8.31	7.64	7.77	9.39	15.66	8.84	11.22	14.45	14.12	16.75	13.54
Geneva	103	HD2	1x107	7	7.64	13.24	12.3	10.16	12.65	13.1	14.33	7.64	13.41	7.64	7.64	11.24	14.98	10.2	7.64	10.64	13.17	11.38	14.18	12.09	12.37	10.24	10.89	9.65	12.94	8.76	13.53	12.59	9.63	7.64	9.86	11.45	10.52	10.34	7.64	7.64	7.82	10.4	7.64	8.54	10.92	14.43	14.03	16.08	12.42
Geneva	103	HD2	1x107	14	7.64	12.74	7.64	11.13	12.22	13.99	14.79	7.64	13.28	7.64	14.45	11.13	15.11	10.7	7.64	11.03	13.71	12.05	14.46	13.5	12.32	11.19	10.2	10.55	12.15	10.07	13.28	12.95	11.46	7.64	9.9	11.78	10.78	10.99	7.64	7.7	8.24	7.64	16.02	8.76	10.59	14.72	14.53	15.96	11.86
Geneva	103	HD2	1x107	28	8.79	13.09	13.06	10.76	11.74	13.8	14.28	7.64	13.36	7.64	7.64	11.6	15.16	10.91	7.64	10.96	13.55	10.53	14.26	12.28	12.42	10.97	9.14	9.67	12.65	10.44	13.59	12.48	9.63	7.64	10.68	11.95	10.59	11.21	7.64	9.31	8.12	7.64	15.9	8.47	10.83	14.38	14.26	16.26	12.68
Geneva	104	HD2	1x107	0	7.64	12.3	7.64	10.24	11.89	12.91	13.11	7.64	13.58	7.64	7.64	11.24	14.26	10.72	7.64	10.36	12.01	11.15	14.04	12.93	11.6	11.46	9.89	10.47	12.31	8.47	13.26	12.97	10.06	7.64	9.17	11.73	10.19	7.64	7.64	8.35	7.83	9.61	15.85	8.42	10.77	14.36	14.46	15.24	11.25
Geneva	104	HD2	1x107	1	7.64	12.94	7.64	9.34	10.89	13	14.42	7.64	13.93	12.09	15.27	10.39	12.81	13.19	7.71	12.7	13.2	9.14	11.81	11.65	9.26	12.05	8.06	11.97	13.05	13.06	14.01	12.56	7.64	7.64	15.23	11.28	11.01	10.24	7.64	12.37	7.91	9.47	17.18	7.64	14.62	17.46	16.92	11.81	9.52
Geneva	104	HD2	1x107	3	8.15	12.31	12.64	10.95	11.18	12.6	13.43	7.64	13.24	8.49	14.46	11.17	14.16	9.89	7.64	10.89	11.49	10.62	13.94	13.03	11.2	11.54	8.13	10.61	12.21	9.11	13.4	12.76	7.64	7.64	10.34	11.31	9.98	9.66	7.64	9.15	7.8	10.42	15.88	8.08	11.82	14.7	14.43	15.55	11.12
Geneva	104	HD2	1x107	7	7.81	12.75	7.64	11.67	12.05	13.34	12.73	7.64	13.85	7.64	7.64	11.15	14.43	10.08	7.64	10.98	11.11	11.3	14.56	12.7	11.28	11.65	9.97	10.8	14.04	7.64	13.87	13.27	9.15	7.64	10.14	11.65	10.04	10.45	8.26	10	8.03	10.14	15.69	8.52	11.44	14.55	14.36	15.17	11.36
Geneva	104	HD2	1x107	14	9	12.84	13	11	11.87	14.02	14.16	7.64	13.52	7.64	14.09	10.84	14.74	10.15	7.64	11.34	12.58	11.24	14.27	12.71	11.42	11.22	9.5	10.58	12.63	10.29	13.38	13.12	10.19	7.71	10.38	12.19	11.08	10.29	7.64	8.09	8.21	10.23	16.27	8.61	10.29	14.78	14.71	15.38	12.01
Geneva	104	HD2	1x107	28	7.64	12.41	7.64	10.83	11.53	13.43	14.09	7.64	13.36	7.64	7.64	10.9	14.5	11.13	7.64	10.5	13.3	10.72	14.03	12.52	11.1	11.43	8.48	10.07	12.45	9.99	13.3	12.4	10.22	7.64	10.62	11.75	10.28	10.98	7.64	9.67	7.67	9.64	16.04	8.31	11.02	14.4	14.39	15.07	11.04
Geneva	105	HD2	1x107	0	7.64	13	7.64	9.68	11.54	13.31	14.04	7.64	13.18	7.64	7.64	11	14.46	10.37	7.64	11.63	12.63	10.13	13.28	12.57	11.11	10.96	8.42	9.74	13.54	10.16	13.53	12.88	9.33	7.64	9.98	11.1	10.54	10.6	7.64	8.19	7.64	8.39	17.05	7.64	10.92	15.13	14.52	15.51	12.46
Geneva	105	HD2	1x107	1	7.64	13.19	7.64	10.55	11.23	12.85	14.13	7.64	13.58	11.4	7.64	10.77	13.94	11.84	7.64	11.32	12.88	10.47	13.1	12.24	10.19	11.56	9.17	11.24	13.66	12.23	14.28	13.1	8.31	7.64	15.92	11.28	10.29	7.64	7.76	11.18	7.64	8.4	17.12	7.64	10.61	16.65	15.61	14.6	11.2
Geneva	105	HD2	1x107	3	9.54	13.17	7.64	9.93	11.56	12.98	13.98	7.64	12.99	7.64	14.63	11.45	14.76	9.56	7.64	11.42	12.97	10.43	13.84	12.5	11.59	11.18	8.06	10.02	12.05	10.52	13.83	13.01	8.22	7.64	10.03	11.08	10.42	10	7.64	9.8	7.98	9.29	16.23	8.5	11.71	15.23	14.6	16.26	12.83
Geneva	105	HD2	1x107	7	7.64	12.5	12.76	10.36	11.79	13.31	14.15	7.64	13.21	7.64	7.64	11.12	14.88	10.37	7.64	10.47	12.8	10.48	14.2	12.42	11.53	11.01	9.71	10.01	13.13	8.69	13.47	12.74	9.89	7.64	9.68	11.44	10.57	10.7	7.64	9.14	7.91	9.02	15.96	8.43	10.38	14.14	14.08	15.72	11.37
Geneva	105	HD2	1x107	14	8.75	12.75	7.64	10.64	11.96	13.6	12.97	7.64	13.21	7.64	7.64	11.22	14.54	10.92	7.64	11.25	11.02	10.23	14.12	12.22	11.41	11.19	9.24	10.48	15.27	8.36	13.48	12.79	9.68	7.64	10.22	11.26	10.28	7.64	8.22	9.73	8.57	8.66	16.04	8.07	10.54	13.73	13.9	15.41	11.48
Geneva	105	HD2	1x107	28	7.64	12.34	7.64	11.53	12.54	13.39	11.75	7.64	13.62	7.64	7.64	10.45	14.38	9.96	7.64	10.83	10.55	10.63	14.54	12.34	11.44	11.39	8.95	9.96	12.48	7.64	13.21	12.68	9.32	7.64	10.57	11.59	9.95	10.41	7.64	10.19	7.64	7.64	15.58	8.29	11.18	14.23	14.56	14.99	11.74
Geneva	108	HD2	1x107	0	9.58	12.39	13.1	10.62	11.61	13.1	13.8	7.64	13.15	7.64	14.75	10.88	14.79	10.69	7.64	11.28	12.65	10.9	14.16	12.29	11.7	10.19	8.2	9.83	12.42	11.04	13.28	13.06	8.74	7.64	9.82	11.04	10.05	7.64	7.64	10.29	8.11	9.56	16.23	8.24	12.54	15.71	15.63	14.36	11.78
Geneva	108	HD2	1x107	1	9.64	13.09	12.52	10.88	10.85	13.21	14.08	7.64	13.68	11.46	15.17	11.51	14.4	11.5	7.64	11.37	12.46	11.04	13.84	12.24	12.07	11.27	7.64	10.87	12.3	13.2	13.87	12.83	7.64	7.64	15.19	12.24	10.37	9.52	7.79	11.54	8.04	8.85	16.41	8.07	14.59	17.22	16.98	14.69	11.65
Geneva	108	HD2	1x107	3	11.44	14.33	12.2	9.4	12.99	15.39	16.14	7.64	11.71	7.64	15.98	11.14	15.51	12.05	7.64	13.11	14.79	9.93	12.59	12.09	11.18	9	7.64	8.39	14.89	10.31	12.75	11.3	10.31	8.33	12.57	10.42	12.12	12.75	8.36	10.58	7.64	7.64	15.19	7.64	10.78	14.04	12.97	15.23	14.5
Geneva	108	HD2	1x107	7	9.64	13.4	7.64	11.76	12.25	14.59	13.96	7.64	13.31	7.75	15.82	11.18	14.54	11.69	7.64	10.4	11.95	10.65	14.66	11.9	12.06	10.62	9.69	10.72	13.64	11.91	13.77	13.04	9.65	7.9	9.59	11.33	11.65	7.64	7.82	9.17	7.64	10.57	15.52	8.06	12.53	15.96	15.79	14.85	12.46
Geneva	108	HD2	1x107	14	7.64	12.1	7.64	11.19	11.28	13.51	13.37	7.64	13.33	7.64	14.02	10.86	15.1	7.64	7.64	10.3	12.29	11.16	14.68	12.38	12.44	10.4	8.2	10.4	12.38	9.95	12.94	13.02	8.13	7.64	10.15	11.55	10.21	10.22	7.64	9.6	7.64	9.12	15.55	8.5	11.38	14.8	15.04	15.14	11.88
Geneva	108	HD2	1x107	28	7.64	12.59	7.64	10.84	11.15	12.75	14.09	7.64	13.17	7.64	7.64	10.72	14.62	11.47	7.64	11.31	13.14	10.79	14.2	12.34	11.5	11.34	8.51	9.92	11.65	10.91	13.22	12.78	10.15	7.64	10.17	11.43	9.93	10.47	7.64	11.13	7.81	7.64	16.07	8.37	12.05	15.32	15.17	13.8	11.03
Geneva	109	HD2	1x107	0	7.64	12.82	7.64	10.53	11.65	12.41	13.64	7.64	13.24	7.64	7.64	11.1	13.99	9.38	7.64	12.42	12.22	10.7	13.89	12.15	10.84	11.24	9.82	10.01	13	7.64	13.44	12.56	9.08	7.64	9.76	11.67	9.81	9.99	7.64	7.64	7.64	9.03	16.02	8.15	10.18	14.08	13.28	15.37	11.5
Geneva	109	HD2	1x107	1	8.38	13.07	7.64	10.18	11.6	13.28	13.64	7.64	14.16	12.27	14.91	10.95	13.27	13.01	8.08	12.7	11.89	10.38	12.86	12.06	9.95	12.69	8.84	11.77	12.74	12.01	13.84	12.45	7.64	7.64	15.05	11.67	10.73	10.18	7.64	11.26	7.64	8.3	17.35	8.11	14.05	16.92	15.99	14.07	10.23
Geneva	109	HD2	1x107	3	7.99	12.62	12.5	10.81	11.44	13.22	13.3	7.64	13.35	8.94	15.39	11.12	13.75	11.11	7.64	11.57	11.62	10.53	13.93	13	10.8	11.97	8.64	10.78	12.15	8.6	13.86	12.93	8.24	7.64	11.32	11.3	9.98	11.16	7.64	9.63	7.64	9.59	16.18	8.87	12.05	14.98	14.26	15.35	11.4
Geneva	109	HD2	1x107	7	7.64	13.08	12.66	11.14	11.95	13.42	14.45	7.64	13.53	10.14	14.29	11.21	14.44	11.72	7.64	11.43	12.57	11.52	14.17	13.11	11.68	12.28	9.56	11.01	11.68	12.81	13.62	13.1	8.65	7.64	11.1	11.78	10.68	9.93	8.01	9.05	7.94	9.72	16.89	9.47	13.27	16.2	15.81	15.73	12.41
Geneva	109	HD2	1x107	14	7.64	12.42	7.64	10.57	11.62	13.24	14.09	7.64	13.03	7.64	7.64	10.94	14.45	10.26	7.64	11.03	13.16	10.75	14.03	12.81	11.26	11.42	9.18	10.03	12.08	9.86	13.25	12.49	9.43	7.64	10.37	11.6	10.45	7.64	7.64	7.64	7.64	9.65	16.23	9.1	9.88	13.93	13.49	15.35	11.38
Geneva	109	HD2	1x107	28	7.64	13	7.64	11.02	12.25	13.95	14.28	7.64	13.35	8.33	9.69	11	14.51	10.71	7.64	11.49	13.33	10.55	13.97	12.2	11.18	11.58	9.39	10.04	7.64	9.62	13.06	12.75	8.93	7.64	10.88	11.47	11.15	7.64	7.64	7.64	7.64	7.64	15.92	8.97	9.23	14.03	13.9	15.47	12.02
Geneva	110	HD2	1x107	0	7.64	12.02	7.64	11.44	12.49	12.92	13.71	7.64	13.44	7.64	7.64	10.62	14.48	10.28	7.64	10.56	12.25	11.24	14.3	12.54	11.17	11.02	10.02	10.38	12.15	9.6	12.9	12.87	9.16	7.64	9.66	11.13	10.31	7.64	7.64	7.64	7.79	10.13	15.74	8.64	9.89	13.95	13.76	14.91	11.59
Geneva	110	HD2	1x107	1	8.91	13.2	12.09	10.68	11.09	13.55	14	7.64	13.97	11.82	15.38	11.5	13.42	12.16	7.79	12.47	12.46	9.86	12.98	12.2	10.25	11.78	8.54	11.19	12.79	12.71	13.61	12.73	7.87	7.64	14.05	13	11.12	10.22	7.64	11.62	7.81	7.64	16.37	7.67	14.06	17.02	16.49	13.57	9.69
Geneva	110	HD2	1x107	3	9.06	12.59	12.39	11.65	12.7	13.15	13.46	7.64	13.48	7.64	7.64	11.21	14.42	10.03	7.64	10.67	11.94	11.36	14.36	13.03	11.64	11.71	10.99	10.86	15.28	7.64	13.36	13.06	9.05	7.64	10.45	11.61	10.35	7.64	7.64	8.39	7.64	10.1	15.61	8.67	10.72	14.16	13.92	15.31	12.15
Geneva	110	HD2	1x107	7	8	12.79	13.03	11.7	12.29	12.61	12.58	7.64	13.33	7.64	7.64	11.31	14.43	9.05	7.64	10.69	10.86	11.38	14.46	12.65	11.66	11.16	10.53	10.69	14.02	7.87	13.49	13.23	8.42	7.64	9.98	11.36	10.25	9.24	7.64	9.19	7.64	10.46	16	8.79	11.23	14.69	14.07	15.18	12.1
Geneva	110	HD2	1x107	14	8.86	12.3	12.94	11.91	12.38	13.5	13.9	7.64	13.76	7.64	14.3	10.94	14.39	10.06	7.64	10.06	12.62	11.11	14.47	12.75	11.32	11.55	10.11	10.76	12.03	10.01	13.42	13.08	11.07	7.64	10.31	11.84	10.37	10.34	7.64	10.09	8	9.86	15.67	8.95	11	14.87	14.91	14.53	11.4
Geneva	110	HD2	1x107	28	7.64	12.39	12.75	11.83	12.52	13.42	13.06	7.64	13.25	7.64	14.37	10.75	14.62	10.37	7.64	10.15	12.08	11.17	14.8	12.67	11.62	10.93	9.74	10.3	12.92	8.94	13.01	12.94	8.45	7.64	10.62	11.59	10.18	7.64	7.64	8.5	7.72	9.85	15.43	8.92	9.99	13.58	13.78	14.89	11.93
Geneva	111	HD2	1x107	0	7.64	12.6	12.85	10.29	12.32	12.78	14.31	7.64	13.2	7.64	7.64	10.32	14.2	7.64	7.64	11.61	12.86	10.28	13.57	12.06	10.71	10.82	9.23	9.83	12.37	8.77	13.12	12.96	9.13	7.64	9.28	10.77	10.39	10.49	7.64	7.64	8.15	10.23	16.55	9.14	9.08	14.03	13.15	15.23	11.57
Geneva	111	HD2	1x107	1	7.64	13.57	11.5	9.52	11.37	13.62	13.89	7.64	13.08	10.56	15.18	10.83	12.07	11.68	7.64	12.39	12.42	9.83	11.97	11.92	10.64	11.3	7.64	10.78	12.34	12.15	13.42	12.5	7.87	7.64	14.3	11.34	11.18	9.8	7.64	11.01	7.64	8.85	17.32	7.82	13.21	16.35	15.41	13.57	11.26
Geneva	111	HD2	1x107	3	9.53	12.89	7.64	12.14	12.51	13.1	13.76	7.64	13.9	7.64	7.64	11.4	14.19	10.5	7.64	10.74	12.22	10.95	14.24	12.73	11.53	11.43	10.87	10.64	15.29	8.5	13.58	12.94	9.94	7.64	10.5	11.55	10.18	11.09	7.94	7.82	7.64	10.89	15.79	9.23	10.81	14.13	13.3	16.15	11.81
Geneva	111	HD2	1x107	7	7.64	12.77	7.64	11.14	12.33	13.14	10.99	7.64	13.46	7.64	7.64	10.57	13.98	9.57	7.64	11.1	8.97	11.19	14.41	12.16	11.36	10.78	10.38	10.22	13.81	7.64	7.64	12.88	9.16	7.64	9.87	10.93	9.78	7.64	7.64	8.85	7.64	10.57	15.81	9.53	7.64	13.28	12.72	15.08	11.82
Geneva	111	HD2	1x107	14	9.79	12.52	12.83	11.21	12.23	13.96	14.64	7.64	13.16	7.64	14.47	10.7	14.11	10.14	7.64	11.72	13.25	11.19	14.15	12.39	11.52	11.14	9.72	10.38	12.81	9.4	12.72	12.69	12.02	7.64	10.66	11.51	10.74	7.64	7.64	8.37	8.01	10.29	16.17	9.07	9.61	14.33	13.92	15.4	11.37
Geneva	111	HD2	1x107	28	7.64	12.14	7.64	11.56	12.09	13.26	11.88	7.64	13.72	7.64	7.64	10.67	14.22	9.41	7.64	10.57	10.31	10.4	14.32	11.94	11.1	11.11	9.38	10.16	12.39	7.64	13.36	12.87	11.67	7.64	10.1	11.74	9.93	7.64	7.64	9.18	7.98	9.49	15.7	8.97	10.48	13.86	13.78	14.8	10.34
Geneva	112	HD2	1x107	0	7.67	12.49	13.33	11.14	11.57	12.85	12.86	7.64	13.75	7.64	14.39	11.6	14.4	8.96	7.64	11.12	10.61	11.17	14.33	12.64	12.04	10.83	9.24	10.23	12.25	8.26	13.56	13.25	7.82	7.64	9.84	12.36	10.11	9.25	7.64	9.56	7.83	10.4	16.16	8.72	11.85	14.78	14.68	15.29	11.47
Geneva	112	HD2	1x107	1	8.17	13.35	12.89	11.63	12.32	13.78	12.96	7.64	13.3	10.93	15.39	11.62	13.75	12	7.64	10.74	10.76	11.23	14.47	12.38	11.16	11.19	9.98	10.73	13.19	12.26	14.07	13.12	8.94	7.64	10.1	11.97	10.69	10.03	7.64	8.97	7.81	10.4	16.16	7.99	14.37	17.24	16.89	14.11	10.88
Geneva	112	HD2	1x107	3	8.9	13.42	7.64	11.46	11.81	13.86	13.96	7.64	13.71	7.64	14.4	11.38	14.6	10	7.64	11.41	12.55	11.4	14.42	12.98	11.81	11.41	9.29	10.14	12.37	10.72	13.93	13.16	7.99	7.64	10.71	11.84	10.96	7.64	7.64	10.31	8.03	10.37	16.59	8.79	11.2	15.22	14.69	15.46	12.44
Geneva	112	HD2	1x107	7	9.17	12.4	13.13	12.06	11.67	13.76	14.07	7.64	13.84	7.64	14.69	11.25	14.75	10.56	7.64	11.06	12.54	11.33	14.5	12.6	11.89	11.51	9.05	10.43	12.52	10.18	13.67	13	8.48	7.64	10.27	11.8	10.09	10.82	7.64	10.42	8.15	10.89	15.82	9.01	11.31	14.76	14.7	15.52	11.29
Geneva	112	HD2	1x107	14	8.69	12.79	7.64	10.82	11.37	13.41	14.18	7.64	13.48	7.64	7.64	11.14	14.1	10.85	7.64	11.65	13.62	10.63	13.76	12.01	11.13	10.88	8.5	8.99	12.57	9.98	13.45	12.67	9.3	7.64	10.48	11.76	9.93	8.04	7.64	10.31	7.69	10.07	15.96	8.38	10.98	14.81	14.75	14.24	11.26
Geneva	112	HD2	1x107	28	7.64	12.81	13.18	10.96	11.08	13.62	14.28	7.64	13.4	8.32	7.64	11.11	14.27	7.64	7.64	11.99	13.5	10.72	13.77	12.06	11.17	11.14	8.71	9.74	7.64	10.79	13.14	12.85	12.46	7.64	10.17	11.66	11.04	11.01	7.64	10.21	7.64	10.03	16.06	7.98	11.23	15.24	15.05	14.22	11.33
Geneva	114	HD2	1x107	0	9.01	12.69	12.7	10.77	12.58	14.37	13.18	7.64	13.28	7.64	15.81	10.93	14.37	16.21	7.64	12.61	11.18	11.39	13.88	12.27	11.75	10.78	9.35	10.73	13.63	7.64	13.02	12.98	14.02	8.07	11.2	11.44	11.12	7.64	7.64	10.01	8.05	9.25	17.12	8.12	10.22	14.29	13.78	15.44	11.63
Geneva	114	HD2	1x107	1	7.64	12.68	12.55	10.47	10.96	15.08	14.23	7.64	13.47	11.33	15.74	11.21	13.69	12.33	7.82	11.08	12.72	9.73	12.84	12.23	10.16	11.94	8.86	10.87	11.86	13.8	13.91	12.82	9.55	7.64	14.54	11.4	11.48	7.64	7.64	12.03	8.28	7.64	16.73	7.64	14.17	17.23	17.15	14.28	9.61
Geneva	114	HD2	1x107	3	7.64	13.06	12.71	11.18	11.58	13.11	14.75	7.64	13.22	9.81	13.87	11.84	14.74	10.55	7.64	11.1	13.58	11.4	14.17	13.26	12.53	11.38	8.97	10.47	11.21	11.39	13.38	12.93	8.22	7.64	12.43	11.65	10.78	9.76	7.99	10.51	7.82	7.64	16.27	8.64	11.99	15.26	14.57	16.94	12.77
Geneva	114	HD2	1x107	7	7.64	12.07	7.64	11.91	12.03	13.42	12.93	7.64	13.68	8.76	13.66	11.05	15.08	9.89	7.64	10.93	11.18	11.71	14.66	12.54	12.24	11.22	9.76	10.79	12.06	9.31	13.42	13.22	8.49	7.64	10.35	11.76	10.2	9.79	7.64	10.12	7.66	9.62	15.66	8.87	11.31	14.67	14.4	16.09	11.89
Geneva	114	HD2	1x107	14	7.64	12.5	7.64	12.22	12.32	13.45	12.72	7.64	13.66	7.64	14.77	11.25	14.78	10.65	7.64	11.16	11.36	12.16	14.8	12.69	12.52	11.24	9.96	10.7	12.02	10.16	13.24	13.09	8.37	7.64	10.44	11.91	10.11	10.86	7.64	9.79	7.81	7.64	15.75	8.96	11.33	14.58	14.5	15.83	11.69
Geneva	114	HD2	1x107	28	7.64	12.48	13.23	11.46	11.94	13.22	14.19	7.64	13.4	7.75	13.83	11.51	14.74	10.28	7.64	11.34	13.12	11.87	14.27	12.69	11.96	11.06	9.52	10.62	11.86	11.3	13.22	13.28	11.96	7.64	10.19	11.72	10.89	10.65	7.64	9.79	8.24	9.42	15.97	8.74	11	15.05	14.88	15.65	11.65
Geneva	116	HD2	1x107	0	9.21	13.32	13.05	11.02	12.18	13.12	14.15	7.64	13.26	7.64	7.64	10.93	14.22	8.8	7.64	11.97	12.97	12.13	13.8	12.51	11	10.61	9.15	9.91	12.68	9.45	13.94	12.2	8.64	7.64	9.29	11.62	10.72	9.32	7.64	8.25	8.8	10.56	16.84	8.46	10.31	14.6	13.57	14.63	11.8
Geneva	116	HD2	1x107	1	9.28	12.93	12.88	11.66	12.46	14.02	14.28	7.64	14.28	11.51	15.75	11.67	13.43	12.25	7.74	11.99	12.82	12.11	14.53	13.02	10.95	12.4	10.26	12.28	13.29	12.26	14.06	13.07	8.64	7.64	15.15	11.99	10.69	11.81	7.64	12.1	8.43	9.94	16.36	8.59	14.06	16.75	16	13.86	10.43
Geneva	116	HD2	1x107	3	7.64	13.39	13.38	11.26	13.18	14.9	15.07	9.77	13.21	8.2	7.64	11.52	14.42	10.96	7.64	12.29	13.58	12.59	14.96	13.17	11.76	11.12	10.87	10.47	16.73	9.6	13.73	13	9.42	7.81	11.93	12.13	11.59	11.39	8.14	8.7	8.64	10.98	16.32	9.21	11.27	14.66	13.66	15.27	12.45
Geneva	116	HD2	1x107	7	7.64	12.54	7.64	11.9	12.17	12.81	12.36	7.64	13.37	7.64	7.64	11.02	13.95	7.64	7.64	10.48	10.25	12.06	14.7	12.8	11.16	10.64	10.31	10.61	13.04	7.66	13.62	12.85	9.26	7.64	9.64	11.09	9.36	10.73	8.53	9.85	7.64	10.48	15.47	8.61	10.63	13.9	13.94	14.77	11.6
Geneva	116	HD2	1x107	14	8.87	13.25	12.82	11.23	12.01	13.89	14.26	7.64	13.38	7.64	14.74	10.95	13.98	10.23	7.64	11.28	12.83	11.74	14.25	12.51	11.25	11.14	9.6	10.42	12.55	10.12	13.46	12.79	10.9	7.64	10.47	11.81	10.79	10.55	7.64	9.54	8.31	10.28	16.23	8.57	10.58	14.98	14.21	14.78	12.45
Geneva	117	HD2	1x107	0	11.19	12.95	7.64	10.67	12.87	14.33	15.42	7.64	13.51	8.03	7.64	11.22	13.77	11.56	7.64	12.62	13.98	12.04	14	12.84	10.51	10.53	10.41	9.68	13.26	7.64	13.65	12.87	13.21	7.79	11.25	11.68	11.12	11.99	7.64	7.64	7.64	10.25	16.36	9.38	10.47	14.56	14.11	14.48	11.46
Geneva	117	HD2	1x107	1	8.09	13.45	7.64	10.87	13.59	13.03	13.98	7.64	14.42	12.01	14.96	11.55	13.16	12.29	8.5	13.54	12.77	11.24	13.12	12.41	9.54	11.32	7.64	11.18	12.47	13.6	14.73	13.16	7.64	7.64	14.44	12.29	10.66	9.4	8.8	11.91	7.64	7.64	17.65	8.12	14.92	17.64	17.35	13.83	9.82
Geneva	117	HD2	1x107	3	7.64	12.76	7.64	11.6	11.76	12.65	13.06	7.64	13.76	7.64	7.64	11.54	14.01	10.41	7.64	11.09	11.56	11.87	14.4	12.9	10.85	11.57	10.38	10.52	14.97	9.86	14.06	12.96	10.72	7.64	9.93	11.83	9.57	10.61	7.8	8.48	8.26	10.49	15.96	9.06	12.54	15.02	14.43	15.89	11.65
Geneva	117	HD2	1x107	7	8.02	12.98	12.72	11.88	12.67	13.55	12.58	7.64	13.39	9.3	7.64	11.03	14.08	10.53	7.64	11.43	10.92	12.25	15.02	12.74	10.85	11.11	10.29	10.59	15.32	7.64	13.83	12.93	8.79	7.64	12.14	11.57	10.15	10.42	8.26	9.64	7.64	10.38	16.26	8.66	12.34	15.09	14.6	15.39	11.43
Geneva	117	HD2	1x107	28	7.64	12.58	13.02	11.15	12.11	13.89	13.68	7.64	13.26	7.64	14.09	10.96	14.06	10.36	7.64	11.59	12.37	11.23	14.33	12.58	10.31	10.79	8.97	9.68	14.42	9.52	13.79	12.8	10.46	7.64	10.69	11.97	10.85	10.99	7.64	9.1	7.64	9.99	16.37	8.78	10.8	14.6	14.5	14.76	10.8
Geneva	119	HD2	1x107	0	7.64	12.7	13.09	10.44	10.6	13.25	13.74	7.64	13.48	7.64	7.64	11.22	14.01	10.38	7.64	11.78	12.38	10.8	13.48	12.38	10.77	10.96	7.64	10.23	12.99	7.64	13.13	12.96	10.42	7.64	10.08	11.73	10.64	10.38	7.77	7.99	7.99	8.97	16.15	8.53	10.45	14.93	14.29	14.3	11.55
Geneva	119	HD2	1x107	1	8.88	13.45	7.64	11.02	11.38	13.47	13.68	7.64	14.12	11.69	15.5	11.73	13.88	12.2	7.92	12.72	12.07	10.06	12.96	12.39	10.41	11.71	8.91	10.87	12.13	12.69	14.08	13.27	7.86	8.1	13.96	13.43	10.6	7.64	7.68	11.23	8.21	9.58	17.61	8.39	14.43	17.21	16.91	14.09	11.07
Geneva	119	HD2	1x107	3	7.71	12.61	12.99	11.18	10.6	12.99	13.06	7.64	13.7	10.82	14.22	11.59	14.27	11.24	7.64	11.18	10.98	9.98	13.75	13.08	10.51	11.75	8.26	11.01	12.79	10.44	13.85	13.27	7.64	7.64	12.73	11.54	10.44	8.99	7.64	10.3	8.21	9.46	16.03	8.17	12.95	15.66	15.19	14.98	11.44
Geneva	119	HD2	1x107	7	9.07	13.02	7.64	11.19	11.08	13.38	13.98	7.64	13.73	9.28	14.21	11.14	14.56	10.27	7.64	10.69	12.47	10.75	14.2	12.76	10.85	11.79	7.64	10.88	12.21	9.47	13.92	12.97	8.74	7.64	10.78	11.5	10.58	10.24	7.89	10.47	7.7	9.97	15.83	8.42	11.46	15.01	14.57	14.93	12.36
Geneva	119	HD2	1x107	14	7.64	11.29	12.82	10.73	11.11	13.42	15.5	7.64	13.51	9.26	15.16	9.99	14.94	10.64	7.64	10.91	15.97	10.43	14.27	12.38	9.88	10.98	7.64	9.52	10.86	10.25	13.04	11.94	9.77	7.64	10.59	12.35	10.39	11.09	7.64	8.15	7.64	10.22	15.76	8.9	10.98	14.68	14.25	14.74	11.26
Geneva	119	HD2	1x107	28	7.64	11.81	13.2	11.94	11.46	13.17	11.95	7.64	13.64	7.64	7.64	10.67	14.51	9.87	7.64	10.46	10.17	10.93	14.89	12.75	10.93	11.53	8.63	10.44	12.59	7.64	13.21	13.04	8.9	7.64	10.6	11.72	9.99	7.64	7.64	9.95	8.08	9.59	15.78	9.21	11.26	14.08	14.58	14.04	11.03
Geneva	120	HD2	1x107	0	8.59	12.27	12.68	11.19	12.1	13.6	13.6	7.64	13.19	7.64	14.56	11.09	14.54	7.64	7.64	10.59	12.33	10.99	13.96	12.36	10.7	10.94	10.09	10.52	11.94	8.72	13.28	12.93	7.85	7.64	9.69	11.57	10.39	10.65	8.05	8.3	7.64	9.1	15.76	8.83	10.01	14.1	14.46	15.89	11.85
Geneva	120	HD2	1x107	1	7.64	12.65	12.95	11.24	11.65	13.48	12.62	7.64	13.69	11.32	14.17	10.78	13.74	12.01	7.64	11.38	10.69	10.68	13.41	11.92	9.55	11.75	10.15	11.57	12.31	11.4	14.16	13.03	7.64	7.64	13.51	12.13	10.25	9.74	7.82	11.36	7.64	8.54	16.43	7.91	13.41	16.52	16.01	14.47	10.66
Geneva	120	HD2	1x107	3	7.75	12.81	7.64	10.93	11.5	13.28	14.05	7.64	12.99	7.64	7.64	11.36	14.51	10.41	7.64	11.23	13.02	10.75	13.69	12.94	10.72	11.15	9	10.19	12.21	10.3	13.37	12.6	9.39	7.64	10.23	11.11	10.38	7.64	7.64	7.64	8.14	9.29	16.17	8.68	11.44	14.76	14.33	16.32	12.29
Geneva	120	HD2	1x107	7	7.69	12.78	7.64	11.73	12.54	14.09	13.69	7.64	13.43	7.64	7.64	11.12	14.69	7.64	7.64	11.77	12.44	11.32	14.23	12.65	10.83	11.21	9.87	9.98	12.87	7.64	13.35	12.88	12.76	7.64	10.57	11.67	10.94	11.76	7.64	7.64	7.79	9.7	15.98	8.72	10.57	14.75	14.32	15.75	12.32
Geneva	120	HD2	1x107	14	7.64	12.39	13.04	11.4	12.56	13.73	14.24	7.64	13.27	7.64	7.64	11.04	14.72	10.59	7.64	10.81	13.62	11.4	14.07	12.7	10.86	11.19	9.96	10.53	13.47	10.1	13.54	12.95	10.59	7.64	10.67	11.88	10.79	11.16	7.64	7.64	8.76	10.09	15.82	8.96	10.76	14.55	14.57	15	10.56
Geneva	120	HD2	1x107	28	7.64	11.26	12.84	10.8	12.07	13.94	12.12	7.64	13.2	7.64	7.64	8.77	14.19	7.64	7.64	11.78	11.74	9.78	13.45	10.11	8.68	11.25	9.48	9.82	7.64	10.25	13.05	12.56	7.64	7.64	10.75	10.35	10.63	9.82	7.64	10.12	7.64	7.64	16.25	8.15	7.64	14.5	14.16	13.46	11.69
Geneva	126	HD2	1x107	0	9.73	12.52	11.77	11.41	12.63	13.66	14.01	7.64	12.85	7.64	14.23	10.92	15.08	10.14	7.64	12.24	12.73	11.13	14.64	12.12	12.29	10.36	10.46	10.28	12.16	9.06	12.06	12.88	10.12	7.64	9.41	10.85	10.47	10.67	7.64	8.59	7.64	10.84	14.61	8.66	9.85	13.75	14.07	14.87	12.98
Geneva	126	HD2	1x107	1	7.89	12.73	12.47	10.95	11.49	13.91	12.8	7.64	12.93	12.09	14.11	10.4	13.97	12.75	7.64	10.32	11.07	10.36	13.82	11.11	10.7	11.99	9.91	12.03	12.81	11.41	13.14	12.69	7.64	7.64	16.25	11.21	10.74	9.38	8.57	12.21	7.94	10.24	16	8.33	13.86	16.21	15.76	13.32	10.61
Geneva	126	HD2	1x107	3	7.64	12.37	7.64	11.74	12.26	13.04	12.88	7.64	13.18	7.64	7.64	11.42	15.26	9.98	7.64	9.34	12.35	11.16	14.78	12.67	12.98	10.88	9.72	9.22	12.35	8.19	12.67	12.95	9.32	7.64	10.47	11.1	10.22	10.36	7.84	8.04	8.16	11.27	15.08	9.03	10.63	14.09	13.76	15.62	12.47
Geneva	126	HD2	1x107	7	7.64	12.58	16.13	11.72	12.48	12.89	13.57	7.64	13.05	7.64	7.64	10.43	14.85	7.64	7.64	10.27	12.64	10.76	14.67	12.3	11.73	10.4	10.42	9.44	12.96	10.33	12.48	12.76	9.68	7.64	10.53	10.83	8.91	10.22	7.64	8.57	7.64	10.68	14.74	8.87	10.67	12.18	13.63	13.82	13.02
Geneva	126	HD2	1x107	14	7.64	13.08	15.24	11.38	12.78	14.44	14.92	7.64	13.13	8.26	8.83	11.32	15.06	11.73	7.64	11.28	13.95	11.17	14.35	12.23	12.32	10.14	9.7	9.49	13.37	10.65	12.91	12.95	9.78	7.64	11.17	11.22	11.38	9.12	7.64	10.07	8.01	11.07	15.44	8.89	10.95	14.65	14.56	15.14	13.09
Geneva	126	HD2	1x107	28	7.64	11.88	12.46	11.81	12.41	13.21	13.68	7.64	13.13	7.64	7.64	10.97	15.13	10.15	7.64	10.11	12.45	11.24	14.54	12.19	12.27	10.31	10.27	9.31	14.54	9.22	12.07	12.84	8.22	7.64	10.27	11.18	10.25	10.17	7.64	7.64	7.9	11.52	14.96	9.29	9.97	13.73	13.97	14.95	11.88
Geneva	128	HD2	1x107	0	7.64	12.64	13.21	11.58	11.61	13.74	14.49	7.64	13.97	7.64	14.63	11.33	14.77	10.73	7.64	11.11	13.14	11.56	14.16	12.79	11.52	11.26	8.35	10.77	11.89	10.28	13.25	13.1	12.75	7.64	10.59	12.06	10.49	11.12	7.64	8.34	7.91	7.64	15.99	8.6	10.52	14.66	14.47	15.34	11.48
Geneva	128	HD2	1x107	1	7.64	12.88	7.64	11.07	11.05	14.06	14.41	7.64	13.9	11.57	13.31	11.07	14.53	11.55	7.64	7.64	13.04	11.27	13.7	12.5	10.4	11.76	7.64	12.41	12.9	11.45	14.1	13.16	8.38	7.64	13.19	11.72	11.12	11.21	7.64	12.25	7.64	7.64	16.49	8.29	12.82	16.09	16.3	13.51	10.41
Geneva	128	HD2	1x107	3	7.64	13.01	7.64	11.36	11.65	13.72	14.28	7.64	13.31	7.69	7.64	11.03	14.8	10.47	7.64	11.42	13.73	11.7	14.49	13.18	11.46	11.13	9.75	10.12	11.59	10.22	13.68	12.81	9.74	7.64	10.65	11.54	10.74	11.31	7.64	8.19	8.15	10.2	16.36	8.89	8.26	14.86	14.01	15.05	11.24
Geneva	128	HD2	1x107	7	12.42	12.9	7.64	11.06	11.23	13.78	17.99	7.64	13.18	10.91	7.64	10.95	15.41	11.19	7.64	11.17	17.3	10.68	14.11	13.96	10.27	10.85	7.64	9.76	9.55	10.97	11.08	14.66	7.64	7.64	11.06	11.53	10.33	11.58	7.64	10.19	7.64	10.02	15.67	7.64	12.19	15.27	14.98	16.27	13.79
Geneva	128	HD2	1x107	14	7.64	13.1	13.07	10.98	11.9	13.84	14.29	7.64	13.87	7.64	14.1	10.98	14.74	10.65	7.64	11.34	13.51	11.55	14.3	12.47	11.24	11.16	9.33	9.87	12.86	9.9	13.58	12.99	11.02	7.64	10.49	11.7	10.96	11.29	7.64	7.64	8.52	9.66	16.2	8.85	10.47	14.72	14.28	14.79	11.49
Geneva	128	HD2	1x107	28	9.07	12.83	12.61	11.01	11.41	13.33	13.47	7.64	13.34	7.64	14.04	10.74	14.63	10.14	7.64	10.73	12.29	11.27	14.33	12.39	11.11	10.77	7.94	9.79	12.24	9.63	13.45	12.85	10.24	7.64	10.37	11.49	10.33	10.81	7.64	8.81	7.98	9.21	15.98	8.34	10.95	14.54	14.46	14.49	11.63
Geneva	130	HD2	1x107	0	8.62	13.08	7.64	10.57	11.93	13.81	14.31	7.64	13.29	7.64	15.5	11.36	14.45	11.3	7.64	11.78	13.15	10.14	13.77	12.93	11.65	11.38	9.17	9.97	13.19	10.27	13.23	12.84	12.54	7.64	10.99	11.69	10.94	7.64	7.64	7.86	8.35	7.64	16.51	8.62	9.94	14.72	14.09	15.4	12.48
Geneva	130	HD2	1x107	1	8.64	12.68	12.29	10.51	11.03	13.73	14.52	7.64	13.17	12.28	7.64	10.78	14.07	12.98	7.71	11.97	13.77	9.76	12.75	11.72	9.57	12	7.64	11.86	13.03	12.33	13.68	11.99	9.87	7.64	15.54	11.95	10.63	11.47	7.64	12.34	8.15	9.54	16.23	8.02	14.34	16.75	15.55	13.41	8.47
Geneva	130	HD2	1x107	3	7.64	12.49	12.88	11.37	12.31	13.48	12.67	7.64	13.18	7.64	7.64	11.11	14.55	10.55	7.64	10.7	11.8	10.4	14.53	13.02	11.42	11.83	8.86	10.43	12.38	9.91	13.65	13.11	11.31	7.64	11.02	11.64	9.93	10.99	7.64	9.75	8.22	9.77	15.72	8.81	11.6	14.54	13.92	15.41	11.69
Geneva	130	HD2	1x107	7	7.64	12.19	12.96	10.69	11.72	13.18	13.93	7.64	12.96	7.64	7.64	11.19	14.71	9.64	7.64	10.91	13.13	10.27	13.91	12.77	11.55	11.42	8.82	10.08	15.27	10.39	13.65	12.89	9.06	7.64	10.03	11.9	10.56	10.34	7.64	8.11	8.89	10.55	16.44	8.94	10.81	14.59	14.1	14.94	10.73
Geneva	130	HD2	1x107	14	7.64	12.26	12.88	10.46	11.85	13.6	13.85	7.64	12.93	7.64	7.64	10.88	14.62	10.13	7.64	11.21	13.33	10.4	14.07	12.81	11.34	11.28	9.21	10.32	13.44	10	13.68	13.21	10.57	7.64	10.38	12	10.6	10.69	7.64	8.14	8.72	10.06	16.03	8.69	10.83	14.55	14.43	14.87	10.84
Geneva	130	HD2	1x107	28	7.64	12.03	13.07	10.35	11.69	13.54	12.09	7.64	13.14	7.64	13.83	10.56	14.55	9.75	7.64	11.32	10.8	10.09	13.96	12.2	10.87	10.91	8.83	9.83	14.4	9.7	10.54	13.13	10.72	7.64	10.46	10.72	10.58	8.68	7.64	9.03	8.6	9.67	15.99	8.61	10.55	14.18	14.26	14.23	10.75
Geneva	302	HD2	1x107	0	7.64	13.27	13.24	10.5	12.38	13.24	14.6	7.64	13.44	7.64	7.64	11.22	14.57	9.71	7.64	11.74	13	10.54	13.62	12.54	11.54	11.1	9.74	10.01	13.75	9.53	13.76	13.13	8.64	7.64	10.38	11.69	10.68	9.56	7.92	8.41	7.64	9.61	17.1	7.64	10.96	15.23	14.89	15.83	12.66
Geneva	302	HD2	1x107	1	7.64	13.44	7.64	10.1	11.53	13.35	14.45	7.64	13.52	12.36	7.64	10.26	13.44	12.01	7.64	11.15	12.98	9.92	13.05	12.3	10.17	11.96	9.19	11.03	13.36	13.33	14.36	12.92	7.64	7.64	14.61	11.17	10.58	9.52	7.67	11.99	8.01	8.92	17.09	8.6	11.42	17.31	17.09	14	11.17
Geneva	302	HD2	1x107	3	7.64	13.22	12.51	10.24	12.45	13.01	12.87	7.64	13.24	7.64	14.86	11.03	14.58	10.57	7.64	11.09	12.38	10.69	13.93	12.75	11.64	11.6	9.4	10.53	12.26	9.98	14.16	13.17	8.95	7.64	10.37	10.64	10.18	7.64	7.64	9.29	7.64	10.39	16.43	8.55	11.74	15.26	14.91	15.65	13.17
Geneva	302	HD2	1x107	7	7.64	12.91	12.88	10.94	12.33	13.18	14.07	7.64	13.72	7.81	7.64	11.57	14.83	11.01	7.64	10.38	12.66	11.44	14.2	12.97	12.52	11.28	10.89	10.08	12.94	8.72	14	13	10.39	7.64	9.22	12.18	10.44	11.13	7.64	7.86	8.45	10.35	16.19	9.08	11.95	15.3	15	16.03	11.77
Geneva	302	HD2	1x107	14	9.46	12.75	13.1	11.67	12.84	14.45	13.64	7.64	13.33	7.64	15.88	11.46	14.77	12.03	7.64	11.48	11.61	11	15.01	12.76	12.39	11.01	9.95	10.73	14.1	7.64	13.67	13.01	10.99	8.54	12.29	12.17	11.09	7.64	7.64	9.61	7.64	10.14	16.29	8.86	10.64	14.23	14.37	15.96	11.97
Geneva	302	HD2	1x107	28	8.43	13.4	7.64	10.38	11.76	13.06	14.2	7.64	13.34	7.64	7.64	10.97	14.03	12.63	7.64	11.89	13.41	10.15	13.63	12.52	11.57	11.76	9.4	9.73	12.46	12.05	13.8	12.41	9.63	7.64	11.18	11.79	10.8	7.64	7.64	12.77	8.15	9.14	16.81	8.4	12.95	16.42	16.4	15.17	11.53
Geneva	303	HD2	1x107	0	7.64	10.86	13.75	11.82	12.06	13.34	11.32	7.64	13.83	7.64	7.64	9.49	14.23	15.69	7.64	11.13	9.77	10.96	14.42	12.07	10.93	11.58	10.63	10.48	12.97	7.64	10.22	13.02	12.8	7.64	10.09	11.45	9.64	7.64	8.13	8.76	7.64	10.1	15.76	7.82	7.64	13.43	13.56	15.03	10.2
Geneva	303	HD2	1x107	1	7.83	13.04	13.28	11.7	11.55	13.9	11.28	7.64	13.91	11.7	15.44	11.07	14.09	12.52	7.68	12.11	9.16	10.9	13.8	12.03	11.08	11.63	9.7	11.79	13.97	10.15	14.11	13.34	8.51	7.64	14.36	11.74	10.84	7.64	7.64	11.36	7.64	10.79	16.62	8.65	13.71	16.33	15.95	14.67	11.18
Geneva	303	HD2	1x107	3	9.21	12.13	12.53	11.39	11.19	13.58	13.86	7.64	13.33	9.65	14.43	11.33	14.56	10.83	7.64	10.57	12.74	10.67	14.03	12.71	11.85	11.94	9.1	10.7	11.51	9.02	13.62	12.88	7.64	7.64	10.93	11.58	10.37	10.4	8.26	9.27	7.64	9.66	15.95	8.44	11.19	14.59	14.11	15.82	10.59
Geneva	303	HD2	1x107	7	8.6	12.5	12.65	12	11.53	13.3	13.79	7.64	13.79	7.82	13.87	11.14	14.52	9.5	7.64	10.87	12.28	11.36	14.34	12.71	11.99	11.96	9.17	10.76	11.93	9.31	13.62	13.01	8.44	7.64	10.33	11.53	9.98	9.66	8.05	9.55	7.68	10.95	15.8	8.66	10.8	14.57	14.23	15.75	11.46
Geneva	303	HD2	1x107	14	7.64	12.03	15.57	11.98	11.56	13.21	13.13	7.64	13.61	7.64	9.88	10.74	14.34	7.64	7.64	11	12	11.05	14.26	12.36	11.46	11.7	9.44	10.23	11.93	9.5	13.23	12.52	8.19	7.64	10.22	11.15	9.91	7.64	7.64	8.5	7.64	9.92	15.63	8.43	10.28	13.82	13.64	14.86	10.88
Geneva	303	HD2	1x107	28	7.64	11.82	7.64	11.86	11.98	13.12	12.48	7.64	13.83	7.64	13.55	10.71	14.25	11.31	7.64	10.81	11.52	11.2	14.42	12.58	11.67	11.56	9.86	10.19	13.8	9.88	13.5	12.95	9.79	7.64	10.14	11.01	10.05	9.97	7.64	8.87	8.07	11.39	15.58	9.02	11.18	14.84	14.98	14.52	10.8
Geneva	304	HD2	1x107	0	7.64	13.06	13.32	10.13	11.98	13.43	14.6	7.64	13.42	7.64	7.64	10.79	14.38	10.06	7.64	11.43	13.39	10.58	13.56	12.54	10.15	10.79	9.03	9.98	13.85	9.92	13.83	13.1	9.69	7.64	9.3	11.22	10.74	10.55	7.64	7.88	7.64	9.53	16.87	7.64	9.76	14.42	13.69	15.02	12.28
Geneva	304	HD2	1x107	1	7.64	13.13	7.64	10.19	10.8	13.54	14.12	7.64	13.72	12.83	7.64	10.5	13.43	12.95	8.15	12.23	13.17	10.06	12.06	11.53	8.55	11.51	8.91	10.89	14.24	14.08	10.86	12.66	8.29	7.64	15.63	11.43	10.77	10.67	7.64	11.79	7.95	7.64	17.39	7.64	11.42	17.43	16.68	11.98	8.83
Geneva	304	HD2	1x107	3	7.64	12.66	12.77	10.64	11.6	12.55	13.67	7.64	12.76	7.64	7.64	11.03	14.43	8.78	7.64	10.67	12.36	10.52	13.77	12.98	9.98	11.68	7.89	10.37	12.15	10.24	13.77	13.16	7.81	7.64	9.85	10.67	10.41	9.26	7.64	7.64	8.06	10	16.43	8.59	10.92	14.43	14.02	15.31	12.35
Geneva	304	HD2	1x107	7	7.64	12.61	7.64	10.55	12.17	13.42	13.94	7.64	13.26	8.35	7.64	10.86	14.54	10.75	7.64	10.55	12.78	10.74	14.18	12.51	10.27	11.16	9.65	10.18	12.82	8.9	13.79	12.51	9.66	7.64	9.95	11.29	10.48	11.12	7.64	7.64	7.64	10.18	15.88	8.59	11.16	14.33	13.53	15.12	11.19
Geneva	304	HD2	1x107	14	7.64	12.22	7.64	12.05	12.41	13.65	12.76	7.64	13.9	7.64	7.64	11.12	14.35	9.97	7.64	11.13	10.89	11.22	14.73	12.54	10.59	11.49	10.41	10.72	15.33	8.5	7.64	12.91	9.39	7.64	10.47	11.59	10.44	10.82	8.12	9.89	8.02	7.64	16.09	8.89	7.64	13.94	13.89	14.97	11.08
Geneva	304	HD2	1x107	28	7.64	12.2	13.22	11.71	12.37	13.5	10.93	7.64	13.6	7.64	7.64	10.58	14.35	9.63	7.64	11.12	9.79	10.77	14.69	12.62	10.45	11.25	9	10.4	13.1	10.01	13.77	13	7.64	7.64	10.72	11.82	10.18	10.35	7.64	10.07	7.83	7.64	15.74	8.8	10.96	14.3	14.46	14.41	11.15
Geneva	305	HD2	1x107	0	9.67	12.68	7.64	10.44	11.55	13.35	13.92	7.64	13.34	7.64	14.32	10.82	14.6	9.75	7.64	11.34	12.5	10.62	13.76	12.58	11.68	11.08	9.12	11.17	11.68	10	13.17	12.71	8.47	7.64	10.06	11.39	10.76	10.28	7.64	10.36	7.64	7.64	16.21	8.05	9.91	14.53	14.4	15.33	12.18
Geneva	305	HD2	1x107	1	7.95	12.14	10.71	10.84	12.42	13.51	13.05	7.64	13.18	9.81	15.04	10.63	14.5	12.4	7.64	11.63	11.43	10.64	13.83	12.36	11.24	11.39	9.9	11.32	12.63	10.08	13.26	12.78	13.53	7.89	13.12	11.7	9.58	12.48	7.64	10.67	7.64	9.56	16.34	8.12	10.77	13.31	14	14.98	11.25
Geneva	305	HD2	1x107	3	7.79	12.56	7.64	10.74	12.05	13.64	13.61	7.64	13.05	8.6	7.64	11.31	14.95	11.82	7.64	10.5	12.82	10.25	14.06	13.04	11.95	11.14	9.15	10.07	11.48	10.57	13.61	12.73	10.35	7.64	10.89	11.42	10.12	11.58	8	8.51	7.9	9.63	15.95	8.44	11.23	14.71	14.44	15.93	11.63
Geneva	305	HD2	1x107	7	8.26	13.03	7.64	11.88	12.31	13.61	14.31	7.64	13.69	9.39	15.05	11.06	14.92	11.25	7.64	11.98	13.21	10.48	14.17	12.96	11.57	11.63	9.77	10.87	13.03	11.4	13.98	13.03	7.64	7.64	11.29	11.65	10.98	11.19	7.64	9.87	7.64	7.64	16.59	8.67	12.49	15.76	15.01	15.63	12
Geneva	305	HD2	1x107	14	7.64	12.77	12.73	11.31	12.19	13.29	13.99	7.64	13.54	7.64	7.64	11.08	14.48	7.64	7.64	11.89	12.94	10.26	13.56	12.51	11.48	11.5	9.71	10.11	13.12	11.1	13.54	12.65	12.54	7.64	10.22	11.35	10.83	7.64	7.64	8.27	7.64	9.71	15.91	8.3	11.29	15.1	14.84	15.18	12.12
Geneva	305	HD2	1x107	28	7.81	12.1	12.83	11.42	12.64	13.37	12.83	7.64	13.8	7.64	13.74	10.69	14.82	9.66	7.64	10.73	11.37	10.19	14.31	12.36	11.29	11.28	9.83	10.47	12.45	9.79	13.8	13.16	9.14	7.64	10.1	11.7	10.37	10.04	7.93	9.62	7.64	7.64	15.73	8.82	10.65	14.16	14.49	14.69	11.27
Geneva	306	HD2	1x107	0	7.64	12.73	12.4	11.36	11.88	12.42	13.62	7.64	13.66	7.64	7.64	11.03	14.02	9.7	7.64	10.88	12.2	11.04	13.99	12.27	11.21	11.05	10.44	10.48	13.31	9.11	13.04	12.58	9.33	7.64	9.58	11.72	10.03	9.55	7.64	8.41	7.64	9.99	15.84	8.28	10.75	14.66	13.91	15.77	11.63
Geneva	306	HD2	1x107	1	7.64	12.83	7.64	11.09	12.36	13.51	14.05	7.64	13.59	10.44	7.64	11.34	14.09	12.05	7.64	11.4	12.45	11.4	14.02	12.32	11.29	11.41	10.83	11.01	13.84	11.08	13.11	12.66	10.78	7.64	11.74	11.17	10.38	7.64	8.29	11.18	7.64	10.6	15.95	8.12	13.14	16.2	15.34	15.63	11.53
Geneva	306	HD2	1x107	3	7.64	12.7	12.23	10.92	11.4	12.76	12.77	7.64	12.93	9.42	7.64	11.36	14.13	10.06	7.64	10.35	11.24	10.72	13.94	12.48	11.28	11.14	9.77	10.53	14.01	9.45	13.35	12.64	7.89	7.64	10.77	11.15	10.01	8.96	7.64	9.49	7.64	9.38	15.73	8.03	12.23	14.81	14.02	15.87	11.81
Geneva	306	HD2	1x107	7	9.51	12.85	12.88	11.66	12.25	14.34	14.53	7.64	13.42	8.17	14.64	11.37	14.7	10.88	7.64	10.66	13.2	11.64	14.44	12.91	11.57	11.05	9.89	10.51	12.93	9.22	13.43	12.74	11.19	7.88	10.74	11.89	10.75	11.46	7.86	8.49	7.64	9.86	15.99	8.8	11.11	14.42	14.11	16.3	11.84
Geneva	306	HD2	1x107	14	8.5	13.2	7.64	11.57	12.25	13.79	13.64	7.64	13.62	7.64	14.2	10.96	14.49	9.97	7.64	11.5	11.6	11.7	14.5	12.43	11.91	11.06	9.64	10.36	13.54	9.65	13.49	13.09	7.64	7.64	10.89	11.66	10.59	7.64	8.05	11.07	7.72	10.3	16.47	8.97	11.73	15.2	14.73	16.3	12.76
Geneva	306	HD2	1x107	28	7.64	12.66	7.64	11.58	11.83	13.64	13.93	7.64	13.63	7.64	8.63	11.17	14.49	14.93	7.64	11.56	13.15	11.23	14.1	12.18	11.37	11.51	9.72	10.07	12.7	9.66	13.32	12.92	9.4	7.64	10.16	11.73	10.71	8.49	7.64	9.44	8.25	10.85	16.03	8.81	10.2	14.18	14.28	15.65	11.06
Geneva	311	HD2	1x107	0	7.64	12.65	13.07	10.72	10.79	12.54	13.3	7.64	13.38	7.64	7.64	10.96	13.76	10.48	7.64	11.34	12.37	10.11	13.77	12.35	11.05	11.23	9.03	9.82	12.28	9.74	13.73	13.13	9.4	7.64	9.16	10.69	9.82	7.64	7.64	11.18	7.64	9.17	16.17	7.92	11.73	15	15.05	14.36	10.81
Geneva	311	HD2	1x107	1	7.64	13.38	7.64	10.49	10.54	12.99	13.41	7.64	13.72	10.74	7.64	11.39	13.63	11.44	7.64	11.86	12.05	9.74	13.71	12.43	11.26	11.68	10	10.4	15.33	12.2	14.52	13.33	9.3	7.64	13.36	12.1	10.14	7.64	7.64	11.98	8.11	9.34	16.67	8.15	10.51	16.35	15.71	14.52	11.37
Geneva	311	HD2	1x107	3	9.09	13.37	13.04	10.95	11.62	13.93	13.83	7.64	13.18	7.64	15.07	11.08	14.06	10.93	7.64	12.34	12.06	10.93	14.09	12.7	11.69	11.05	8.1	10.06	12.89	10.8	13.82	13.19	8.77	7.64	10.71	11.13	10.87	11.34	7.64	10.19	7.75	9.81	16.5	8.62	11.52	15.25	14.58	14.92	12.53
Geneva	311	HD2	1x107	7	7.64	12.63	13.22	11.37	11.56	13.74	11.73	7.64	13.54	10.24	7.64	11.14	14.3	11.95	7.64	11.08	10.06	10.75	14.58	12.16	11.64	11.53	10.21	11.29	14.39	9.61	14.01	13.42	9.73	7.64	13.14	11.64	10.24	12.29	8.96	11.26	7.64	9.45	16	8.73	13.15	15.75	14.96	15.06	11.88
Geneva	311	HD2	1x107	14	7.64	12.22	12.62	11.75	12	13.99	11.7	7.64	13.66	7.64	14.07	10.76	14.58	9.07	7.64	12.13	10.08	11.29	14.71	12.72	11.6	11.53	9.53	10.37	12.72	8.7	13.62	13.48	7.64	7.64	10.4	12.01	10.48	9.79	7.64	9.6	8.29	9.93	15.73	9.23	11.19	14.24	14.7	14.41	11.37
Geneva	311	HD2	1x107	28	7.64	12.91	12.95	11.99	12.21	13.46	12.53	7.64	13.99	7.64	14.99	11.02	14.44	10.67	7.64	11.3	11.16	11.3	14.86	12.83	11.79	11.19	9.59	9.81	12.68	9.98	13.7	13.29	8.34	7.64	10.53	12.08	10.39	11.11	7.64	9.53	8.41	7.64	16.11	9.32	11.52	15	14.81	14.68	12.01
Geneva	313	HD2	1x107	0	7.64	12.61	13.49	11.56	12.65	13.46	14.36	7.64	14.1	7.64	7.64	11.23	14.41	10.4	7.64	10.76	13.02	12.43	14.61	12.53	11.63	11.34	9.97	9.79	13.16	7.64	13.76	12.37	10.16	7.64	10.65	12.12	10.52	10.79	7.64	8	8.23	9.65	16.04	8.84	10.25	13.72	13.41	15.71	11.13
Geneva	313	HD2	1x107	1	8.63	13.8	11.9	10.49	11.55	13.94	14.42	7.64	14.35	13.96	15.15	11.68	14.14	14.02	8.42	11.93	12.84	10.44	13.31	11.09	9.51	11.1	7.64	10.31	13.37	12.13	14.19	10.9	7.64	7.64	15.02	11.23	11.16	9.13	7.64	12.3	8.65	8.8	16.6	7.66	14.13	16.77	16.09	14.26	10.24
Geneva	313	HD2	1x107	3	9.29	13.09	12.45	12.06	12.51	13.6	13.91	7.64	13.68	7.9	14.25	11.55	14.53	10.67	7.64	11.51	12.19	12.28	14.77	12.81	11.98	11.47	9.37	9.83	12.56	10.57	13.94	12.63	8.58	7.64	10.72	11.97	10.26	10.76	7.64	10.69	7.94	10.09	16.06	9.34	12.03	15.05	14.65	16.33	12.49
Geneva	313	HD2	1x107	7	7.64	12.53	7.64	11.13	11.72	13.89	13.53	7.64	13.42	7.64	7.64	10.81	14.06	9.72	7.64	11.8	12.75	11.91	14.26	12.43	11.94	11.14	9.31	9.61	12.74	9.65	13.42	11.93	9.28	7.64	10.68	11.01	11.03	10.41	7.64	8.95	7.64	9.65	16.76	8.76	9.58	14.81	14.06	15.5	12
Geneva	313	HD2	1x107	14	7.84	12.28	7.64	11.94	12.9	14.06	12.99	7.64	13.87	7.64	13.92	10.9	14.73	9.08	7.64	11.82	10.96	12	14.41	12.47	11.71	11.15	10.09	10.68	13.23	9.52	13.75	12.57	7.64	7.64	11.29	11.93	10.7	9.83	8.64	9.56	8.11	10.75	16.42	9.34	10.82	14.55	14.48	16.02	12.08
Geneva	313	HD2	1x107	28	7.64	12.03	12.71	12.45	12.41	13.9	12.07	7.64	13.57	7.64	15.03	10.72	14.57	9.98	7.64	10.79	10.48	12.21	15.19	12.45	11.49	10.97	7.64	9.93	13.24	7.64	13.48	12.41	8.86	7.64	10.97	11.7	10.57	7.91	7.64	9.91	8.51	7.64	15.91	9.1	10.87	14	13.94	15.59	11.53
Geneva	314	HD2	1x107	0	7.64	12.86	12.6	11.25	12.39	12.83	13.99	7.64	13.67	7.64	7.64	11.28	14.94	10.96	7.64	10.5	12.56	12.1	14.52	12.87	11.73	10.6	10.86	10.19	12.77	7.64	13.33	12.96	10.28	7.64	9.88	11.84	9.93	11.26	7.64	7.64	7.64	10.95	15.86	8.98	10.52	13.98	13.88	15.24	12.26
Geneva	314	HD2	1x107	1	7.64	13.07	7.64	11.59	12.26	13.14	13.59	7.64	13.52	10.78	15.73	11.28	14.42	12	7.64	11.64	11.74	12.33	14.48	12.95	11.52	11.31	9.74	11.32	12.96	9.66	13.7	13.11	11.35	7.64	15.08	11.74	10.11	12	8.08	10.49	7.64	11.1	16.53	8.83	13.3	14.78	15.55	15.14	11.94
Geneva	314	HD2	1x107	3	7.64	12.76	11.12	11.52	12.17	13.53	13.39	7.64	13.18	9.01	7.64	11.4	14.68	11.76	7.64	11.3	11.8	11.91	14.62	13.25	11.8	11.1	10.11	10.3	13.47	7.64	13.46	13.21	10.1	7.64	11.45	11.51	9.6	11.88	8.06	9.47	7.64	10.84	15.8	8.82	12.18	14.19	14.93	15.59	11.71
Geneva	314	HD2	1x107	7	7.64	13.14	7.64	11.52	12.31	14.17	11.72	7.64	13.72	10.25	7.64	11.1	14.79	11.02	7.64	11.62	9.95	11.18	14.49	12.51	11.16	11.34	10.39	10.86	15.7	10.62	7.64	13.13	9.15	7.64	12.71	11.68	10.78	11.47	8.52	10.39	9.14	11.05	16.76	8.71	7.64	15.94	15.38	14.68	11.53
Geneva	314	HD2	1x107	14	9.92	12.8	12.91	12.07	12.77	14.32	14.08	7.64	13.75	7.64	14.48	11.04	15.46	10.55	7.64	11.37	12.84	12.22	15.02	12.96	11.99	10.49	9.97	10.43	12.71	8.66	13.36	13.48	8.52	7.64	11.22	12.02	10.8	11.13	7.76	8.11	8.11	11.53	15.9	9.37	10.31	14.06	14.32	15.41	12.62
Geneva	314	HD2	1x107	28	7.64	12.79	12.75	11.82	12.11	13.61	13.03	7.64	13.78	7.64	14.1	10.99	14.86	10.08	7.64	10.98	12.25	11.89	14.95	12.83	11.7	10.69	9.34	10	14.12	9.42	13.52	13.45	10.15	7.64	10.42	11.53	10.43	10.52	7.64	7.64	8.17	11.33	15.96	9.3	10.72	14.59	14.82	14.78	11.97
Geneva	315	HD2	1x107	0	9.39	12.81	11.94	10.4	12.28	13.96	13.79	7.64	12.96	7.64	15.47	10.75	13.4	11.91	7.64	12.17	11.96	11.05	13.54	12.23	10.18	11.01	8.85	9.87	12.52	9.68	12.9	12.46	13.7	7.64	10.43	11.29	11.04	12.31	7.64	9.04	7.64	9.59	16.42	7.96	9.69	14.17	13.33	15.31	11.64
Geneva	315	HD2	1x107	1	7.64	12.97	7.64	11.29	11.85	14.47	11.75	7.64	13.67	11.5	7.64	10.41	12.76	12.32	7.64	11.57	9.9	11.06	13.39	11.37	9.14	11.72	10.12	11.1	14.2	12.2	13.89	12.61	9.99	7.64	13.75	11.19	11.05	7.64	7.71	12.19	7.89	9.29	16.62	7.64	11.14	16.86	16.12	13	8.89
Geneva	315	HD2	1x107	3	10.23	12.94	12.55	11.94	11.88	13.65	14.41	7.64	13.58	8.43	14.14	11.23	13.83	9.45	7.64	10.82	13.24	11.64	14.34	13.13	10.46	11.93	8.46	10.96	12	10.73	14.05	13.08	8.97	7.64	10.67	12.03	10.69	10.19	7.85	10.3	8.07	9.91	16.46	8.63	10.88	14.57	13.87	16.27	11.94
Geneva	315	HD2	1x107	7	8.43	13.02	12.65	12	12.27	14.14	14.14	7.64	13.67	7.64	14.78	11.06	14.02	10.23	7.64	11.28	13.07	12.04	14.72	12.96	10.86	11.55	9.53	10.48	12.81	9.86	13.89	13.13	8.68	7.64	10.54	11.8	10.83	11	7.64	10.4	7.64	10.64	16.03	8.74	10.52	14.49	14.06	15.85	12.3
Geneva	315	HD2	1x107	14	8.06	12.95	7.64	12.06	12.07	13.76	13.79	7.64	13.39	7.64	7.64	10.89	14.05	10.95	7.64	11.2	12.56	11.26	14.41	12.82	10.13	11.96	9.26	10.66	12.79	8.75	13.75	12.88	12.05	7.64	10.77	11.62	10.14	11.65	7.64	10.44	7.64	7.64	16.19	8.45	11.53	14.67	14.08	15.33	11.72
Geneva	315	HD2	1x107	28	7.64	12.9	12.83	11.63	11.91	13.56	14.47	7.64	13.11	7.64	7.64	11.29	14.01	10.32	7.64	11.56	13.43	11.71	14.11	12.67	10.59	11.5	9.16	10.13	12.07	10.52	13.14	12.94	10.28	7.64	10.59	11.45	10.69	10.81	7.64	9.59	7.81	10.03	16.09	8.3	10.55	15.09	14.47	15.72	12.04
Geneva	317	HD2	1x107	0	9.02	12.56	12.98	10.86	11.89	13.27	14.74	7.64	13.63	7.64	14.8	11.41	14.7	9.4	7.64	11.46	13.16	11.24	13.97	12.79	11.53	10.56	9.29	10.35	12.59	8.65	13.43	12.56	8.24	7.64	10.15	11.74	10.49	7.64	7.64	8.68	7.64	9.63	15.79	8.44	10.73	14.5	14.14	16.48	11.81
Geneva	317	HD2	1x107	1	9.01	13.24	12.52	10.2	10.92	13.54	14.24	7.64	14.08	11.96	15.63	11.58	13.11	12.52	7.64	11.56	12.69	9.5	12.32	12.69	9.37	11.74	7.64	11.43	13.05	10.53	14.15	12.83	9	7.64	14.81	12.04	10.58	7.64	7.64	11.6	8.33	8.51	16.33	7.64	14.08	16.67	15.78	14.36	9.89
Geneva	317	HD2	1x107	3	7.64	12.49	13.12	12.69	12.83	12.9	13.4	7.64	14.09	7.64	14.39	11.46	14.28	10.41	7.64	12.8	11.72	11.24	15.41	13.08	11.35	10.88	9.56	11.26	12.35	8.87	13.91	13.12	8.74	7.64	11.64	12.02	10.23	10.88	8.02	9.75	7.64	9.87	15.83	8.72	11.75	14.58	13.85	16.08	10.86
Geneva	317	HD2	1x107	7	10.12	12.5	15.26	11.15	11.67	13.43	14.39	7.64	13.54	7.78	7.64	11.43	14.63	11.32	7.64	11.32	13.15	11.16	14.36	13.07	11.62	11.32	9.6	10.72	11.48	10.39	13.7	12.92	9.28	7.64	10.06	12.09	10.17	8.96	7.99	7.98	8.17	10.41	16.52	8.76	10.85	13.39	14.01	16.5	11.73
Geneva	317	HD2	1x107	14	8.91	12.45	13.23	11.68	12.19	13.95	13.37	7.64	13.94	7.64	14.43	11.02	14.5	9.99	7.64	10.82	11.96	10.9	14.32	12.65	10.78	11.12	9.66	10.95	12.86	9.58	14.13	13	8.75	7.64	10.46	12.26	10.53	10.48	8.24	9.85	7.96	9.8	16.2	8.86	10.84	14.6	14.31	15.62	11.34
Geneva	317	HD2	1x107	28	7.64	12.6	7.64	11.27	11.63	13.5	12.96	7.64	13.96	7.64	7.64	10.79	14.07	10.63	7.64	11.46	11.78	9.96	13.72	12.5	10.31	11.47	8.67	10.38	12.05	9.71	13.78	12.53	11	7.64	10.23	11.85	10.08	11.17	7.64	10.06	8.02	7.64	15.84	7.83	11.52	14.41	14.06	15.22	11.01
Geneva	322	HD2	1x107	0	7.64	12.58	12.97	11.36	11.76	13.3	14.03	7.64	13.43	7.64	7.64	11.01	14.55	10.69	7.64	11.25	13.12	11.13	14.36	12.85	11.08	11.47	8.58	10.21	12.64	10.28	13.4	12.94	8.81	7.64	10.84	11.91	10.33	10.93	7.64	7.64	7.84	9.89	16.14	8.75	10.22	14.41	13.77	15.85	11.56
Geneva	322	HD2	1x107	1	7.64	13.27	7.64	10.85	11.78	14.24	14.17	7.64	13.67	12.15	7.64	11.1	13.52	13.45	7.64	12.54	12.83	10.67	12.8	12.23	9.84	12.04	7.64	11.58	13.39	13.25	14.07	13.13	9.49	7.64	13.83	11.93	11.16	11.67	7.64	11.64	7.64	7.64	17.41	8.11	14.44	17.11	16.4	13.6	9.3
Geneva	322	HD2	1x107	3	7.64	12.9	12.77	11.68	11.39	14.06	12.4	7.64	13.42	8.68	15.32	11.07	14.23	10.68	7.64	11.56	11.12	10.75	14.22	12.76	10.5	12.24	7.64	10.94	12.97	9.96	13.71	13.04	7.64	7.91	11.4	11.06	11.1	11.22	7.71	10	7.8	9.32	16.8	8.56	11.62	14.89	14.08	15.86	11.8
Geneva	322	HD2	1x107	7	7.64	13	12.61	11.09	11.98	14.52	14.97	7.64	12.88	7.64	14.19	10.71	14.32	10.4	7.64	11.74	14.11	11.64	13.98	12.49	11.21	11	9.99	9.81	13.73	10.1	13.05	12.78	9.34	7.64	11.73	11.38	11.6	7.64	7.64	8.88	7.64	10.34	16.64	7.64	10.13	14.08	13.35	15.67	12
Geneva	322	HD2	1x107	14	7.64	11.91	7.64	11.74	11.77	13.03	13.05	7.64	13.33	7.64	13.45	10.65	14.46	8.9	7.64	10.73	12.47	11.49	14.68	12.88	11.33	11.5	8.82	10.6	14.35	9.51	13.48	13.43	7.71	7.64	9.98	11.53	10.27	9.84	7.64	7.64	8.04	10.44	15.69	9.23	10.44	14.4	14.17	15.31	11.09
Geneva	322	HD2	1x107	28	10.26	12.39	12.6	11.55	12.01	13.51	13.79	7.64	13.35	7.94	14.02	10.82	14.66	10.2	7.64	10.15	12.42	11.22	14.71	12.84	11.23	11.1	9.01	10.17	12.68	9.94	13.57	13.22	10.24	7.64	10.52	11.81	10.55	10.66	7.64	8.08	8.14	10.13	15.95	9.14	10.83	14.48	14.39	15.55	11.42
Geneva	324	HD2	1x107	0	9.44	12.39	7.64	11.53	12.61	13.4	14.4	7.64	13.04	7.64	14.76	10.56	14.61	10.56	7.64	10.72	13.85	11.23	14.21	12.44	10.87	10.68	9.93	9.25	12.01	10.27	12.41	11.5	9.46	7.64	10.32	11.45	10.48	7.64	7.64	7.64	7.64	10.09	15.46	8.22	9.74	14.02	13.58	14.47	10.88
Geneva	324	HD2	1x107	1	8.4	13.99	16.42	10.42	11.09	13.85	14.31	7.64	14.3	12.11	7.64	11.24	14.05	13.12	8.06	12.44	13.22	9.5	12.02	11.48	9.68	11.6	7.64	11.03	12.87	13.69	13.94	11.57	7.64	7.64	14.47	11.62	10.75	7.64	7.64	12.02	7.64	8.1	16.59	7.64	14.42	17.32	16.74	13.27	11.15
Geneva	324	HD2	1x107	3	7.64	12.34	12.55	12.6	12.75	13.52	12.95	7.64	13.64	7.64	7.64	11.24	14.81	10.72	7.64	10.75	11.8	11.46	14.84	13.04	10.92	12.01	10.58	10.62	12.51	7.64	13.65	12.27	10.07	7.64	10.46	11.99	10.33	7.64	7.64	9.39	7.72	9.51	15.9	9.06	11.54	14.55	14.32	14.65	11.21
Geneva	324	HD2	1x107	7	7.64	12.91	12.6	11.61	11.96	13.83	10.99	7.64	13.38	7.64	14.76	10.53	14.38	9.77	7.64	11.5	9.77	10.71	13.86	12.21	10.35	11.47	9.62	9.84	13.22	9.69	13.35	11.91	10.42	7.64	10.61	11.48	10.79	10.24	7.64	9.38	7.64	9.83	15.95	8.29	11.74	15.26	14.78	14.23	11.86
Geneva	324	HD2	1x107	14	9.41	12.58	12.56	11.16	12.18	13.3	14.07	7.64	13.42	7.64	14.07	10.72	14.78	10.53	7.64	11.56	13.07	10.74	13.72	12.1	10.65	11.34	10.16	10.36	12.09	9.95	12.63	11.83	12.18	7.64	11.15	11.28	10.85	11.15	7.64	9.32	7.76	7.64	7.64	8.48	10.12	14.62	14.07	14.11	11.34
Geneva	332	HD2	1x107	0	8.3	11.98	12.89	10.93	11.25	13.05	13.44	7.64	13	7.64	14.49	11.28	14.5	9.34	7.64	11.06	12.09	11.33	14.18	12.96	10.96	11.17	7.64	10.46	12.33	9.08	13.24	12.41	8.06	7.64	9.62	11.55	10.28	9.67	7.64	7.97	8.21	9.86	15.92	8.67	10.27	13.98	14	15.28	11.62
Geneva	332	HD2	1x107	1	10.44	13.6	12.58	10.39	11.41	13.34	14.31	7.64	13.91	12.61	7.64	11.56	14.38	13.51	8.16	12.11	12.89	8.93	12.81	12.01	9.29	12.71	9.82	11.96	13.81	12.42	14.12	12.28	9.17	7.64	15.21	11.46	10.62	11.36	8.13	12.58	8.9	8.24	16.85	8.2	14.54	17.21	16.38	13.27	10.78
Geneva	332	HD2	1x107	3	7.64	12.15	7.64	11.98	11.62	13.37	13.3	7.64	13.38	7.64	7.64	11.11	14.41	10.88	7.64	10.38	12.02	11.48	14.71	13.01	10.87	11.62	9.5	11.68	14.27	7.64	13.68	12.67	11.89	7.64	10.41	11.46	9.81	11.48	8.41	9.94	8.48	9.37	15.77	8.76	7.64	13.93	13.88	14.87	11.3
Geneva	332	HD2	1x107	7	7.64	11.97	7.64	11.55	11.65	13.64	10.77	7.64	13.24	7.64	7.64	10.42	14.42	11.44	7.64	10.67	8.93	11.56	14.86	13.07	10.93	11.18	9	10.86	13.24	9.5	13.31	12.59	12.07	7.64	9.66	11.31	10.51	11.78	7.64	8.3	8.31	9.67	15.81	8.6	10.77	13.56	13.72	14.51	11.37
Geneva	332	HD2	1x107	14	7.64	12.2	7.64	11.46	11.25	13.86	14	7.64	13.5	7.64	14.58	10.82	14.62	10.37	7.64	11.09	12.9	11.39	14.43	12.86	10.8	11.82	8.97	10.88	12.12	8.9	13.64	12.5	9.2	7.64	10.03	11.79	10.55	10.65	7.64	9.97	9.05	9.58	15.84	8.84	10.23	14.31	14.44	14.45	10.92
Geneva	332	HD2	1x107	28	7.64	12.8	13	10.93	10.91	13.7	14.27	7.64	13.21	7.64	14.23	10.86	14.3	10.29	7.64	11.81	13.4	10.75	13.71	12.37	10.5	11.56	7.64	10.3	12.26	10.26	13.5	12.45	9.08	7.64	10.38	11.39	10.92	10.69	7.64	9.97	8.3	7.64	16.25	7.64	10.6	15.01	14.8	14.33	11.55
Geneva	336	HD2	1x107	0	7.64	12.98	12.88	11.21	12.4	13.72	13.95	7.64	13.39	7.64	15.26	11.18	14.17	11.07	7.64	11.5	13.13	12.07	14.54	12.65	11.48	11.07	10.13	9.07	12.18	10.28	13.51	12.66	9.75	7.64	10.02	11.99	10.66	7.64	7.64	8.75	7.64	9.88	16.14	8.95	10.6	14.67	14.23	15.12	11.8
Geneva	336	HD2	1x107	1	7.94	13.16	7.64	9.66	10.67	14.02	14.06	7.64	13.64	11.04	7.64	10.77	12.64	12.56	8.16	12.05	12.89	9.52	11.36	9.96	7.88	11.11	7.64	10.51	13.24	13.38	13.65	11.38	9.42	7.64	12.97	11.69	11.37	7.64	7.64	12.99	7.64	8.81	16.29	7.64	14.77	17.23	16.67	12.67	7.64
Geneva	336	HD2	1x107	3	7.64	12.5	12.77	12.22	12.6	13.66	12.26	7.64	13.46	7.64	14.73	11.18	14.38	10.09	7.64	11.03	10.58	11.88	15.25	13.11	11.45	11.35	10.3	10.4	13.11	8.89	13.4	13.06	7.67	7.64	10.85	11.13	10.41	11.02	7.64	9	7.88	9.98	15.74	9.09	11.12	14.25	14.07	15.75	11.84
Geneva	336	HD2	1x107	7	7.64	12.35	7.64	12.48	12.75	13.73	11.16	7.64	13.73	7.64	14.84	10.89	14.23	9.74	7.64	10.54	10.08	11.95	14.91	12.76	11.53	11.66	9.86	10.55	13.45	9.52	13.77	13.09	8.6	7.64	10.76	11.9	10.27	7.64	7.64	9.54	8.25	7.64	15.62	8.96	11.64	14.67	14.46	15.31	11.58
Geneva	336	HD2	1x107	14	8	12.94	12.94	11.58	12.21	13.55	13.23	7.64	13.29	7.64	14.01	11.19	14.28	10.32	7.64	11.64	12.37	11.6	14.43	12.54	11.49	11.34	9.83	9.86	12.47	9.65	13.67	12.99	10.12	7.64	10.34	11.58	10.78	11.1	7.64	7.67	7.64	10.04	16.1	8.86	10.42	14.64	14.22	15.41	12.08
Geneva	336	HD2	1x107	28	7.64	12.54	12.72	11.65	12.25	13.36	12.87	7.64	13.52	7.64	13.68	10.9	14.05	10.2	7.64	10.75	11.82	11.65	14.66	12.22	11.09	11.3	10.17	9.74	14.46	9.3	10.79	13.15	8.02	7.64	10.34	11.81	10.33	10.73	7.64	9.36	7.91	9.51	15.77	8.94	10.62	14.06	13.89	14.62	10.92
Geneva	337	HD2	1x107	0	9.85	12.54	7.64	12.44	12.49	13.48	14.71	7.64	13.55	7.64	7.64	11.54	14.81	9.45	7.64	11.12	13.32	12.59	14.96	14.18	11.84	11.49	10.31	10.89	12.53	8.97	13.47	13.14	8.77	7.64	10.52	12.23	10.42	9.94	7.64	9.56	8.53	10.04	16.46	9.03	10.34	14.7	14.31	15.51	11.18
Geneva	337	HD2	1x107	1	10.6	13.3	13.06	11.66	12.14	14.77	15.71	7.64	14.32	13.03	15.05	11.67	14.9	14	8.43	11.68	14.77	11.37	13.94	12.3	10.29	11.96	9.1	11.54	13.27	13.78	14.24	12.85	8.31	7.64	15.36	12.51	11.63	11.6	7.64	12.39	9.4	9.37	17.12	7.64	14.7	17.54	17.25	14.81	10.32
Geneva	337	HD2	1x107	3	9.62	12.82	12.78	12.07	12.47	14.11	14.66	7.64	13.6	9.23	14.73	11.65	15.12	10.92	7.64	11.03	13.41	12.22	14.75	13.51	11.64	11.8	9.76	10.41	12.56	9.95	13.7	13.05	9.41	7.64	11.21	12.09	10.88	11.07	7.64	10	8.84	10.04	15.87	8.99	11.54	14.96	14.58	16.51	11.69
Geneva	337	HD2	1x107	7	10.23	12.84	7.64	11.76	13.83	16.83	14	7.64	13.29	9.63	13.34	11.06	15.09	16.02	7.64	14.15	12.27	12.56	15.1	13.2	11.3	10.71	7.64	11.46	15.62	11.02	13.12	12.87	10.37	9.87	12.75	12.1	13.36	7.64	8.79	10.24	7.64	11.47	15.89	9.51	9.93	14.08	13.93	15.53	11.92
Geneva	337	HD2	1x107	14	7.64	12.28	13.11	12.14	12.85	13.72	12.89	7.64	13.36	7.68	7.64	11.37	14.6	10.48	7.64	11.18	11.59	12.18	15.2	13.09	11.05	11.27	10.29	10.47	13.02	9.67	13.54	12.97	10.71	7.68	11.08	12.21	10.41	10.86	7.64	10.07	8.54	10.04	16.1	8.99	11.57	14.59	14.58	14.98	10.81
Geneva	337	HD2	1x107	28	7.64	13.27	13.32	11.59	12.98	14.99	15.85	7.64	13.5	8.82	7.64	11.47	14.55	15.68	7.64	12.4	14.76	12.13	14.49	12.96	11.4	10.74	9.98	9.77	13.57	11.26	13.12	12.85	13.41	8.75	11.85	11.64	12.2	12.47	7.64	7.72	7.64	7.64	16.59	7.64	10.44	14.94	14.45	15.48	12.35
Geneva	347	HD2	1x107	0	7.64	12.45	7.64	11.37	11.66	13.54	13.44	7.64	13.05	7.64	14.91	10.83	14.26	10.6	7.64	10.82	13.04	11.21	14.27	12.68	10.48	10.81	8.9	10.22	12.33	10.05	13.15	12.58	9.4	7.64	10.38	11.18	10.32	11.05	7.64	7.64	8.57	10.2	15.64	8.56	10.22	14.04	13.97	14.66	11.13
Geneva	347	HD2	1x107	1	8.29	13.23	15.98	10.65	11.08	13.86	14.29	7.64	13.44	11.75	10.64	10.94	14.09	7.64	7.64	10.94	13.54	10.04	13.58	11.61	9.52	11.21	7.64	10.64	12.88	11.95	13.29	11.88	8.57	7.64	15.59	11.23	10.53	8.21	7.64	11.89	8.92	7.64	16.27	7.64	14.04	16.55	15.72	14.25	10.3
Geneva	347	HD2	1x107	3	7.64	12.79	7.64	11.57	11.62	13.77	13.15	7.64	13.27	7.64	7.64	11.1	14.73	10.78	7.64	10.87	11.79	10.89	14.81	13.14	10.44	11.27	7.64	10.88	12.95	8.98	13.49	12.85	9.98	7.64	11.04	11.95	10.48	11.3	7.64	8.57	9.21	9.21	15.76	8.78	11.22	14.3	13.99	15.49	11.96
Geneva	347	HD2	1x107	7	7.64	12.61	7.64	11.55	11.72	13.58	14.38	7.64	12.94	7.64	7.64	11.09	14.64	10.26	7.64	10.61	13.29	11.7	14.43	12.81	10.73	10.52	8.15	10.14	15.94	10.35	13.3	12.9	9.34	7.64	10.78	11.66	10.62	10.77	7.64	7.64	8.79	10.66	16.12	9.13	11.08	14.42	13.79	15.31	11.28
Geneva	347	HD2	1x107	14	7.64	12.86	7.64	11.79	11.71	13.87	13.48	7.64	13.52	7.64	14.05	10.9	14.52	10.56	7.64	11.16	12.62	11.24	14.31	12.73	10.86	11.2	9.1	10.52	14.61	9.61	13.84	13.61	12.53	7.64	10.51	11.62	10.89	7.64	7.64	7.64	9.64	9.76	15.87	8.81	10.32	14.47	14.22	14.59	11.7
Geneva	347	HD2	1x107	28	7.64	12.4	12.68	11.23	11.65	13.53	14.15	7.64	12.98	7.64	13.51	10.9	14.59	10.2	7.64	10.36	13.04	11.37	14.61	12.36	10.61	10.28	8.34	10.09	13.04	8.46	13.53	12.99	7.64	7.64	11.02	11.64	10.36	10.64	7.64	8.07	9.77	9.62	15.69	8.87	10.06	13.32	13.25	14.78	11.35
Geneva	358	HD2	1x107	0	10.06	12.32	12.74	11.72	11.94	14.05	14.41	7.64	13.31	7.64	14.62	11.23	15.19	10.28	7.64	10.32	13.12	11.36	14.74	12.39	12.25	10.34	8.8	10.14	12.41	9.45	12.66	12.77	7.83	7.64	10.57	11.83	10.66	10.64	7.71	7.64	8.57	7.64	15.44	8.01	10.11	14.09	14.2	16.44	11.68
Geneva	358	HD2	1x107	1	8.67	12.26	13	11.53	11.27	13.65	13.71	7.64	13.43	10.78	13.43	11.02	14.38	10.76	7.64	10.62	11.7	11.31	14.13	11.93	11.11	11.59	8.69	11.29	12.72	10.67	13.59	12.95	8.45	7.64	14.12	11.97	10.72	9.88	7.64	11.49	8.33	9.2	16.03	7.8	12.94	15.78	15.01	15.27	10.74
Geneva	358	HD2	1x107	3	7.64	12.46	7.64	11.83	11.96	13.93	11.87	7.64	13.53	7.64	10.44	10.43	15.09	12.77	7.64	11.74	10.18	11.1	14.54	12.41	11.61	11.84	9.15	10.6	12.56	8.15	13.74	13.36	8.13	7.64	10.26	11.69	10.47	7.64	7.64	10.27	8.42	7.64	15.86	8.46	11.02	14.52	13.91	15.7	11.35
Geneva	358	HD2	1x107	7	7.97	12.17	12.95	11.64	11.04	13.05	13.91	7.64	13.21	7.64	8.57	10.93	14.75	7.64	7.64	11.29	13.11	10.79	14.33	12.07	11.46	11.54	8.06	9.86	12.05	9.95	13.31	12.69	7.64	7.64	10.18	11.79	10.19	7.95	7.64	10.18	8.08	9.02	15.91	7.96	9.65	13.8	13	15.6	10.61
Geneva	358	HD2	1x107	14	7.64	12.33	7.64	11.55	11.62	13.03	13.86	7.64	12.78	7.64	13.57	11.27	15.08	9.56	7.64	10.32	13.01	11.34	14.44	12.88	12.04	10.42	8.65	9.95	15.43	9.14	9.75	13.03	8.23	7.64	9.98	11.34	10.29	10.12	7.64	7.64	9.42	9.84	15.41	8.83	10.49	14.18	14.04	15.9	11.31
Geneva	358	HD2	1x107	28	7.64	11.52	12.01	12.16	12.15	12.86	13.17	7.64	13.05	7.64	13.31	10.52	14.55	9.75	7.64	9.54	12.5	11.14	14.76	12.02	11.97	10.7	9.54	10.27	7.64	9.5	12.61	12.26	10.02	7.64	9.69	11.51	9.94	10.05	7.64	7.64	8.43	10.65	15.31	8.46	10.93	14.46	14.66	15.55	12.24
Geneva	113	HD2	5x107	0	7.77	12.83	12.57	9.45	11.1	13.15	13.88	7.64	12.59	7.64	7.64	10.78	13.91	10.85	7.64	10.16	13.11	11.12	13.7	12.29	10.32	10.26	7.64	8.7	12.38	10.9	13.65	12.23	8.47	7.64	10.4	11.27	9.84	11	7.64	11.18	7.64	9.88	16.28	7.92	11.94	15.25	15.11	13.83	10.66
Geneva	113	HD2	5x107	1	7.64	12.63	7.64	11.19	11.05	13.05	12.95	7.64	13.13	11.09	7.64	10.55	13.74	11.55	7.64	10.65	11.73	10.57	13.73	12.61	9.63	12	8.87	10.73	11.97	10.08	13.71	12.4	7.64	7.64	14.51	11.1	9.79	10.36	7.64	11.33	7.64	8.97	15.87	8.26	13.1	15.62	15.05	12.78	9.71
Geneva	113	HD2	5x107	3	7.64	12.12	12.69	12.2	12.11	13.19	12.17	7.64	13.04	7.64	7.64	10.59	14.32	10.03	7.64	10.13	10.55	11.72	14.91	13.09	11.01	11.59	9.59	11.04	12.33	9.21	13.24	12.8	7.64	7.64	10.58	11.39	10.03	10.54	7.64	9.07	7.92	9.15	15.62	9	11.37	14.36	14.07	14.34	10.88
Geneva	113	HD2	5x107	7	7.64	12.48	7.64	11.41	12.18	13.34	13.95	7.64	12.88	8.11	13.54	10.96	14.26	9.96	7.64	10.55	13.03	11.7	14.4	13.15	11.05	11.22	9.25	10.5	11.97	9.92	13.56	12.81	7.64	7.64	10.23	11.45	10.44	7.64	7.64	8.67	7.7	10	15.92	8.88	11.11	14.65	14.45	14.55	11.05
Geneva	113	HD2	5x107	14	7.64	12.18	7.64	11.76	11.99	13.53	13.23	7.64	13.63	7.64	7.64	10.69	14.47	10.43	7.64	10.18	12.91	11.62	14.36	12.53	11.21	10.6	9.96	10.43	13.52	9.54	13.44	12.92	8.86	7.64	10.56	11.66	10.19	10.79	7.64	9.89	8.34	7.64	15.49	8.87	10.76	14.19	14.5	14.37	10.86
Geneva	113	HD2	5x107	28	7.64	12.15	12.81	11.28	12.54	13.49	13.08	7.64	12.94	7.64	14.01	10.46	14.17	9.63	7.64	10.45	11.57	11.54	14.29	12.87	10.61	10.64	9.18	10.58	12.74	7.67	13.61	12.99	8.63	7.64	10.32	11.66	10.16	10.1	7.64	7.97	7.92	7.64	15.85	8.46	9.99	13.63	13.73	13.55	10.6
Geneva	115	HD2	5x107	0	8.56	13.02	12.74	10.69	11.91	13.98	12.89	7.64	13.14	7.64	15.24	11.25	14.21	10.58	7.64	11.05	10.66	10.46	14.16	12.36	10.91	11.14	9.22	10.53	13.29	9.03	13.36	13.2	9.35	7.64	10.4	11.47	11.05	11.26	7.73	9.76	7.76	8.96	16.08	8.08	9.83	14.27	14.09	15.42	12.37
Geneva	115	HD2	5x107	1	7.64	13.57	7.64	9.99	11.12	13.72	14.88	7.64	13.47	11.01	14.44	10.75	13.32	11.75	8.26	12.38	13.27	9.83	11.87	11.55	9.71	11.66	7.64	11.1	12.74	11.8	13.78	12.92	9.01	7.64	13.72	11.3	11.04	10.28	8.01	12.1	7.64	8.81	17.51	7.64	12.64	16.11	15.56	14.06	11.1
Geneva	115	HD2	5x107	3	7.64	13.49	12.25	10.9	11.28	13.24	14.57	7.64	13.41	9.25	7.64	11.17	14.15	10.72	7.64	10.74	13.35	10.41	13.69	13.07	10.54	11.94	8.71	10.97	11.66	10.86	13.97	13	8.91	7.64	11.69	11.61	10.64	10.21	8.02	10.52	7.76	7.64	16.48	7.64	11.52	15.02	14.51	15.46	12.63
Geneva	115	HD2	5x107	7	7.64	13.19	12.82	11.44	11.66	13.54	12.88	7.64	13.91	7.64	14.16	10.89	14.64	9.92	7.64	11.21	11.37	10.86	14.35	12.63	10.81	11.99	9.98	11.05	12.18	9.99	14.22	13.69	8.71	7.64	10.31	11.79	10.23	10.32	8.09	10.77	8.04	9.16	16.24	8.62	11.36	15.08	14.91	15.25	12.79
Geneva	115	HD2	5x107	14	7.64	13.2	7.64	10.69	11.77	13.47	13.72	7.64	13.25	7.64	7.64	11.12	14.26	10.97	7.64	11.59	13.21	10.61	13.55	12.98	10.67	10.67	7.64	12.48	12.74	11.08	13.8	13.09	9.44	7.64	10.36	11.3	10.6	7.64	7.64	11.37	7.7	9.29	16.52	8.06	12.33	15.65	15.68	15.03	11.96
Geneva	118	HD2	5x107	0	8.11	12.34	13.02	11.19	12.4	14.09	14.02	7.64	13.6	7.64	14.15	11.22	15.07	7.64	7.64	11.05	12.66	10.24	14.66	12.58	10.38	8.54	7.64	12.33	12.82	10.06	13.53	13.15	8.63	7.64	9.81	12.2	10.64	10.62	7.64	11.06	7.76	7.64	16.51	9.07	10.31	14.53	15.19	16.17	11.89
Geneva	118	HD2	5x107	1	8.81	13.05	13.06	10.96	11.27	14.1	13.6	7.64	14.16	12.89	14.65	11.32	14.14	13.56	8.7	12.41	11.58	9.47	13.24	11.2	8.87	11.41	7.64	12.21	12.95	14.23	14.3	12.91	7.64	7.79	15.59	13.25	10.71	10.4	9.01	13.75	7.64	7.64	16.73	7.81	15.44	17.94	17.78	14.85	10.42
Geneva	118	HD2	5x107	3	7.64	12.7	12.71	12.13	10.87	13.62	12.5	7.64	13.67	10.74	13.98	11.74	14.6	11.43	7.64	11.74	10.37	9.53	14.29	12.72	10.42	11.32	7.64	10.4	11.94	10.96	13.68	13.15	7.64	7.64	12.3	11.7	10.51	9.21	8.65	10.8	7.65	9.29	16.24	8.84	12.36	15.56	15.43	16.45	12.43
Geneva	118	HD2	5x107	7	7.64	12.1	7.64	11.58	13.45	13.3	10.24	7.64	13.41	7.64	14.15	11.21	15.05	11.2	7.64	12.6	7.72	10.59	14.37	12.66	11.1	10.04	7.64	11.31	12.86	10.3	13.12	13	12.17	7.64	12.82	11.78	10.39	11.41	9.04	9.85	7.64	11.02	16.18	9.07	11.03	14.79	14.57	16.32	12.17
Geneva	118	HD2	5x107	14	7.64	12.81	12.53	10.94	11.47	13.06	13.32	7.64	13.5	7.64	13.71	7.64	14.84	10.18	7.64	11.01	12.6	10.02	14.19	12.43	10.63	10.96	8.35	10.08	15.29	10.01	9.71	12.79	9.14	7.64	10.11	11.21	10.4	10.46	7.64	7.64	7.64	7.64	15.9	8.99	10.83	14.78	14.67	16.19	12.6
Geneva	118	HD2	5x107	28	7.64	12.51	13.64	11.09	11.5	13.49	14.07	7.64	13.02	7.86	7.64	11.1	15.27	10.33	7.64	11.06	13.4	10.12	14.16	12.08	10.41	10.56	8.5	9.85	12.27	10.44	12.85	12.74	7.96	7.64	10.17	11.58	10.01	7.64	8.15	7.64	8.49	9.64	16.11	8.96	10.1	14.27	14.53	16.09	12.23
Geneva	123	HD2	5x107	0	8.5	12.71	12.55	10.54	11.74	13.72	12.88	7.64	13.51	7.64	14.96	10.63	13.31	9.89	7.64	11.28	11.1	9.96	13.86	11.8	10.14	10.65	9.04	10.27	12.68	9.4	12.82	12.36	10.79	7.79	10.26	11.22	11.28	10.56	7.64	10.49	7.64	8.97	16.03	7.79	10	14.43	13.8	14.56	11.23
Geneva	123	HD2	5x107	1	7.64	13.07	12.4	11.24	11.11	13.53	10.6	7.64	13.92	11.46	7.64	10.76	13.38	12.85	7.64	11.69	8.05	9.68	13.47	11.88	9.89	12.07	7.64	11.61	13.41	11.33	13.66	13.13	7.89	7.64	13.61	11.48	10.94	11.19	7.86	11.78	7.64	7.64	17.04	7.65	14.24	16.79	16.45	15.16	11.44
Geneva	123	HD2	5x107	3	9.27	12.45	12.67	11.43	11.36	12.95	13.82	7.64	13.53	7.64	13.99	11.29	14.32	9.9	7.64	10.73	11.29	11.04	14.28	13.22	10.98	11.8	7.88	11.31	12.12	9.33	13.41	13.08	8.16	7.64	10.23	11.57	10.25	9.99	7.64	9.32	8.16	9.4	15.81	8.67	10.92	14.56	14.42	16.08	12.06
Geneva	123	HD2	5x107	7	8.29	13.18	12.84	11.3	11.37	13.71	13.61	7.64	13.79	7.64	14.35	11.1	14.17	9.92	7.64	11.6	12.07	11.32	14.28	12.62	11.35	11.48	8.72	10.72	12.66	10.46	13.75	13.3	7.64	7.64	10.04	11.97	10.7	10.1	7.64	9.42	7.71	9.85	16.23	8.65	11.07	15.12	14.81	15.73	12.83
Geneva	123	HD2	5x107	14	8.17	12.69	13.13	11.5	11.57	12.62	13.83	7.64	14.14	7.64	7.64	11.04	14.31	10.41	7.64	11.49	13.27	10.92	14.2	12.43	11.22	11.61	8.06	9.99	11.62	10.24	13.64	12.98	7.76	7.64	10.26	11.85	9.7	10.44	7.64	9.46	8.11	7.64	15.82	8.76	11.27	14.94	14.81	15.35	11.98
Geneva	123	HD2	5x107	28	7.64	12.48	12.72	10.96	11.61	12.94	13.62	7.64	13.74	7.64	13.72	11.06	14.44	10.33	7.64	11.01	12.65	10.81	14.06	12.52	11.2	11.14	8.72	10.33	12.01	9.77	13.5	13.01	11.35	7.64	9.98	11.37	10.28	10.81	7.64	7.64	8.88	7.64	15.83	8.58	11.08	14.83	14.76	15.34	11.58
Geneva	124	HD2	5x107	0	9	12.43	12.77	12.28	12.02	13.86	13.41	7.64	13.81	7.64	14.03	10.95	14.83	9.88	7.64	10.93	12.06	11.53	14.62	12.68	11.44	10.79	9.49	10.63	12.09	9.7	13.34	13.16	8.02	7.64	10.66	11.91	10.49	10.43	7.64	10.02	7.64	11.04	15.62	9.12	10.83	14.61	14.77	15.69	12.02
Geneva	124	HD2	5x107	1	7.64	12.89	7.64	10.95	10.71	13.53	13.58	7.64	13.4	11.05	7.64	11	14.05	11.18	7.64	11.75	12.46	9.87	13.37	12.37	10.43	11.52	7.64	9.73	12.13	12.2	13.86	12.55	9.28	7.64	13.54	10.96	10.64	7.64	7.64	10.84	8.7	9.95	16.5	8.06	13.42	15.92	14.85	14.22	10.87
Geneva	124	HD2	5x107	3	8.24	12.6	7.64	11.58	11.6	13.55	14.15	7.64	13.5	10.48	14.88	11.62	14.84	12.18	7.64	11.24	13	11.19	14.53	13.33	11.65	11.32	7.73	9.78	12.68	11.99	13.52	12.88	10.18	7.64	11.54	11.4	10.19	7.64	7.64	9.32	9.12	10.62	16.19	9.31	12.31	15.64	14.63	16.26	11.9
Geneva	124	HD2	5x107	7	7.64	12.08	11.73	12.05	11.82	13.29	12.06	7.64	13.27	7.64	7.64	10.88	14.84	10.54	7.64	9.81	11.41	11.71	15.07	12.8	11.85	9.77	8.77	10.58	12.72	10.04	12.96	12.74	9.47	7.64	11.08	11.14	10.08	7.64	7.64	10.24	7.66	7.64	15.25	9.31	11.36	14.42	13.93	15.52	11.96
Geneva	124	HD2	5x107	14	7.64	13.25	7.64	11.55	11.78	13.67	14.85	7.64	13.35	9.22	14.17	11.36	14.7	10.23	7.64	11.72	13.98	11.44	14.2	12.92	11.75	10.75	8.58	10.02	11.54	11.09	13.44	12.86	9.12	7.64	10.92	11.92	10.8	10.33	7.64	9.06	8.16	10.66	16.13	9.05	11.7	15.34	15.05	15.63	12.55
Geneva	124	HD2	5x107	28	7.64	12.5	12.75	11.72	12.23	13.41	13.75	7.64	13.56	7.83	13.6	11.04	14.93	7.64	7.64	7.64	12.67	11.44	14.75	12.55	11.38	8.51	7.64	12.79	13.37	10.04	7.64	12.97	7.64	7.64	11.15	11.75	10.28	10.11	7.64	10.55	8.44	7.64	15.98	9.15	11.55	14.89	15.01	15.25	12
Geneva	125	HD2	5x107	0	7.64	12.52	12.96	11.66	12.57	13.55	10.82	7.64	13.74	7.64	7.64	11.15	14.78	11.02	7.64	11.1	8.94	10.58	14.43	12.32	11.43	10.67	10.23	10.49	13.4	7.64	13.32	13.11	11.75	7.64	10.23	11.28	10.12	7.64	8.22	9.66	7.76	9.1	15.87	8.9	10.77	13.58	13.96	15.25	12.08
Geneva	125	HD2	5x107	1	7.64	13.76	12.23	10.85	11.98	14.22	15.66	7.64	13.77	12.26	14.29	11.37	14.34	13	7.64	12.25	13.92	10.72	13.47	12.12	11.07	11.26	8.98	10.7	13.11	13.33	13.48	12.45	7.96	7.64	13.69	12.04	11.26	10.54	8.15	11.56	7.64	7.64	17.22	8.28	13.64	16.84	16.42	15.21	11.96
Geneva	125	HD2	5x107	3	10.61	13.48	12.36	11.31	12.18	14.27	14.81	7.64	13.71	10.1	14.86	11.43	15.09	7.64	7.64	10.49	13.88	10.62	14.34	12.52	11.97	10.81	9.44	10.33	12.44	10.99	13.69	12.73	7.64	7.64	12	11.51	10.98	10.76	8.88	10.37	7.9	7.64	15.82	8.49	11.54	15	14.42	16.55	12.77
Geneva	125	HD2	5x107	7	7.75	12.98	7.64	12.41	12.53	14.11	13.07	7.64	13.92	8.21	10.63	11.32	14.94	14.16	7.64	15.81	11.26	11.17	14.9	12.78	11.81	11.49	9.36	10.29	13	10.54	13.55	13.08	8.74	7.64	10.71	11.3	10.68	7.79	7.64	10.65	8.32	10.12	15.8	9.3	11.2	15.12	14.39	16.09	12.68
Geneva	125	HD2	5x107	14	7.64	12.17	12.55	12.17	12.5	12.73	13.51	7.64	13.21	7.64	7.64	10.86	14.73	9.97	7.64	10.28	12.43	10.98	14.56	12.66	11.52	10.77	10.45	10.3	11.83	9.72	12.78	12.45	10.81	7.64	9.98	11.33	9.46	10.34	7.64	8.27	7.76	9.85	15.33	8.93	11.44	14.47	14.24	15.42	11.53
Geneva	308	HD2	5x107	0	7.64	12.35	12.23	11.04	11.94	13.13	12.81	7.64	13.11	7.64	14.76	11.31	14.27	9.5	7.64	10.99	10.95	10.35	14.14	12.53	11.46	11.26	10.21	10.61	11.96	8.48	13.31	12.96	7.64	7.64	9.67	11.17	9.85	7.64	7.64	8.47	7.64	10.08	15.93	8.46	10.53	14.01	14.22	15.59	11.53
Geneva	308	HD2	5x107	1	7.64	13.03	13.45	10.52	11.51	14.75	11.9	7.64	13.52	9.96	7.64	11.15	13.8	7.64	7.64	11.25	10.2	9.22	13.49	12.06	10.67	11.91	9.73	10.42	14.54	7.64	13.9	12.85	12.69	7.64	13.01	11.68	11.3	12.65	8.69	11.3	7.64	9.42	16.04	7.83	10.21	15.62	14.98	15.04	10.73
Geneva	308	HD2	5x107	3	9.26	12.63	12.52	13.33	14.72	13.79	14.4	7.64	13.36	7.71	14.39	11.13	14.77	10.06	7.64	12.37	12.95	11.13	15.11	12.81	11.48	12.92	7.64	15.29	12.47	9.79	13.55	12.86	8.43	7.64	7.64	11.89	10.48	10.54	7.64	7.64	7.64	7.64	16.81	8.76	10.22	14.23	14.02	15.92	11.79
Geneva	308	HD2	5x107	7	8.34	12.28	7.64	11.75	11.96	13.51	13.71	7.64	13.53	9.86	14.1	11.23	14.67	10.99	7.64	10.05	12.36	10.58	14.45	12.54	11.67	12.02	10.37	11.45	12.8	9.86	13.67	13.12	7.96	7.64	11.33	11.85	10.28	10.64	8.75	9.5	7.64	9.95	15.81	8.68	11.75	14.78	14.29	15.94	11.4
Geneva	308	HD2	5x107	14	8.98	12.67	12.31	10.66	11.21	13.05	13.8	7.64	13.14	7.64	14.81	11.21	13.99	10.55	7.64	11.09	13.02	9.71	13.49	12.19	10.91	12.29	8.82	10.54	7.64	10.39	13.68	12.68	11.71	7.64	10.6	11.54	10.78	10.52	7.64	10.59	7.64	9.29	16.3	7.72	10.53	14.67	13.92	15.17	11.37
Geneva	308	HD2	5x107	28	7.64	13.31	12.76	10.2	11.25	13.8	14.13	7.64	13.29	7.64	7.64	11.02	13.89	10.41	7.64	11.95	13.1	10.15	12.93	12	10.97	11.6	9.02	9.41	15.38	10.76	10.31	12.96	11.2	7.64	10.19	11.13	11.24	7.64	7.64	10.4	7.64	9.67	16.26	7.97	9.95	15	14.29	15.11	12.12
Geneva	310	HD2	5x107	0	8.45	12.72	12.7	11.58	12.05	13.72	12.4	7.64	13.76	7.64	15.21	10.49	13.26	11.66	7.64	11.06	10.61	9.2	14.57	11.11	10.16	11.5	9.42	10.86	12.96	10.33	12.97	12.01	13.16	7.98	10.22	10.8	10.76	7.64	7.88	10.02	7.64	10.04	15.79	7.64	11.08	15	14.56	14.21	10.8
Geneva	310	HD2	5x107	1	10.48	13.49	7.64	10.1	11.01	14.08	14.39	7.64	13.48	10.86	14.39	11.05	14.17	10.19	7.64	11.77	13.24	9.69	13.22	12.11	11.28	11.47	8.57	10.36	11.64	10.24	13.73	12.57	9.43	7.64	12.45	11.39	11.31	10.83	7.64	10.82	7.87	8.87	17.07	8.14	9.91	14.34	13.48	15.36	11.91
Geneva	310	HD2	5x107	3	9.81	13.39	13.03	9.77	11.12	14.07	14.81	7.64	13.35	8.6	14.57	10.88	13.64	10.19	7.64	12.17	13.24	10.01	12.65	11.74	10.29	11.24	7.64	9.88	12.37	11.07	13.77	12.38	7.64	7.64	11.28	11.38	11.37	10.45	7.64	9.83	8.2	9.07	16.9	7.64	11.52	15.38	14.51	14.64	10.97
Geneva	310	HD2	5x107	7	7.87	13.29	12.99	10.77	11.41	13.43	13.23	7.64	13.81	8.32	14.44	11.28	14.61	10.02	7.64	12.03	11.52	10.02	13.99	12.19	11.66	11.87	9.59	11.15	12.14	9.98	14.01	13.22	8.03	7.64	11.03	11.96	10.24	9.62	8.71	11.28	8.04	8.97	16.43	7.95	12.34	15.95	15.41	16	12.85
Geneva	310	HD2	5x107	14	7.64	12.97	13.14	10.73	11.77	13.75	13.46	7.64	13.54	7.64	14.87	11.07	14.8	11.25	7.64	11.24	12.28	10.47	14.19	12.12	11.5	11.2	9.01	9.88	13.11	10.43	13.76	12.78	12.44	7.95	10.83	11.65	10.47	11.36	7.64	10.03	8.15	7.64	16.13	8.34	11.78	15.09	14.84	15.61	12.06
Geneva	310	HD2	5x107	28	7.64	12.86	12.88	10.46	11.7	13.71	14.47	7.64	13.48	7.83	7.64	10.88	14.15	10.55	7.64	11.93	13.46	9.84	13.11	11.73	10.82	11.06	8.58	9.73	13.61	10	13.23	12.57	8.67	7.64	10.96	11.44	11.61	10.79	7.64	8.17	8.51	9.46	15.98	7.9	10.18	14.8	14.31	14.89	11.47
Geneva	312	HD2	5x107	0	7.64	12.18	7.64	11.93	12.56	13.62	13.56	7.64	13.4	7.64	15.29	10.72	14.86	15.95	7.64	10.84	12.19	12.1	14.98	12.87	11.77	10.93	10.22	10.85	12.85	10.19	13.06	13.11	13.38	8.03	10.4	11.97	10.41	12.51	7.64	8.85	8.12	9.63	15.83	9.03	9.53	12.41	13.46	15.78	11.38
Geneva	312	HD2	5x107	1	7.96	12.94	7.64	11.46	11.63	14.57	13.05	7.64	13.38	11.5	7.64	9.9	13.92	11.9	7.64	11.78	11.77	11.25	14.12	11.51	10.31	12.22	9.81	12.09	12.83	12.06	13.3	12.54	7.99	7.64	15.53	10.83	11.29	10.79	7.64	12.29	7.95	9.58	16.25	7.64	14.02	16.68	16.25	14.5	10.64
Geneva	312	HD2	5x107	3	8.62	13.12	7.64	11.31	11.71	13.8	13.88	7.64	13.03	8.4	14.55	11.3	14.8	11.47	7.64	10.88	12.9	11.87	14.79	13.2	12.08	11.14	8.5	9.77	12.6	11.37	13.3	12.97	9.95	7.64	11.7	11.31	10.33	11.77	7.64	8.98	8.09	7.64	15.8	8.47	12.15	15.3	14.34	16.45	12.36
Geneva	312	HD2	5x107	7	7.64	12.57	7.64	12.25	12.09	13.11	13.2	7.64	13.72	7.64	14.93	11.09	15.02	10.45	7.64	11.13	11.99	11.88	15.02	12.7	11.99	11.36	9.86	10.4	12.47	9.96	13.47	12.99	8.29	7.64	10.24	11.93	10.08	10.62	7.64	9.04	8.05	10.11	15.76	9.23	11.39	14.74	14.07	16	12.11
Geneva	312	HD2	5x107	14	7.64	13.03	7.64	10.96	12	13.77	14.07	7.64	13.1	7.64	14.06	10.96	14.94	10.33	7.64	10.26	13.23	11.67	14.62	12.71	11.79	10.31	9.15	9.41	15.72	10.58	9.66	12.85	9.48	7.64	10.3	11.26	10.63	7.97	7.81	8.53	8.35	10.29	15.8	8.71	11.51	14.89	14.31	16	12.29
Geneva	312	HD2	5x107	28	7.64	12.55	7.64	12.1	12.8	13.98	12.98	7.64	13.41	7.64	7.64	11.19	14.69	12.59	7.64	10.99	10.33	12.19	15.22	12.83	11.97	11.05	10.43	10.35	12.7	10.79	13.4	12.9	14.12	7.99	9.93	11.89	10.18	10.76	7.64	8.65	7.89	7.64	15.98	8.95	9.96	12.59	13.73	15.77	11.68
Geneva	316	HD2	5x107	0	9.49	12.23	12.61	11.25	12.58	13.55	13.84	7.64	13.45	7.64	14.14	11.03	14.24	9.94	7.64	10.51	11.32	11.43	14.38	12.89	10.43	11.33	10.01	10.49	12.63	10.05	13.25	12.78	9.27	7.64	10.48	11.96	10.51	10.38	7.64	10.01	8.15	9.62	15.72	8.72	10.47	14.73	14.49	14.86	11.15
Geneva	316	HD2	5x107	1	7.64	13	7.64	11.29	12.02	13.83	13.35	7.64	13.91	12.35	14.27	11.36	14.09	12.87	7.64	10.94	11.77	10.07	13.81	13.01	9.75	12.28	9.82	11.18	12.76	11.16	14.23	13.36	7.64	8.04	15.01	12.24	10.19	10.3	8.4	11.72	8.72	9.39	16.62	8.26	13.56	16.24	16.16	14.01	10.48
Geneva	316	HD2	5x107	3	7.64	12.7	7.64	11.82	12.88	13.58	11.61	7.64	13.37	7.64	13.83	10.89	14.31	8.37	7.64	11.71	9.17	11.35	14.41	12.93	10.55	11.58	10.1	10.78	12.69	8.23	13.44	13.27	7.7	7.64	10.63	11.59	10.34	9.16	7.64	9.67	7.72	9.77	15.82	8.46	10.48	14.31	13.94	15.22	11.83
Geneva	316	HD2	5x107	7	7.64	12.99	12.89	11.8	12.3	13.31	13.98	7.64	13.22	7.64	7.64	10.93	14.34	10.52	7.64	10.72	13.1	11.13	14.51	13.03	10.78	11.11	9.33	10.33	12.82	10.23	13.6	12.89	9.27	7.64	10.64	11.57	10.44	11.04	8.09	8.57	7.64	10.06	16.04	8.9	11.36	14.8	14.11	15.26	12.35
Geneva	316	HD2	5x107	14	7.64	12.59	7.64	11.23	12.51	13.13	13.68	7.64	13.31	7.64	13.72	11	14.3	9.82	7.64	10.39	13.02	11.19	14.37	12.87	10.96	11.12	9.89	9.97	12	9.97	13.69	12.96	8.74	7.64	10.26	11.72	10.35	10.32	7.64	10.34	7.92	10.01	15.76	9.16	11.46	14.9	14.72	14.62	10.88
Geneva	316	HD2	5x107	28	8.8	12.79	12.87	11.68	12.67	13.11	13.5	7.64	13.48	7.64	13.76	11.09	14.32	9.08	7.64	11.57	12.25	11.36	14.26	12.8	11	11.13	10.11	10.01	11.57	9.65	13.53	13.05	7.64	7.64	10.32	12.05	10.64	9.61	7.64	7.64	8.22	10.07	16.42	9.04	10.37	14.73	14.34	14.91	11.67
Geneva	319	HD2	5x107	0	7.76	12.28	7.64	11.77	12.06	13.45	12.87	7.64	13.63	7.64	9.93	10.62	14.1	8.94	7.64	10.47	11.19	11.34	14.58	12.75	11.25	11.08	9.66	10.47	11.94	9.3	13.66	13.01	7.94	7.64	9.9	11.56	10.3	8.49	7.64	10.3	7.64	9.55	15.67	8.43	10.58	14.43	14.74	14.29	11.28
Geneva	319	HD2	5x107	1	7.64	13.36	7.64	11.27	11	13.89	12.27	7.64	14.08	12.62	14.47	10.92	13.38	13.31	7.64	13.27	10.32	10.65	13.76	12.18	10.5	11.66	8.77	11.33	12.56	12.52	14.08	12.86	7.64	7.64	14.91	11.77	10.71	10.06	7.64	12.13	7.98	9.97	16.4	7.97	14.39	16.97	16.9	13.6	10.7
Geneva	319	HD2	5x107	3	7.64	13.07	7.64	10.75	11.69	13.08	13.78	7.64	13.26	8.9	7.64	11.13	14.43	7.64	7.64	11.37	13.24	11.37	14.41	12.9	11.66	10.75	7.64	9.24	12.19	10.63	13.6	12.5	7.68	7.64	11.16	11.26	9.74	11.05	7.64	9.14	7.74	9.96	15.83	8.34	12.1	14.84	14.24	15.63	12.32
Geneva	319	HD2	5x107	7	7.64	12.27	13.03	12.79	12.54	13.7	12.61	7.64	13.35	8.39	14.93	10.66	14.47	10.8	7.64	11.02	11.2	12.15	15	13.12	11.65	11.21	9.33	10.48	12.72	9.87	13.48	13.03	8.26	7.64	10.82	11.83	10.32	7.64	7.64	9.81	8.58	10.47	15.61	9.1	11.78	14.6	14.3	14.74	11.64
Geneva	319	HD2	5x107	14	7.64	12.48	12.8	11.21	11.99	13.5	14.2	7.64	13.23	7.68	13.87	11.08	14.55	10.02	7.64	10.28	13.42	11.5	14.55	12.89	11.58	10.71	8.95	9.64	12.17	9.72	13.61	12.93	8.96	7.64	10.45	11.54	10.48	10.7	7.64	8.45	8.57	10.16	15.94	8.91	10.92	14.41	14.43	14.94	11.45
Geneva	319	HD2	5x107	28	8	12.48	12.66	11.07	11.62	12.94	12.84	7.64	12.75	7.64	13.55	10.69	14.58	7.64	7.64	10.57	11.55	11.21	14.3	12.52	11.89	10.46	8.89	9.8	12.07	9.78	12.88	12.72	10.15	7.64	10.07	10.91	10.27	10.13	7.64	7.64	7.85	9.76	15.76	8.86	11.53	14.92	14.87	15.23	12.08
Geneva	324	HD2	5x107	28	7.64	12.29	7.64	11.55	12.36	13.89	13.48	7.64	13.57	7.64	14.2	10.72	14.53	10.01	7.64	10.79	12.37	10.76	13.98	12.44	10.63	11.6	10.29	9.85	13.05	9.33	13.21	12.2	8.48	7.64	11.06	11.6	10.78	10.76	7.64	8.36	7.79	7.64	16.31	8.63	10.18	14.1	14.09	14.16	10.78
Geneva	327	HD2	5x107	0	8.83	12.69	13.4	10.47	11.7	13.77	13.08	7.64	13.6	7.64	7.64	11.19	14.07	10.72	7.64	11.4	11.46	10.36	13.83	12.04	10.45	10.74	9.47	10.15	13.16	7.64	13.39	13.18	12.35	7.64	10.15	11.55	10.36	7.64	7.64	10.34	7.64	8.66	15.99	8.19	10.56	14.33	14.3	15.17	11.33
Geneva	327	HD2	5x107	1	7.74	13.5	7.64	10.19	10.93	13.91	12.26	7.64	14.01	10.58	7.64	10.98	13.36	12.77	8.24	12.09	10.26	9.28	12.82	11.58	9.67	11.51	9.98	11.13	14.47	12.1	13.57	12.99	10.32	7.64	12.57	11.47	10.57	12.29	8.19	12.09	8.07	7.64	7.64	7.64	14.29	16.98	16.19	14.4	10.69
Geneva	327	HD2	5x107	3	7.64	13.09	12.58	10.18	10.9	13.11	13.8	7.64	13.11	7.64	7.64	10.96	14.1	9.44	7.64	11.02	12.7	10.05	13.48	12.44	10.41	11.33	8.64	10.28	11.2	9.98	13.58	12.71	8.58	7.64	9.84	11.3	10.19	10.16	7.64	10.03	7.82	8.67	16.32	7.64	10.87	14.81	13.82	15.59	12.32
Geneva	327	HD2	5x107	7	9.31	12.65	13.46	11.1	11.49	13.97	14.25	7.64	13.85	7.64	14.79	11.31	14.72	10.32	7.64	11.97	13.25	10.39	14.25	12.33	10.81	11.56	7.64	10.58	12.56	10.89	13.93	13.4	12.26	7.64	10.69	12.15	10.69	10.94	7.96	10.4	8.57	7.64	16.35	8.51	11.66	15.29	14.73	16.02	11.96
Geneva	327	HD2	5x107	14	7.64	13.35	12.84	10.16	11.11	13.85	14.18	7.64	13.43	7.64	7.64	11.26	14.36	11.02	7.64	12.09	13.57	9.81	13.36	11.83	10.84	10.86	7.81	8.92	12.69	10.75	13.56	12.59	12.09	7.64	10.67	11.38	10.34	11.31	7.64	10.22	8.53	9.29	16.25	7.95	11.62	15.28	14.65	15.83	12.69
Geneva	327	HD2	5x107	28	7.64	12.62	7.64	10.41	10.87	13.76	13.88	7.64	13.5	7.78	8.36	11.18	14.42	14.78	7.64	11.63	13.34	9.91	13.41	12.19	10.99	10.97	7.64	9.57	15.58	9.56	7.64	13.15	10.04	7.64	10.43	11.71	10.41	7.64	7.64	7.64	7.64	9.41	16.65	8.19	9.9	14.49	13.9	15.53	11.66
Geneva	354	HD2	5x107	0	8.77	12.52	12.86	10.46	11.44	13.69	14.02	7.64	13.15	7.64	14.43	10.63	13.9	10.02	7.64	11.41	12.5	10.7	13.73	12.51	10.33	11.22	9.34	10.04	12.55	10.48	12.77	12.71	10.52	7.64	10.09	11.29	10.45	10.51	7.64	9.98	7.64	10.53	16.08	8.1	9.97	14.74	14.44	14.46	11.58
Geneva	354	HD2	5x107	1	8.19	12.77	12.2	11.02	10.84	13.46	13.27	7.64	13.97	12.22	13.65	10.84	13.49	13	7.64	10.87	11.23	10.49	13.6	11.94	9.9	12.02	9.04	11.81	12.42	13.01	14.06	13.05	8.97	7.64	14.96	11.76	10.25	9.81	7.8	12.54	7.64	10.53	16.12	8.28	14.21	16.99	16.88	12.96	10.32
Geneva	354	HD2	5x107	3	7.64	12.93	7.64	10.75	11.9	14.03	12.1	7.64	13.31	7.64	14.09	10.87	14.53	9.25	7.64	12.31	10.26	10.85	14.12	12.55	10.84	11.52	8.86	10.3	13.1	10.56	13.51	13.1	8.5	7.64	10.68	10.7	10.94	9.88	7.89	10.18	7.8	10.1	16.27	8.47	10.85	14.64	14.17	15	12.51
Geneva	354	HD2	5x107	7	7.64	12.27	12.76	10.94	11.64	12.91	13.76	7.64	13.25	7.69	7.64	11.17	14.29	10.34	7.64	10.85	13.21	11.17	14.33	12.99	10.67	11.4	9.26	10.02	11.57	10.63	13.71	12.47	9.92	7.64	9.94	11.98	10.03	7.64	7.64	9.69	8.09	11.03	15.97	8.99	11.28	14.39	14.02	14.6	10.56
Geneva	354	HD2	5x107	14	7.64	13.12	7.64	10.77	11.72	13.56	14.75	7.64	13.27	7.64	13.76	11.04	14.36	10.51	7.64	11.53	13.8	10.85	13.73	12.82	10.69	11.08	9.38	9.66	15.97	10.04	10.43	12.7	9.16	7.64	10.49	11.45	10.74	7.64	7.64	8.1	7.64	11.24	16.76	9.14	10.72	14.64	14.44	14.41	11.68
Geneva	354	HD2	5x107	28	7.64	12.33	7.64	11.1	12.17	13.56	13.05	7.64	13.49	7.77	9.82	10.79	14.41	7.64	7.64	11.85	11.55	10.65	14.43	12.4	10.42	11.1	9.58	10.11	12.6	7.97	13.47	13.02	8.12	7.64	10.43	11.67	10.33	7.64	7.72	9.12	7.83	10.19	15.79	9.06	10.33	14.09	14.48	14.5	11.19
Geneva	355	HD2	5x107	0	7.78	12.73	7.64	11.3	12.07	13.26	13.89	7.64	13.76	7.64	14.96	11.11	14.05	10.57	7.64	11.03	12.94	11.46	14.34	12.83	11.08	10.9	9.03	10.82	11.95	9.97	13.26	12.88	9.32	7.64	10.14	11.74	9.86	10.94	7.64	9.56	8.14	9.73	15.85	9.09	10.67	14.54	14.26	15.06	11.4
Geneva	355	HD2	5x107	1	7.64	12.84	11.38	10.27	10.72	12.82	12.98	7.64	13.92	11.82	7.64	10.82	12.87	12.59	7.69	11.55	11.75	8.92	12.58	11.8	9.5	12.6	7.64	11.91	12.26	12.14	13.86	12.64	8.64	7.64	14.53	11.88	10.54	10.19	7.64	12.5	7.86	7.64	7.64	7.64	14.53	16.56	16.09	13.44	9.14
Geneva	355	HD2	5x107	3	7.64	12.59	7.64	12.33	11.83	13.36	13	7.64	13.83	8.11	7.64	11.3	14.28	9.7	7.64	11.06	11.48	11.02	14.49	13.16	10.85	11.94	7.95	10.24	12.37	9.67	13.57	13.07	7.82	7.64	10.93	11.51	10.09	10.12	7.64	9.51	7.97	10.06	15.88	8.54	11.91	14.81	14.31	15.96	11.47
Geneva	355	HD2	5x107	7	7.64	12.12	12.78	12.59	12.31	13.35	11.06	7.64	13.69	7.64	14.72	10.74	14.17	9.31	7.64	10.54	9.64	11.64	15	12.82	11.17	11.86	9.22	10.81	12.86	9.24	13.75	13.37	8.08	7.64	10.55	11.82	10.05	9.57	7.64	9.54	7.88	9.77	15.86	9.16	11.44	14.33	14.38	15.16	11.39
Geneva	355	HD2	5x107	14	7.64	13.04	12.62	11.1	12.25	13.9	14.8	7.64	13.35	7.64	14.23	11.14	14.2	10.48	7.64	11.62	13.57	11.18	14	12.58	10.85	11.27	8.64	9.61	12.82	10.23	13.2	12.79	11.83	8.11	10.97	11.59	11.28	11	7.64	7.84	7.64	10.29	16.08	8.63	10.36	14.81	14.5	15.15	11.87
Geneva	355	HD2	5x107	28	7.64	12.4	7.64	11.94	11.7	13.43	13.24	7.64	13.63	7.64	9.38	10.93	14.12	14.32	7.64	11.15	11.94	11.04	14.43	12.72	10.76	11.56	8.92	10.26	12.24	9.34	13.7	13.31	8.94	7.64	10.04	11.43	10.5	8.34	7.64	8.14	8.33	10.12	16	8.96	10.43	14.27	14.02	14.7	10.67
Geneva	362	HD2	5x107	0	9.65	12.85	12.43	11.23	12.41	13.62	13.99	7.64	13.81	7.64	13.69	11.15	14.55	8.92	7.64	10.67	12.67	11.26	14.51	12.65	11.14	11.19	10.5	10.54	12.08	9.02	13.83	12.95	7.64	7.64	10.45	12.05	10.26	10.27	7.81	10.11	7.95	9.77	15.74	8.66	9.54	13.72	14.41	15.6	11.78
Geneva	362	HD2	5x107	1	8.12	13.88	7.64	10.93	11.64	14.05	13.23	7.64	14.5	11.96	10.59	11.28	13.62	13.69	7.64	11.88	11.39	9.51	13.26	12.46	10.01	13.15	8.72	12.07	12.89	11.99	14.27	13.15	7.95	7.64	15.56	11.9	11.14	7.64	8.55	12.45	7.64	7.64	16.62	7.64	13.08	16.48	15.9	15.12	11.51
Geneva	362	HD2	5x107	3	7.64	13.37	7.64	10.74	12.81	16.12	17.26	7.64	13.01	9.36	7.64	11.2	14.73	13.15	7.64	11.73	16.55	11.3	14	13.18	10.99	11.31	8.92	10.13	15.22	12.64	13.15	12.99	11.67	9.53	11.94	11.54	12.68	13.44	7.76	8.89	7.64	10.48	16.32	7.64	10.51	14.55	13.62	16.14	12.33
Geneva	362	HD2	5x107	7	8.22	13.04	7.64	11.33	12.51	13.62	14.51	7.64	13.42	9.16	7.64	11.18	14.61	11.47	7.64	11.65	13.74	11.59	14.43	12.8	11.38	11.1	9.73	10.27	12.5	10.75	13.45	12.52	11.64	7.64	11.39	11.51	10.77	11.48	7.64	8.11	7.64	10.29	16.46	9.01	11.35	14.94	14.32	16.05	11.65
Geneva	362	HD2	5x107	14	7.64	13.33	12.62	10.92	12.41	13.61	14.38	7.64	13.38	7.64	7.64	11.4	14.53	10.44	7.64	11.52	13.42	11.52	14.09	12.69	11.36	10.95	9.6	9.95	15.16	10.51	13.54	12.77	10.74	7.64	10.51	11.69	10.81	7.64	7.64	7.64	8.03	10.53	16.48	9.1	10.78	15.16	14.94	15.83	12.19
Geneva	362	HD2	5x107	28	7.64	13.09	12.41	11.14	12.78	14.15	12.44	7.64	13.63	7.64	7.64	11.05	14.33	9.93	7.64	10.62	11.13	11.33	14.62	12.11	10.84	10.62	10.03	10.01	15.8	9.53	10.53	12.9	8.1	7.64	10.8	11.65	10.94	10.78	7.64	9.26	7.88	10.24	15.6	8.74	10.51	14.07	14.21	14.55	11.17
Geneva	366	HD2	5x107	0	7.64	11.88	12.67	11	11.18	12.8	12.87	7.64	13.18	7.64	7.64	10.87	13.59	10.09	7.64	11.18	9.59	12	13.74	12.78	11.24	11.36	7.7	9.82	12.99	10.55	12.36	13.36	9.44	7.64	9.99	12.38	10.1	10.31	7.64	10.54	7.64	7.64	15.78	8.74	10.15	14.25	13.88	15.38	11.16
Geneva	366	HD2	5x107	1	7.64	12.47	7.64	11.5	10.7	12.94	13.26	7.64	13.34	11.31	15.22	10.67	13.44	11.78	7.64	11.62	12.62	10.96	13.54	12.01	10	12.27	8.37	11.29	11.5	12.71	13.52	12.55	8.53	7.64	13.56	11.23	9.89	10.25	7.64	12.11	7.64	9.86	15.99	8.04	13.82	16.26	15.67	14.24	9.68
Geneva	366	HD2	5x107	3	7.64	12.49	7.64	11.86	11.69	13.12	12.49	7.64	13.08	7.64	7.64	10.88	14.58	9.47	7.64	11.03	10.97	11.49	14.84	12.86	11.29	11.36	8.99	10.42	12.29	10.4	12.99	12.78	8.38	7.64	10.41	11.22	9.62	10.28	7.64	9.44	7.78	9.95	15.78	8.93	8.27	14.25	14	15.78	11.73
Geneva	366	HD2	5x107	7	7.64	12.56	7.64	10.93	11.27	13.05	13.55	7.64	13.21	8.42	13.62	11.03	14.45	9.7	7.64	11.25	12.81	11.64	14.22	12.6	11.37	11.65	8.22	10.11	15.54	11.41	10.59	13.03	8.96	7.64	10.18	11.59	10.44	7.64	7.64	9.91	8.35	10.49	16.37	8.84	11.37	14.82	14.15	15.68	11.09
Geneva	366	HD2	5x107	14	7.64	12.72	12.46	12.19	12.38	13.75	14.19	7.64	13.52	7.65	7.64	11.01	14.85	10.37	7.64	10.69	12.98	12.07	14.72	12.8	11.41	11.31	9.23	10.34	12.88	10.02	13.17	12.94	9.74	7.64	10.97	11.76	10.62	10.98	7.64	8.25	7.93	10.82	15.64	8.95	10.81	14.35	14.21	15.77	11.91
Geneva	366	HD2	5x107	28	7.64	12.56	7.64	12.04	12.41	13.34	13.16	7.64	13.44	7.64	13.74	10.77	14.71	9.75	7.64	17.5	12.15	12.06	14.36	12.64	11.08	11.27	9.12	10.04	13.98	9.23	7.64	12.73	7.85	7.64	11.59	11.66	10.23	10.35	7.85	9.77	8.22	11.59	15.62	9.18	10.29	14.08	14.23	15	11.15
[truncated: 99 more columns]

## Sheet: Table S4B_USA
Table S4B. dcRT-MLPA gene expression data of the USA cohort (normalized to GAPDH and log2-transformed).
Cohort	Subject	Study group	Dose (pfu)	Timepoint (d)	AIRE	AREG	ASAP1	BCL2	BLR1	BMP6	BPI	CAMTA1	CASP8	CCL2	CCL3	CCL4	CCL5	CCL11	CCL13	CCL19	CCL22	CCR7	CD3E	CD4	CD8A	CD14	CD19	CD163	CD209	CD274	CLEC7A	CTLA4	CX3CL1	CXCL9	CXCL10	CXCL13	DSE	EGF	FASLG	FCGR1A	FLCN	FOXP3	FPR1	GATA3	GBP1	GBP2	GBP5	GNLY	GZMA
USA	001-041	HD3	1X108	0	10.03	9.46	10.97	10.44	11.56	14	12.21	8.75	10.8	7.64	7.64	11.57	13.6	14.72	8.83	11.67	12.75	14.61	11.92	11.9	12.62	11.36	11.14	11.67	7.64	15.65	10.35	13.23	10.11	15.49	9.47	11.39	7.64	12.69	10.45	9.14	9.99	9.48	13.07	12.82	7.64	14.58	7.64	14.32	11.61
USA	001-042	HD3	1X108	0	9.74	9.53	10.61	7.64	11.25	12.07	12.03	7.64	11.46	7.64	7.64	11.37	12.62	14.52	9.44	11.95	12.62	14.1	11.03	11.93	12.1	11.69	10.75	11.57	7.64	12.31	11.42	13.31	8.88	14.78	9.51	10.73	7.64	11.94	10.27	9.22	9.91	8.51	13.96	11.17	9.78	13.66	7.64	12.31	10.03
USA	001-056	HD3	1X108	0	9.47	9.41	10.08	10.09	10.78	11.56	11.41	9.76	11.51	7.64	7.64	11.15	13.41	13.59	8.66	11.48	12.34	7.64	11.43	12.07	12.06	12.22	10.33	10.92	7.64	12.23	11.37	13.44	8.32	13.72	9.43	10.32	7.64	11.2	9.44	7.64	9.92	8.46	13.93	10.93	10.53	13.51	11.34	13.4	10.62
USA	002-056	HD3	1X108	0	10.44	9.84	11.84	7.64	11.32	13.94	12.1	10.11	10.54	7.64	7.64	11.75	13.6	14.13	8.94	11.22	13.87	14.43	10.73	11.28	12.53	12.01	11.43	7.64	7.64	15.73	11.36	13.37	9.78	15.42	9.99	11.06	7.64	12.65	10.38	11.25	10.61	7.64	13.83	12.12	7.64	7.64	7.64	12.1	9.96
USA	002-057	HD3	1X108	0	11.06	10.13	11.16	10.28	11.18	13.45	12.14	10.62	10.59	7.64	9.06	11.39	13.52	13.53	8.97	11.89	14.74	14.95	12	12.21	12.8	11.27	11.28	11.63	7.64	14.8	10.23	13.4	8.98	14.82	10.38	11.01	7.64	12.17	10.43	7.64	10.24	9.39	12.55	11.88	7.64	7.64	7.64	13.33	7.64
USA	002-059	HD3	1X108	0	10.93	7.64	10.43	10.02	11.47	13.37	12.66	10.92	11.1	7.64	11.71	12.34	13.89	15.87	9.49	11.84	15.84	14.79	11.54	11.85	13.39	11.46	11.64	12.48	7.64	14.47	11.24	12.52	10.47	16.24	7.64	11.39	7.64	13.46	11.23	7.64	10.76	7.64	12.79	11.19	7.64	7.64	7.64	15.46	7.64
USA	002-060	HD3	1X108	0	10.41	7.64	11.77	7.64	11.53	14.71	12.5	7.64	10.31	7.64	10.48	11.99	13.18	14.82	9.97	12.02	13.11	14.85	10.98	11.83	12.72	12.71	10.95	7.64	7.64	15.74	10.67	13.41	10.51	16.26	10.32	11.26	7.64	13.34	10.52	7.64	10.22	7.64	12.56	11.8	7.64	15.61	7.64	13.49	12.2
USA	002-061	HD3	1X108	0	10.46	9.69	10.77	7.64	11.55	13.62	11.88	7.64	10.89	7.64	10.1	11.58	13.75	14.14	8.71	11.17	13.88	14.52	11.97	11.25	13.17	11.49	11.07	7.64	7.64	14.92	11.22	13.16	9.49	15.06	9.7	10.92	7.64	12.4	9.88	10.6	10.25	9.01	13.06	11.66	7.64	14.8	7.64	13.61	9.32
USA	003-046	HD3	1X108	0	9.59	8.9	10.03	7.64	10.75	12.69	11.7	9.6	10.86	7.64	8.84	11.46	12.9	12.57	7.64	11.03	12.47	13.7	10.98	11.36	11.97	11.12	10.72	7.64	7.64	14.59	11.15	12.71	8.59	14.25	9.58	10.51	7.64	11.29	10.09	9.8	9.64	8.55	12.85	11.79	7.64	7.64	7.64	13.01	9.24
USA	003-048	HD3	1X108	0	9.41	8.78	10.37	10.06	11.11	12.22	11.98	8.8	11.35	7.64	8.86	11.04	13.69	11.88	8.62	11.51	12.23	13.25	11.68	11.62	12.3	11.36	9.97	10.96	7.64	13.86	11.12	12.99	8.01	13.59	9.14	10.04	7.64	10.67	9.56	9.64	9.59	8.38	12.66	10.72	10.64	13.46	7.64	12.66	8.41
USA	003-053	HD3	1X108	0	10.61	9.72	10.62	10.5	11.31	13.04	12.08	10.32	11.06	7.64	9.06	11.55	13.93	12.6	9.21	11.74	14.33	14.56	12.49	11.78	13.11	11.39	10.84	11.64	7.64	14.19	10.92	13.28	8.69	14.49	9.91	10.74	7.64	11.66	10.64	9.51	10.3	9.27	12.62	12.08	10.94	14.52	7.64	13.88	9.31
USA	003-056	HD3	1X108	0	9.95	8.99	9.3	10.5	11.03	11.64	12.3	9.56	11.7	7.64	11.1	11.19	13.26	14.5	9.03	11.79	12.57	14.14	11.83	12.02	12.28	8	10.96	11.35	8.03	13.29	10.99	12.73	7.64	14.33	9.27	10.87	7.64	11.23	10.04	9.69	9.91	9.06	12.76	12.32	7.64	13.11	7.64	13.63	10.83
USA	003-059	HD3	1X108	0	9.34	8.93	10.27	10.22	9.69	11.16	11.22	8.79	11.53	7.64	9.32	10.56	13.67	12.72	8.47	11.32	12.01	13.61	11.44	11.84	12.17	11.65	10.22	10.75	7.64	12.54	10.51	13.02	8.43	13.52	8.93	10.25	7.64	10.69	9.17	10.11	9.5	8.22	13.98	11.57	10.18	13.19	10.72	13.15	9.93
USA	003-063	HD3	1X108	0	10.53	9.75	10.93	10.13	10.99	11.73	11.78	9.87	11.29	7.64	10.99	11.26	13.34	13.93	9.1	11.65	12.78	14.55	11.8	11.86	12.78	10.84	11.23	11.41	7.64	12.11	11.1	13.17	7.64	14.79	9.95	11.09	10.82	10.76	10.22	10.21	10.09	9.1	13.44	12.28	7.64	13.75	7.64	12.68	10.35
USA	003-064	HD3	1X108	0	10.34	9.71	8.99	10.39	10.85	11.04	12.31	9.65	12.03	7.64	10.5	11.38	13.5	14.67	9.24	11.88	12.86	14.57	12.25	11.89	12.98	11.15	11.11	11.58	7.64	12.28	11.91	13.33	7.64	13.61	10.14	11.25	11.24	11.23	9.83	11.14	9.95	9.27	13.31	12.73	10.82	13.65	12.32	13.07	11.01
USA	004-041	HD3	1X108	0	10.46	9.76	11.02	10.53	11.64	12.27	11.82	9.87	10.97	7.64	10.13	11.35	14.13	14.21	9.11	11.8	12.75	14.53	11.86	12.17	12.7	11.5	11.1	11.45	7.64	12.7	10.69	12.82	9.16	14.5	10.06	11.18	11.68	11.86	10.16	10.68	10.26	9.13	13.32	12.57	7.64	13.36	11.21	13.71	11.14
USA	004-049	HD3	1X108	0	9.47	8.85	9.73	9.89	10.77	11.17	11.01	7.64	11.81	7.64	7.64	10.32	12.13	13.85	8.09	11.37	11.95	13.61	11.09	11.67	11.35	11.87	10.4	10.49	7.64	11.48	11.53	12.31	8.26	13.5	9.27	10.35	7.64	11.32	8.64	10.34	9.34	8.59	14.46	11.12	9.47	13.36	10.95	11.91	10.3
USA	004-054	HD3	1X108	0	10.02	9.51	10.15	8.89	11.51	11.98	10.77	7.64	10.03	7.64	7.64	11.23	13.69	14.42	7.64	10.78	14.65	14.04	11.21	11.32	12.17	10.81	10.68	10.9	7.64	13.42	11.01	12.4	8.52	14.1	7.64	11.02	7.64	11.91	7.64	10.15	10.24	7.64	12.84	10.89	7.64	13.02	7.64	12.81	7.64
USA	004-057	HD3	1X108	0	10.09	9.4	9.72	10.24	10.79	11.51	11.36	9.05	11.94	7.64	7.64	11.02	12.9	13.13	8.86	11.51	12.47	14.15	12.07	12.17	12.05	11.36	10.58	10.81	7.64	12.55	11.84	13.47	7.64	14.47	9.72	10.88	7.64	10.88	9.06	9.58	9.88	8.6	13.48	12.04	7.64	13.53	7.64	12.66	10.44
USA	006-046	HD3	1X108	0	10.39	9.79	10.83	10.43	11.14	11.67	11.77	7.64	11.54	7.64	7.64	11.19	13.73	13.6	9.03	11.57	12.66	14.43	11.85	11.83	12.59	10.9	11.08	11.37	7.64	12.36	11.53	13.37	7.64	14.62	10.02	11.05	7.64	11.07	9.91	10.56	10.35	9.1	13.29	11.83	11.76	14.13	10.93	13.48	10.54
USA	006-054	HD3	1X108	0	9.75	9.64	9.99	10.34	11.04	11.86	12.05	10.08	11.44	7.64	9.97	11.55	14.18	13.03	9.08	11.85	12.58	14.03	12.16	12.13	12.99	11.85	11.04	11.65	7.64	12.71	11.27	13.25	8.58	14.51	10.08	11.05	7.64	11.05	10.5	10.74	9.83	9.23	13.16	12.03	9.99	13.74	11.82	14.41	11.56
USA	006-058	HD3	1X108	0	10.19	8.89	10.86	10.3	11.93	12.13	11.6	10.07	11.6	7.64	7.64	11.31	14.07	14.14	9.47	11.68	12.78	14.18	12.07	11.77	12.45	11.06	10.9	11.47	7.64	13.6	11.13	13.43	9.35	13.91	7.64	11.23	7.64	11.86	8.69	10.27	9.79	9.47	13.24	11.63	10.85	13.46	12.23	13.3	10.67
USA	006-060	HD3	1X108	0	10.72	9.69	10.11	10.42	11.14	12.43	12.18	10.69	11.23	7.64	10.86	11.44	13.66	13.97	9.56	11.66	12.39	7.64	12.1	11.79	13.29	11.75	11.35	11.81	8.71	13.01	11.49	13.58	9.19	14.81	10.66	11.21	7.64	11.8	10.4	10.17	10.35	9.08	12.73	12.15	10.2	13.85	10.81	13.96	12.18
USA	007-049	HD3	1X108	0	9.78	9.28	9.82	10.12	10.61	11.89	12.09	9.3	11.25	7.64	9.81	11.65	13.26	13.16	8.94	11.79	13.68	7.64	11.08	11.78	12.49	11.37	10.39	11.61	7.64	12.7	11.65	12.64	8.44	14.28	9.56	10.5	7.64	11.33	10.11	10.17	10.01	8.85	13.66	10.66	11.22	13.73	12.31	13.99	9.34
USA	007-050	HD3	1X108	0	8.38	8.56	11.13	10.54	11.14	13.96	12.19	7.64	12.46	7.64	7.64	11.4	13.68	15.27	9.21	11.82	12.42	13.89	12.24	12.22	12.85	12.17	10	11.73	7.64	13.75	11.16	13.35	10.93	16.4	9.26	10.68	7.64	13.48	7.64	9.05	9.88	8.31	13.85	11.67	7.64	14.73	7.64	13.02	10.72
USA	007-051	HD3	1X108	0	9.21	8.63	9.9	10.21	10.97	11.5	11.82	9.08	10.97	7.64	9.71	11.36	12.95	12.55	8.54	11.63	13.17	7.64	11.25	12.12	11.71	11.87	10.05	11.18	7.64	12.43	11.1	12.94	7.95	14.13	9.17	9.89	7.64	10.79	9.7	9.18	9.56	8.96	13.27	11.15	9.35	12.66	7.64	13.83	9.75
USA	007-055	HD3	1X108	0	9.38	9.51	10.13	10.26	11.16	11.95	12.47	9.45	11.29	7.64	9.7	11.83	13.71	12.91	9.29	11.8	13.71	13.92	11.77	12	12.73	11.64	10.44	12	7.64	12.34	11.35	13.18	9.06	14.69	9.03	10.59	7.64	11.41	10.15	9.56	9.99	7.64	13.85	11.39	10.48	13.38	7.64	13.24	9.28
USA	007-062	HD3	1X108	0	9.51	9.1	10.36	10.42	10.56	11.8	11.89	9.49	11.63	7.64	7.64	11.34	13.32	13.31	8.48	11.87	13.63	13.86	11.38	11.93	12.31	11.97	10.38	11.84	7.64	12.4	11.6	13.3	8.64	14.24	9.57	10.67	7.64	11.3	10.11	9.85	10.19	7.64	13.66	11.78	10.12	13.3	11.65	12.47	7.64
USA	008-041	HD3	1X108	0	9.37	9.08	10.41	10.55	10.34	11.44	11.54	9.37	11.32	7.64	9.7	11.02	13.37	12.64	8.46	11.48	13.3	13.95	11.95	11.74	12.31	11.39	10.37	11.25	7.64	12.3	11.5	13.05	9.08	13.96	9.15	10.17	7.64	10.81	8.87	10.84	9.87	8.92	13.87	11.43	12.18	13.71	13.33	12.67	7.64
USA	008-045	HD3	1X108	0	9.43	9.25	10.22	7.64	11.13	11.53	12.27	9.59	11.04	7.64	9.62	11.49	13.73	12.06	9.14	11.79	13.51	13.7	11.41	11.63	12.46	11.03	10.06	11.93	7.64	12.18	11.17	13.23	7.84	13.57	9.5	10.48	7.64	10.84	10.66	9.47	9.89	8.25	12.84	11.44	7.64	12.91	9.39	12.75	9.19
USA	008-052	HD3	1X108	0	9.24	9.26	10.46	10.42	11.17	11.34	11.08	9.05	12.08	7.64	7.64	10.71	13.74	14.22	8.67	11.24	11.97	13.4	12.46	12.06	12.03	11.42	9.99	10.57	7.64	11.98	11.65	13.36	8.66	14.33	9.13	10.17	7.64	11.39	8.08	9.47	9.58	7.64	13.03	11.46	10.17	13.07	10.64	13.41	8.56
USA	008-057	HD3	1X108	0	9.81	9.56	10.3	7.64	11.8	11.81	11.61	9.79	11.8	7.64	7.64	11.35	13.56	14.65	9.1	11.73	12.47	14.24	12.37	12.23	12.9	11.39	10.92	10.87	7.64	12.84	11.4	13.52	8.47	14.34	9.63	10.67	7.64	11.92	9.41	9.79	9.94	8.9	13.3	12.2	9.95	13.61	10.11	14.45	10.21
USA	008-062	HD3	1X108	0	9.11	8.12	10.25	10.32	10.93	10.99	11.1	9.06	11.94	7.64	7.64	10.75	13.24	13.67	8.73	11.35	11.86	13.66	11.94	12.34	12.37	12.01	10.45	10.47	7.64	12.1	11.1	13.23	7.67	13.49	8.63	10.09	10.83	11.02	9.06	9.36	9.39	8.72	14.29	11.4	10.42	13.59	11.52	13.93	11.4
USA	001-043	HD2	2X107	0	7.9	8.77	11.01	10.07	11.16	13.41	12.21	7.64	11.37	7.64	8.9	11.32	13.38	14.06	9.14	11.33	12.32	13.32	11.87	11.97	11.55	12.05	8.75	11.26	7.64	15.19	11.3	13.17	9.15	14.87	7.72	11.1	7.64	12.1	9.61	8.7	9.36	7.96	13.88	11.35	7.64	13.89	7.64	13.79	10.41
USA	001-045	HD2	2X107	0	7.64	8.45	10.88	10.24	10.78	13.03	12.04	7.64	11.63	7.64	9.94	10.85	13.51	13.61	8.56	11.46	12.12	13.1	11.98	11.97	11.64	11.66	8.79	11.27	7.64	13.87	10.34	12.84	8.73	14.52	7.64	10.74	7.64	11.64	9.72	7.64	9.45	8.23	13.7	11.34	7.64	14.68	7.64	13.68	10.9
USA	001-046	HD2	2X107	0	10.14	8.92	11.33	10.27	11.28	14.26	12.66	8.75	11.29	7.64	10.54	11.67	13.65	14.81	9.95	11.92	12.91	14.37	11.92	11.93	12.13	11.4	10.92	11.75	8.14	15.6	11.27	13.64	9.65	15.74	8.74	11.45	7.64	12.84	10.83	10.15	10.18	9.24	13.01	12.8	7.64	7.64	7.64	13.62	10.85
USA	001-050	HD2	2X107	0	9.18	9.09	11.15	7.64	7.64	13.2	12.03	7.64	10.09	7.64	9.41	11.8	13.64	13.73	7.64	10.33	12.46	13.64	11.03	11.06	11.71	11.85	10.14	7.64	7.64	15.08	11.02	13.22	8.8	14.64	8.12	10.89	7.64	11.93	7.64	8.73	9.82	8.98	13.03	12.05	7.64	14.16	7.64	13.05	10.42
USA	001-053	HD2	2X107	0	7.64	8.74	11.09	10.1	10.79	13.16	11.91	7.64	11.51	7.64	10.07	11.24	13.4	13.65	8.92	11.62	12.22	13.11	11.58	12.01	11.02	12.31	8.79	11.39	7.64	14.11	10.55	13.1	8.59	14.59	7.64	10.55	7.64	11.89	9.93	7.88	8.97	8.21	14.08	10.97	7.64	14.54	7.64	13.4	10.4
USA	001-059	HD2	2X107	0	10.13	9.49	10.92	10.42	10.88	13.83	12.48	8.88	11.04	7.64	10.54	11.72	13.55	14.3	9.85	11.97	12.93	14.44	11.93	11.78	12.77	11.85	10.96	12.22	7.64	15.08	10.9	13.61	9.36	15.35	9.34	11.4	7.64	12.44	10.5	8.98	9.99	9.42	13.35	12.68	7.64	14.87	7.64	13.38	11.2
USA	001-060	HD2	2X107	0	11.13	10.07	11.18	9.64	11.69	14.06	12.2	10.42	10.74	7.64	10.27	11.86	13.26	14.24	9.24	11.12	14.56	14.88	11.71	11.73	13.1	11.89	11.45	11.42	7.64	15.43	11.79	13.27	10.01	15.64	10.15	10.98	7.64	12.72	7.64	9.87	10.06	9.89	13.35	11.79	7.64	15.04	7.64	13.52	7.64
USA	002-047	HD2	2X107	0	10.4	9.76	11.64	9.84	11.57	14.24	12.52	7.64	7.64	7.64	10.57	11.83	13.71	14.53	9.64	11.84	13.1	14.47	11.23	12.04	12.61	12.03	11.22	12.02	7.64	15.38	10.32	13.01	10.17	15.68	10.08	11.4	7.64	12.92	11.14	7.64	10.13	9.38	12.94	12.47	7.64	14.92	7.64	13.06	11.39
USA	002-050	HD2	2X107	0	10.23	7.64	11.41	7.64	12.14	13.3	12.31	7.64	10.37	7.64	7.64	11.91	13.75	15.55	9.85	12.12	13.19	14.61	11.3	12.01	12.93	11.69	11.01	11.99	7.64	14.15	7.64	12.84	10.43	15.94	10.18	11.24	12.89	12.88	10.76	7.64	10.14	9.44	12.07	12.24	7.64	7.64	7.64	13.25	12.41
USA	002-053	HD2	2X107	0	9.63	9.04	10.66	9.73	11.27	13.04	11.5	9.18	10.87	7.64	9.74	11.61	13.7	13.32	7.94	10.91	12.34	13.8	11.62	11.75	12.3	11.57	10.39	7.64	7.64	14.51	11.24	13.12	9.08	14.66	9.14	10.43	7.64	11.7	9.79	9.09	9.79	8.64	13.11	11.24	7.64	7.64	7.64	13.86	9.01
USA	002-064	HD2	2X107	0	11.43	10.13	10.96	10.24	11.19	13.88	12.53	11.28	11.1	7.64	10.24	11.88	13.22	14.43	9.74	11.96	15.14	7.64	11.25	11.68	13.01	12.1	11.63	12.26	7.64	15.09	11.56	13.39	9.97	15.22	12.72	11.09	7.64	12.68	11.05	12.03	10.54	9.86	13.18	12.24	14.14	16.07	15.55	13.31	7.64
USA	002-067	HD2	2X107	0	10.09	9.44	10.77	10.47	10.67	12.35	11.53	9.24	11.77	7.64	8.73	11.19	13.49	12.22	8.58	11.45	13.83	13.94	12.2	12.01	12.52	11.69	10.1	11.32	7.64	13.34	11.55	13.6	8.74	13.89	8.38	10.17	7.64	11.02	9.14	9.56	9.69	8.88	13.38	11.02	10.89	14.15	10.34	13.4	9.35
USA	003-055	HD2	2X107	0	9.57	8.21	10.15	10.2	10.75	10.56	11.07	8.24	11.9	7.64	8.86	10.57	13.05	12.68	7.82	11.22	11.21	13.36	11.77	12.36	11.59	11.7	9.88	10.58	7.64	12.85	11.14	13.7	7.64	13.39	8.56	9.81	10.1	9.84	9.07	9.7	8.87	8.68	14.24	11.2	7.64	12.89	7.64	13.16	10.26
USA	004-042	HD2	2X107	0	9.76	8.98	10.25	10.82	11.2	11.85	11.36	9.24	11.55	7.64	10	10.96	13.25	13.89	8.56	11.54	12.3	14.18	12.62	12.27	12.71	11.78	10.65	10.89	7.64	13.17	10.57	13.13	9.12	14.44	9.47	10.73	7.64	11.59	8.67	9.42	9.75	8.8	13.23	12.09	7.64	13.28	7.64	14.07	10.31
USA	004-043	HD2	2X107	0	10.44	9.17	10.91	10.41	11.1	11.37	11.82	7.64	11.5	7.64	7.64	11.4	13.88	13.43	9.1	11.74	12.53	14.26	12.11	12.22	13.09	10.66	11.13	11.46	7.64	12.68	11.09	13.46	7.64	14.47	9.78	11.02	7.64	10.5	9.95	9.54	10.08	8.78	13.47	12.53	7.64	13.47	7.64	13.53	11.68
USA	004-052	HD2	2X107	0	10.78	9.59	11.14	7.64	11.64	12.92	12.16	7.64	11.2	7.64	7.64	11.93	13.25	15.66	9.01	11.58	15.71	15.24	11.16	11.73	12.9	10.71	11.9	11.99	7.64	13.31	10.82	13.96	9.81	15.24	7.64	11.44	7.64	12.89	10.41	7.64	10.68	7.64	13.53	12.48	7.64	7.64	7.64	13.52	7.64
USA	004-053	HD2	2X107	0	10.11	9.35	11.13	7.64	11.58	12.48	11.39	10.41	10.27	7.64	7.64	11.69	13.36	15.02	7.64	11.02	15.36	14.67	10.55	11.35	12.22	11.54	11.21	7.64	7.64	13.39	11.07	13.1	10.22	14.45	10.51	11.27	7.64	12.46	8.96	7.64	10.62	7.64	13.4	11.81	7.64	13.85	7.64	12.99	7.64
USA	004-056	HD2	2X107	0	9.49	9.07	10.4	10.15	10.4	11.27	11.45	7.64	11.85	7.64	9.17	10.71	13.02	12.85	8.26	11.45	11.85	13.52	11.3	11.77	11.76	11.75	10.21	10.92	7.64	12.4	11.59	13.1	8.46	13.78	9.01	10.64	7.64	10.81	9.14	9.54	9.58	8.01	13.6	11.25	7.64	12.61	7.64	12.66	9.95
USA	006-041	HD2	2X107	0	10.72	9.9	10.17	10.24	10.93	11.43	11.53	7.64	11.56	7.64	7.64	10.94	13.34	13.45	9.18	11.57	12.99	14.76	11.69	11.65	12.48	11.97	11.34	11.32	7.64	11.99	11.43	13.44	8.17	13.92	10.31	11.26	7.64	11.02	9.62	11.27	10.4	9.55	13.44	12.38	12.46	14.09	14.33	12.08	7.64
USA	006-042	HD2	2X107	0	10.18	9.43	10.47	10.67	11.09	11.94	11.48	7.64	11.64	7.64	9.54	10.86	13.94	13.2	8.66	11.53	12.14	14.16	11.92	12.03	12.41	11.51	10.98	11.28	7.64	12.91	11.06	13.55	8.07	14.17	9.83	10.96	7.64	11.29	9.31	10	9.99	8.88	13.23	12.16	7.64	13.33	10.65	13.25	10.37
USA	006-055	HD2	2X107	0	10.23	9.61	10.43	10.6	11.35	11.43	11.8	7.64	11.44	7.64	7.64	11.21	13.28	12.5	9.3	11.87	12.51	14.23	11.69	12.29	12.41	11.78	10.95	11.7	7.64	11.76	11.29	13.66	8.13	13.75	9.84	10.94	7.64	10.86	9.95	9.85	10.08	8.88	13.4	11.99	9.84	13.27	11.15	12.93	7.64
USA	006-057	HD2	2X107	0	10.71	9.67	9.98	10.75	11.15	11.75	11.84	10.82	11.55	7.64	9.91	11.26	13.59	13.86	9.06	11.69	12.79	14.75	12.37	11.99	12.65	11	11.19	11.34	7.64	12.87	11.48	13.51	9.13	14.28	10.35	11.02	7.64	11.16	9.64	9.7	10.34	9.23	13.02	11.97	10.68	13.08	10.35	14.09	11.47
USA	006-059	HD2	2X107	0	10.08	9.64	10.36	9.8	10.1	10.7	11.46	9.78	12.04	7.64	9.23	10.85	12.95	11.82	8.57	11.34	12.37	13.76	10.92	11.35	11.72	11.02	10.36	11	7.64	12.75	11.57	13.34	7.64	13.35	9.2	10.41	9.82	9.35	9.3	10.08	9.86	8.64	14.1	11.32	10.06	13.46	9.67	12.57	10.87
USA	007-044	HD2	2X107	0	9	9.12	9.5	10.75	10.75	10.82	11.85	9.09	11.43	7.64	9.49	11.11	12.29	12.2	8.05	11.42	13.26	13.84	11.39	12.11	11.74	10.99	10.46	11.28	7.64	12.44	11.23	12.47	7.64	13.3	9.08	10.41	7.64	10.29	8.61	8.99	9.35	8.73	13.22	10.66	7.64	12.17	7.64	11.72	7.64
USA	007-047	HD2	2X107	0	10.58	9.78	10.07	7.64	11.16	12.6	12.44	10.05	11	7.64	7.64	11.93	13.94	13.32	9.42	12.02	14.05	14.64	11.38	11.71	12.93	11.35	11.18	12.08	7.64	12.86	11.28	12.82	9.05	15.43	10.34	10.9	7.64	11.98	10.77	7.64	9.89	7.64	13.33	11.42	7.64	14.08	7.64	13.97	10.85
USA	007-052	HD2	2X107	0	9.26	9.52	10.46	9.92	11.24	11.81	12.66	9.04	11.53	7.64	7.64	11.81	13.53	12.99	7.64	11.93	13.67	13.79	11.3	11.82	12.25	11.98	10.59	12.5	7.64	12.06	10.89	13.2	8.55	14.31	9.06	10.78	7.64	11.37	9.91	7.64	9.99	7.64	14.1	11.65	7.64	13.35	10.88	12.15	7.64
USA	007-056	HD2	2X107	0	9.91	9.33	10.91	10.59	11.27	12	12.13	9.62	11.43	7.64	7.64	11.67	13.51	13.29	9.31	12.08	13.77	14.06	11.4	11.97	12.42	11.84	10.72	12.07	7.64	12.58	11.25	13.08	8.26	14.44	9.5	10.64	7.64	11.52	10.56	10.08	9.91	7.64	13.82	11.89	11.23	13.81	12.57	14.27	7.64
USA	007-058	HD2	2X107	0	10.12	8.59	10.33	10.21	10.68	11.96	11.71	9.9	11.81	7.64	7.64	11.27	13.06	13.9	8.82	11.78	12.59	14.03	11.35	11.81	12.19	11.86	10.77	11.67	7.64	12.92	11.85	13.49	9.04	14.54	10.17	11.27	7.64	11.55	9.91	11.07	9.92	9.04	13.28	11.48	13.34	14.58	14.43	14.5	7.64
USA	007-064	HD2	2X107	0	9.34	7.64	10.47	10.94	11.57	12.07	7.64	7.64	11.96	7.64	9.82	11.93	13.57	13.14	9.16	12.07	12.52	14.21	11.88	12.24	12.36	11.1	10.24	12	7.64	12.67	11.14	12.9	8.85	14.36	9.06	10.89	11.56	11.42	10.2	9.43	10.1	9.24	13.83	11.92	9.92	13.21	7.64	13.35	10.77
USA	008-043	HD2	2X107	0	9.31	8.68	10.39	10.62	10.9	10.93	7.64	7.64	12.03	7.64	7.64	10.9	12.8	11.73	8.56	11.43	13.04	13.35	11.73	11.81	11.62	11.56	9.87	10.99	7.64	11.41	11.44	13.28	7.64	13.35	8.72	9.83	10.56	10.19	8.8	9.03	9.44	8.27	13.37	10.54	9.45	12.62	10.32	12.16	8.83
USA	008-046	HD2	2X107	0	9.19	9	10.35	10.13	10.59	11.55	11.62	9.31	11.58	7.64	7.64	10.97	13.78	12.2	8.32	11.54	12.59	7.64	11.31	11.7	12.01	11.76	10.01	11.23	7.64	11.89	11.62	12.9	8.47	13.98	8.74	10.18	7.64	10.84	9.73	9.82	9.43	8.2	13.21	10.94	10.36	12.98	11.07	12.7	8.61
USA	008-049	HD2	2X107	0	10.14	9.01	10.14	7.64	11.49	12.62	12.21	7.64	11.21	7.64	10.55	11.56	13.56	13.5	8.8	11.77	13.37	14.46	11.52	11.76	12.4	11.09	10.85	11.63	7.64	13.07	10.92	12.52	9.38	14.83	9.39	11	7.64	11.95	10.32	10.4	10.31	8.93	13.14	11.96	11.45	13.76	11.64	13.9	7.64
USA	008-051	HD2	2X107	0	9.2	8.08	9.36	10	10.56	10.12	11.35	8.86	11.23	7.64	9	10.67	13.43	10.63	7.85	11.32	12.3	13.41	11.4	11.37	12.22	11.18	9.91	10.79	7.64	11.15	10.59	13.09	7.64	11.8	9.59	9.95	7.64	9.52	9.66	9.55	9.13	8.63	13.08	10.11	10.5	12.73	12.02	14.43	11.56
USA	008-059	HD2	2X107	0	7.64	7.64	10.05	10.57	11.73	11.12	10.97	7.64	11.75	7.64	7.64	11.36	14.08	13	8.21	11.43	12.1	13.89	12.45	12.09	13.09	11.42	10.64	10.39	7.64	11.66	10.33	13.32	8.2	13.67	7.64	10.44	7.64	10.64	8.96	7.64	9.77	7.64	13.22	11.98	10.2	13.37	11	15.69	12.7
USA	001-062	ID	3X106	0	10	9.63	11.34	10.24	11.24	12.65	12.15	10.19	11.4	7.64	7.64	11.37	13.76	14.61	9.31	11.64	12.64	14.19	11.79	11.74	12.17	10.94	10.53	11.9	7.64	13.06	11.18	13.2	9.67	15.77	9.92	10.78	12.47	12.12	9.77	9.7	10.1	8.9	13.21	12.01	8.81	7.64	7.64	14.3	11.09
USA	002-049	ID	3X106	0	10.75	9.8	11.1	7.64	11.82	12.71	12.14	10.49	10.99	7.64	7.64	11.43	13.49	14.42	9.5	11.75	13.01	14.96	11.9	11.78	12.79	11.43	11.46	11.65	7.64	13.14	11	13.15	9.81	15.2	10.65	11.26	7.64	12.19	9.98	10.12	10.31	9.45	12.31	11.88	7.64	13.88	10.74	13	11.86
USA	002-051	ID	3X106	0	10.28	7.64	10.47	7.64	11.25	13.06	12.24	10.46	11.44	7.64	11.02	12	13.3	15.4	9.63	11.95	14.74	14.64	11.46	11.96	12.4	11.06	11.46	12.06	7.64	14.33	10.77	12.13	9.94	15.69	10.95	11.1	7.64	12.68	10.47	7.64	10.39	7.64	13.37	11.47	10.55	14.15	9.81	13.89	7.64
USA	003-050	ID	3X106	0	9.4	8.54	10.31	11.14	11.06	11.99	11.15	9.24	12	7.64	7.64	10.59	12.97	13.64	8.2	11.35	15.24	13.71	12.67	12.43	11.66	11.59	10.15	11.1	7.64	12.77	11.34	13.41	7.78	14.34	7.64	10.24	7.64	11.46	8.19	9.25	9.75	8.36	12.86	11.51	10.59	13.47	10.81	11.84	7.64
USA	003-058	ID	3X106	0	11.02	9.36	10.63	9.94	11.43	13.54	12.63	7.64	11.11	7.64	7.64	12.22	10.09	15.84	9.18	11.59	16.94	14.82	11.15	11.63	12.28	10.9	11.09	12.5	7.64	14.45	10.45	12.27	11.08	16.42	7.64	7.64	7.64	13.71	10.54	7.64	10.36	7.64	13.05	7.64	10.32	7.64	7.64	11.45	11.7
USA	003-067	ID	3X106	0	11.3	9.33	11.25	7.64	11.91	13.59	12.35	11.6	11.06	7.64	7.64	11.74	13.46	15.34	9.51	11.86	16.83	15.39	11.39	11.74	12.99	11.46	11.96	12.35	7.64	13.84	10.52	13.01	11.1	15.96	7.64	11.52	7.64	13.09	10.97	7.64	10.39	10.45	12.6	12.36	7.64	7.64	7.64	13.7	7.64
USA	004-044	ID	3X106	0	9.57	8.93	11.04	10.34	11.12	12.45	11.26	9.81	11.44	7.64	9.72	10.68	14	13.22	8.29	11.33	16.82	13.86	11.6	11.89	12.07	11.41	10.73	10.94	7.64	13.61	11.25	12.61	9.37	14.77	7.64	10.54	7.64	11.55	9.18	7.64	10.49	7.64	13.76	11.3	7.64	7.64	7.64	12.19	7.64
USA	004-047	ID	3X106	0	9.64	8.52	10.81	7.64	7.64	12.12	10.88	9.98	9.9	7.64	7.64	11.94	14.04	15.07	7.64	10.66	14.66	13.99	10.9	11.56	12.36	11.43	10.7	10.5	7.64	11.78	10.87	12.88	9.87	14.29	7.64	10.84	7.64	12.29	7.64	7.64	9.99	7.64	12.9	10.94	7.64	13.33	7.64	13.03	10.13
USA	004-048	ID	3X106	0	9.89	9.34	10.32	8.58	11.59	12.4	11.08	10.06	10.51	7.64	7.64	10.93	13.56	15.15	7.64	10.86	14.48	14.23	11.78	11.58	12.49	10.83	10.88	11.11	7.64	13.72	10.89	12.42	9.22	14.64	7.64	11.12	7.64	12.44	8.98	7.64	10.07	7.64	13.17	11.68	7.64	13.69	11.29	13.88	10.27
USA	004-055	ID	3X106	0	9.88	9.47	10.43	7.64	11.31	11.53	11.2	9.57	10.92	7.64	7.64	10.98	13.83	14.62	8.48	10.95	14.05	14	11.88	11.62	12.49	10.9	10.87	10.92	7.64	12.12	11.64	12.96	8.87	13.93	7.64	10.91	7.64	11.77	7.64	10.51	10.45	8.92	13.01	11.63	11.71	13.76	13.67	12.61	7.64
USA	005-042	ID	3X106	0	10.25	9.09	10.48	8.47	11.25	11.54	10.74	7.64	11.72	7.64	7.64	11.18	13.18	14.08	7.65	10.32	15.06	14.47	11.32	10.98	12.11	11.73	10.91	10.51	7.64	12.18	10.85	14.35	8.71	13.45	7.64	11.11	11.21	11.48	7.91	10.26	10.14	8.74	13.44	11.49	7.64	12.8	9.79	13.78	7.64
USA	005-045	ID	3X106	0	9.71	7.64	10.03	9.29	10.9	11.45	10.52	9.76	10.91	7.64	7.64	11.29	12.73	13.94	7.64	10.43	14.18	13.61	11.21	11.42	11.75	11.64	9.95	9.25	7.64	12.52	10.97	12.8	8.94	13.28	7.64	9.94	7.64	11.29	7.64	10.64	9.75	7.64	13.82	9.76	9.35	12.84	9.29	12.48	7.64
USA	005-052	ID	3X106	0	10.23	9.01	10.24	10.67	12.24	12.28	12.37	7.64	11.56	7.64	7.64	12.33	13.64	14.49	7.64	11.45	14.18	14.6	12.72	11.43	12.85	10.84	10.8	11.32	7.64	13.23	11.08	13.18	9.74	14.52	7.64	11.07	7.64	12.11	7.64	10.44	10.19	7.64	13.21	11.35	7.64	7.64	10.67	13.57	7.64
USA	006-047	ID	3X106	0	12.06	10.07	14.5	7.64	12.41	17.53	13.07	7.64	10.78	7.64	12.22	12.88	7.64	19.65	7.64	12.75	13.66	16.73	10.81	12.21	14.13	14.96	13.06	13.13	7.64	16.46	7.64	12.58	14.19	19.46	12.31	11.96	7.64	17.34	7.64	11.1	10.78	11.84	12.47	13.93	7.64	7.64	7.64	13.53	7.64
USA	006-049	ID	3X106	0	10.5	9.06	10.5	10.86	11.56	12.46	11.7	7.64	11.43	7.64	7.64	11.03	13.15	14.54	8.99	11.86	12.74	14.73	12.14	11.82	12.72	10.75	11.48	11.88	7.64	13.85	10.99	12.86	8.95	14.32	7.64	11.47	7.64	12.28	9.75	9.65	9.9	9.18	12.76	11.81	7.64	7.64	10.61	12.58	7.64
USA	006-051	ID	3X106	0	10.3	9	10.77	10.34	12.27	12.68	11.91	10.04	11.15	7.64	8.16	11.27	13.7	15.04	9.71	12.08	13.18	14.6	11.96	11.65	13.04	10.98	11.62	12.38	7.64	14.09	9.95	12.83	9.61	14.81	7.64	11.62	7.64	12.63	10.41	9.54	9.98	9.22	12.66	12.29	7.64	7.64	7.64	13.82	7.64
USA	006-056	ID	3X106	0	10.11	8.93	10.21	10.21	11.59	11.95	11.64	7.64	11.67	7.64	7.64	10.88	13.93	14.49	8.83	11.66	12.71	14.11	12.23	11.79	12.81	11.17	10.98	11.61	7.64	13.23	11.01	13.35	8.83	14.04	8.07	11.34	7.64	11.92	9.09	10.47	9.96	9.09	13.36	12.2	10.84	13.2	13.24	12.82	7.64
USA	008-054	ID	3X106	0	9.05	7.96	10.1	10.74	11.53	11.75	11.71	8.49	11.86	7.64	7.64	11.04	13.66	12.44	8.89	11.51	11.88	13.61	12.65	12.32	12.57	11.41	9.72	11.13	7.64	11.86	10.99	13.06	7.98	14.01	7.64	10.24	7.64	10.77	8.89	8.82	9.62	8.69	12.9	10.87	9.98	12.49	11.01	13.13	10.39
USA	008-063	ID	3X106	0	9.67	9	10.58	10.42	11.12	12.09	11.88	9.95	11.58	7.64	7.64	11.38	13.55	12.43	9.14	11.66	12.34	13.83	11.26	11.99	12.43	11.86	10.16	11.49	8.5	12.03	11.23	12.76	8.77	14.25	8.6	10.69	7.64	11.34	9.77	10.71	10.2	8.71	14.14	10.97	7.64	13.6	7.64	14.14	11.4
USA	001-040	HD1	9X106	0	8.85	8.6	10.09	9.88	11.1	10.86	10.75	8.66	11.66	7.64	7.64	10.34	12.74	13.01	7.64	10.96	11.57	12.96	11.02	12.07	11.5	12.27	9.52	10.37	7.64	10.9	11.81	13.76	7.64	13.24	9.15	9.83	7.64	10.64	7.64	10.23	9.35	8.17	14.39	10.4	9.17	13.13	10.87	13.48	10.92
USA	001-047	HD1	9X106	0	9.08	8.95	10.23	10.51	11.63	11.34	11.03	9.02	11.64	7.64	7.64	10.76	12.59	13.33	8.26	11.29	11.91	13.38	11.55	12.05	11.55	11.96	10	10.35	7.64	11.68	11.5	12.98	7.7	13.94	8.8	10.06	7.64	10.77	7.64	9.89	9.46	8.36	13.85	11.45	9.63	13.45	10.24	12.24	10.04
USA	001-049	HD1	9X106	0	10.18	9.65	10.24	10.98	11.39	11.69	11.82	9.73	12.25	7.64	7.64	11.45	13.45	14.03	8.95	12.01	12.5	14.14	12.63	12.32	12.35	11.83	10.23	11.33	7.64	12.26	12	14.17	7.64	14	9.82	10.25	7.64	11.41	9.48	10.32	9.87	8.7	13.36	11.37	7.64	13.22	11.15	14.39	11.12
USA	001-055	HD1	9X106	0	10.38	9.91	10.78	10.46	11.72	12.63	11.96	7.64	11.42	7.64	7.64	11.17	12.95	14.57	9.02	11.79	12.92	14.61	11.6	12.05	12.35	11.81	11.04	11.81	7.64	13	11.65	13.2	9.46	15.25	10.21	11.24	7.64	12.22	10.1	9.99	10.25	9.22	13.15	11.66	7.64	13.62	7.64	13.24	10.34
USA	001-058	HD1	9X106	0	9.55	9.1	10.11	10.37	11.48	11.45	11.82	7.64	11.45	7.64	7.64	11	13.36	12.84	8.86	11.66	12.23	13.9	12.24	11.9	12.47	11.58	10.49	10.86	7.64	11.5	10.9	13.34	8.53	13.8	9.29	10.36	7.64	10.78	9.5	9.21	9.54	8.7	13.26	11.57	9.68	13.05	7.64	13.94	10.54
USA	001-061	HD1	9X106	0	9.6	9.52	11.08	10.31	10.84	11.88	11.7	10.1	11.88	7.64	7.64	11.37	13.63	13.47	8.98	11.48	12.47	14.07	11.9	11.9	12.25	11.74	10.5	11.14	7.64	11.98	11.85	13.93	8.31	14.49	9.83	10.34	7.64	11.28	9.54	10.17	9.7	8.78	13.46	11.96	10.32	13.66	10.89	14.34	11.61
USA	002-054	HD1	9X106	0	9.51	7.64	11.35	10.45	11.45	12.77	12.1	10.03	11.12	7.64	7.64	11.72	14.45	14.62	8.75	11.72	14.41	13.87	11.75	12.23	12.86	11.25	10.61	11.83	7.64	13.37	10.32	12.91	9.15	14.74	7.64	10.93	7.64	12.3	10.47	7.64	10.38	7.64	12.67	11.72	7.64	7.64	7.64	12.96	9.89
USA	002-062	HD1	9X106	0	10.14	7.64	11.44	7.64	11.29	12.76	11.97	10.53	10.77	7.64	7.64	11.1	13.97	14.59	8.74	11.63	15.06	13.94	11.2	12.12	12.15	11.62	10.64	11.75	7.64	13.02	10.79	12.74	9.5	15.12	7.64	10.84	7.64	12.34	10.37	7.64	10.37	7.64	13.4	11.39	10.58	13.18	7.64	12.09	7.64
USA	002-063	HD1	9X106	0	7.64	7.64	11.02	10.32	11.47	12.91	12.1	7.64	11.11	7.64	10.57	11.52	13.86	15.35	9.26	11.78	15.61	14.21	11.5	11.96	12.5	11.5	10.96	12.02	7.64	13.85	10.7	12.42	9.98	15.29	7.64	11.22	7.64	12.75	10.48	7.64	10.73	7.64	13.4	12.11	7.64	7.64	7.64	13.15	7.64
USA	002-066	HD1	9X106	0	10.12	9.01	10.39	10.59	11.59	12.5	11.96	7.64	11.4	7.64	7.64	11.88	14.09	14.52	9.17	11.6	15.65	14.16	12.07	12.08	13.33	11.62	10.98	11.8	7.64	13.26	11.28	12.98	9.27	14.47	7.64	10.99	7.64	12.12	9.96	10.29	10.33	7.64	13.13	10.95	7.64	7.64	11.21	14.21	9.32
USA	003-051	HD1	9X106	0	10.34	7.64	9.94	7.64	11.61	12.92	12.01	9.99	11.12	7.64	10.87	11.57	13.72	14.66	8.98	11.65	14.95	14.34	12.06	11.77	12.88	10.93	11.32	11.86	7.64	13.98	11	11.97	9.92	15.39	10.21	10.73	7.64	12.29	10.29	7.64	10.17	7.64	13.02	11.41	10.71	7.64	7.64	13.55	9.43
USA	003-060	HD1	9X106	0	9.2	8.6	9.82	7.64	10.94	11.91	13.12	9.9	11.41	7.64	9.83	11.28	12.95	13.67	8.39	11.59	14.41	13.25	10.52	11.6	11.27	10.93	10.44	10.8	7.64	13.05	10.94	11.95	8.71	14.31	9.41	10.25	7.64	11.26	9.95	9.9	9.57	7.64	13.66	10.4	9.73	13.36	9.28	13.21	9.86
USA	003-062	HD1	9X106	0	9.19	8.64	10.68	10.07	11.4	13.33	12.07	9.31	10.73	7.64	7.64	11.54	13.63	15.22	9.2	11.75	12.3	14.07	12.03	11.79	12.6	11.35	10.19	12.08	7.64	14.14	10.62	13.07	10.84	15.73	9.59	10.75	7.64	12.92	10.71	9.56	10.15	8.88	13.16	11.7	10.43	7.64	7.64	12.37	10.83
USA	003-065	HD1	9X106	0	10.9	7.64	11.27	9.83	11.67	12.69	12	7.64	11.11	7.64	7.64	11.55	12.15	15.39	8.92	11.71	16.61	14.38	11.04	12.02	11.73	11.76	10.79	11.94	7.64	13.21	11.51	12.99	10.11	14.72	7.64	10.76	7.64	12.77	10.53	7.64	10.81	7.64	13.67	10.77	10.12	13.32	10.13	12.29	7.64
USA	004-045	HD1	9X106	0	8.13	7.64	10.04	10.21	10.76	11.92	11.48	7.64	11.1	7.64	7.64	10.85	12.99	12.72	8.22	11.26	14.43	13.42	11.58	11.63	11.48	11.51	7.64	11.02	7.64	12.78	10.21	12.36	8.73	14.2	8.87	10.58	7.64	11.12	9.78	7.64	7.64	7.64	13.22	10.93	7.64	7.64	8.46	13.36	7.64
USA	004-058	HD1	9X106	0	10.03	8.96	10.68	7.64	7.64	12.6	11.2	7.64	9.65	7.64	7.64	11.26	13.58	15.88	7.64	10.77	15.32	14.46	11.22	11.27	12.47	10.71	11.11	7.64	7.64	13.05	11.14	13.13	10.35	14.07	7.64	11.13	7.64	12.88	7.64	10.51	10.48	7.64	12.86	12.09	7.64	13.44	11.36	13.52	7.64
USA	004-059	HD1	9X106	0	9.95	9.33	9.72	7.64	11.56	12.09	11.11	9.86	10.76	7.64	7.64	11.12	13.04	14.15	7.92	10.89	14.04	14.08	11.47	11.41	12.4	10.49	10.55	11.18	7.64	13.68	11.17	12.1	8.67	14.31	7.64	11.16	7.64	11.76	7.64	9.87	10	7.64	12.61	11.17	10.24	13.35	7.64	12.91	7.64
USA	005-043	HD1	9X106	0	9.86	9.81	10.56	7.64	7.64	12.64	10.55	7.64	9.05	7.64	7.64	11.35	13.8	14.6	7.64	11.23	14.34	14.28	11.49	11.31	12.44	11.25	10.79	7.64	7.64	14.02	10.88	13.03	8.98	14.87	7.64	11.23	7.64	12.42	7.64	10.54	10.25	9.23	12.75	11.88	10.12	7.64	7.64	13.17	7.64
USA	005-058	HD1	9X106	0	9.55	8.19	10.8	7.64	11.08	11.8	11.19	7.64	11.5	7.64	7.64	11.29	13.11	14.37	8.33	11.1	13.74	13.77	11.43	11.64	12.06	11.63	10.39	10.82	7.64	12.91	11.32	13.46	9.23	14.08	7.64	10.48	7.64	11.77	9.09	8.79	10.11	8.25	14.11	10.84	9.01	12.82	7.64	12.5	7.64
USA	005-061	HD1	9X106	0	9.42	8.32	10.15	10.22	11.08	11.2	11.3	7.64	11.73	7.64	7.64	10.99	13.07	13.82	8.4	11.15	13.61	13.59	11.77	11.63	11.8	11.25	10.18	10.93	7.64	12.39	11.61	13.54	8.08	13.15	7.64	10.72	7.64	11.3	8.92	9.81	9.88	7.64	13.21	11.2	9.82	12.81	11.19	12.79	7.64
USA	006-043	HD1	9X106	0	10.16	8.87	10.4	10.07	11.74	12.22	11.75	10.26	11.09	7.64	7.64	11.69	13.9	14.63	8.9	11.06	12.95	14.42	11.93	11.6	12.25	10.73	10.95	11.46	7.64	12.79	10.9	12.97	9.57	14.31	7.64	11.08	7.64	12.13	8.57	7.64	10.12	7.64	12.84	11.39	7.64	7.64	10.51	13.45	7.64
USA	006-045	HD1	9X106	0	9.9	8.47	10.24	7.64	11.26	12.57	11.84	10.07	10.75	7.64	7.64	11.57	13.9	15.5	8.84	11.56	12.81	14.07	11.59	11.6	12.17	10.85	10.68	11.81	7.64	13.35	10.81	13.09	10.07	14.76	10.52	10.88	7.64	12.62	10.22	9.48	10.51	9.19	12.88	11.34	9.65	7.64	11.34	12.71	7.64
USA	007-046	HD1	9X106	0	9.91	8.6	10	10.05	11.53	11.63	11.6	7.64	11.5	7.64	7.64	10.89	13.51	13.98	8.79	11.62	12.35	13.63	11.35	11.58	11.79	11.15	10.67	11.04	7.64	13.02	11.02	12.88	8.69	13.7	7.64	11.12	7.64	11.63	9.3	7.64	9.96	7.64	12.84	9.83	7.64	7.64	9.15	13.92	9.78
USA	007-048	HD1	9X106	0	10.03	8.78	10.24	7.64	11.41	11.55	11.42	7.64	11.33	7.64	7.64	11.23	13.35	13.46	8.88	11.78	12.23	13.72	11.54	11.72	12.07	11.03	10.42	11.75	7.64	13.05	11.04	12.85	8.44	13.38	7.64	11.11	7.64	11.18	10.29	9.5	9.72	7.64	13.04	11.57	10.49	13.13	11.76	13.18	7.64
USA	007-054	HD1	9X106	0	10.62	8.7	10.33	10.45	11.82	12.35	11.91	7.64	11.45	7.64	7.64	11.08	13.92	14.28	9.43	11.72	12.76	14.51	12.15	11.59	12.91	11.05	11.15	11.84	7.64	13.87	11.03	13.33	9.05	14.27	8.03	11.33	7.64	12.3	10.57	9.44	9.95	9.33	12.47	12.1	10.8	7.64	11.04	13.24	7.64
USA	007-061	HD1	9X106	0	9.51	8.05	9.81	10.17	10.6	11.6	11.14	9.17	11.87	7.64	7.64	10.98	14.01	13.54	8.65	11.33	12.07	13.63	12.1	11.3	12.5	10.8	10.24	10.89	7.64	12.8	11.24	12.67	8.88	13.82	7.64	10.92	7.64	11.25	9.07	9.89	9.53	8.31	12.58	11.21	10.58	12.96	11.85	12.96	7.64
USA	007-063	HD1	9X106	0	9.83	8.47	10.97	9.71	11.24	11.96	11.41	9.72	11.64	7.64	7.64	11.04	13.22	13.98	8.57	11.34	12.4	13.75	10.39	10.94	11.83	11.27	10.69	11.08	7.64	13.22	10.9	12.96	9.29	13.91	7.87	11.28	7.64	11.7	10.11	8.57	9.98	8.71	13.47	11.44	10.12	12.63	9.34	11.83	7.64
USA	007-065	HD1	9X106	0	11.31	8.99	11.44	10.37	11.37	13.23	11.85	7.64	11.77	7.64	7.64	11.43	13.75	14.88	9.52	11.73	13.12	15.11	12.18	11.38	13.22	11.58	11.58	11.8	7.64	14.43	11.53	13.63	9.78	15.04	9.11	11.76	7.64	12.89	10.39	10.32	10.48	9.79	12.96	12.59	10.73	7.64	10.62	13.73	7.64
USA	008-042	HD1	9X106	0	10.31	9.21	10.36	10.05	11.33	12.41	11.93	7.64	11.44	7.64	7.64	11.45	13.36	13.79	9.28	11.45	12.81	14.31	11.36	10.59	12.3	10.88	10.92	11.5	7.64	13.72	11.44	13.36	9.04	14.4	8.04	11.55	7.64	11.9	10.08	10.35	10.39	8.99	13.09	11.7	10.51	7.64	7.64	13.91	7.64
USA	008-047	HD1	9X106	0	8.74	7.94	10.06	10.31	11.2	11.93	11.52	7.64	11.6	7.64	7.64	10.94	13.83	13.7	8.29	11.39	12.49	14.18	12.47	11.86	12.5	10.56	7.64	11.04	7.64	13.1	9.06	13.11	8.49	13.7	8.46	11.15	7.64	11.62	9.44	7.64	7.64	7.64	12.75	11.37	7.64	12.86	11.8	13.99	7.64
USA	008-048	HD1	9X106	0	9.96	8.53	9.72	10.84	11.76	12.1	11.44	7.64	11.55	7.64	7.64	10.88	13.36	13.36	8.97	11.33	12.37	14.04	12.59	11.62	12.42	11.14	10.68	11.36	7.64	13.09	10.4	13.02	8.98	14.17	7.64	11.1	7.64	11.48	9.42	9.71	9.93	8.19	12.05	11.83	10.24	12.76	10.96	13.68	7.64
USA	008-053	HD1	9X106	0	10.78	9.77	11.75	7.64	12.85	14.46	12.83	7.64	11.04	7.64	7.64	12.26	13.05	15.21	9.77	12.5	13.26	15.45	11.14	12.2	13.29	12.26	11.96	7.64	7.64	13.97	7.64	12.93	11.02	16.39	10.62	11.74	7.64	13.76	11.06	7.64	10.48	10.23	13.67	12.55	7.64	7.64	7.64	13.72	7.64
USA	008-055	HD1	9X106	0	9.77	8.85	10.1	10.74	11.76	12.19	12.12	9.64	11.66	7.64	7.64	11.69	14.31	13.22	8.63	11.84	12.62	14.19	12.73	12.4	13.66	11.1	10.29	11.41	7.64	11.7	10.75	13.2	9.01	14.18	9.29	10.81	7.64	11.56	9.93	9.17	9.81	8.96	13.25	11.64	10.84	13.76	11.36	14.94	10.84
USA	008-058	HD1	9X106	0	10.93	9.21	11.1	10.69	11.77	13.29	12.71	7.64	11.25	7.64	7.64	12.05	13.85	14.21	9.79	12.06	13.19	15.18	12.08	12.01	13.05	11.53	11.31	12.5	9	12.54	10.64	13.33	9.74	15.07	10.85	11.3	7.64	12.64	11.04	11.87	10.65	9.66	13.41	12.4	11.8	14.62	12.46	14.94	7.64
USA	008-060	HD1	9X106	0	9.72	8.37	10.42	11.26	12.57	12.02	11.57	7.64	11.78	7.64	7.64	11.4	13.47	12.53	8.66	12.42	12.33	14.06	12.31	12.48	12.67	11.71	10.21	11.43	7.64	12.3	11.1	13.22	8.13	14.06	9.81	10.66	7.64	11.24	9.29	9.75	9.65	9.06	14.54	11.51	7.64	13.54	10.92	14.23	11.56
USA	001-044	Placebo	Placebo	0	10.47	9.82	10.82	10.68	11.48	12.89	12.1	7.64	11.43	7.64	7.64	11.98	13.59	15.23	9.7	11.98	12.8	14.67	11.75	11.88	12.6	11.64	11.19	12.13	7.64	13.32	10.94	13.14	9.29	15.01	10.32	10.81	7.64	12.58	10.61	9.93	10.02	9.42	13.01	11.73	10.22	13.66	9.93	13.53	7.64
USA	001-051	Placebo	Placebo	0	9.63	9.35	10.19	7.64	11.4	12.01	11.98	10.22	11.13	7.64	7.64	11.33	13.3	14.1	9.64	11.81	12.56	14.12	11.58	11.49	12.28	11.57	10.62	11.78	7.64	12.67	11.53	12.71	8.89	14.54	9.48	10.8	7.64	11.64	9.51	10.84	9.87	8.9	13.01	11.03	10.94	13.71	11.53	12.51	9.8
USA	001-052	Placebo	Placebo	0	9.7	9.78	9.96	7.64	10.89	11.67	11.72	9.79	11.43	7.64	7.64	11.59	13.31	13.62	9.2	11.59	12.59	14.05	11.38	11.55	12.3	11.26	10.61	11.41	7.64	11.95	11.21	13.09	8.18	13.89	9.69	10.67	7.64	11.23	8.78	10.15	9.99	8.64	13.19	11.85	9.37	13.19	7.64	12.97	7.64
USA	001-057	Placebo	Placebo	0	9.47	9.59	10.52	10.24	11.72	12.4	11.75	9.67	10.99	7.64	7.64	11.26	13.55	14.02	9.27	11.91	12.5	13.89	11.47	11.97	11.91	11.96	10.66	11.66	7.64	12.85	10.91	12.86	9.29	14.78	9.57	10.8	7.64	11.88	9.83	9.82	9.77	8.33	12.74	11.55	9.81	7.64	7.64	12.54	7.64
USA	002-048	Placebo	Placebo	0	10.47	9.89	11.35	7.64	11.43	12.6	12.2	10.34	11.11	7.64	7.64	11.63	13.16	14.31	9.33	11.9	13.02	14.66	11.53	11.94	12.26	11.24	10.97	11.65	7.64	12.56	11.3	12.71	9.31	15.16	9.99	10.91	7.64	12.11	10.07	10.25	10.23	9.25	12.95	11.43	9.57	13.86	7.64	12.69	11.86
USA	002-052	Placebo	Placebo	0	7.64	7.64	10.7	10.15	11.08	12.01	11.76	10.07	11.01	7.64	10.19	11.08	13.22	14.36	8.53	11.47	14.78	13.78	11.12	11.89	11.87	11.37	10.78	11.41	7.64	13.79	10.52	12.35	9.92	14.91	7.64	10.93	7.64	11.65	10.15	7.64	9.9	7.64	12.98	11.19	10.35	13.44	9.61	12.89	7.64
USA	002-065	Placebo	Placebo	0	9.82	7.64	10.73	7.64	10.8	12.28	11.21	7.64	11.4	7.64	7.64	10.75	12.92	14.81	8.22	11.36	14.74	13.22	9.9	11.27	11.15	10.72	9.72	10.78	7.64	13.73	11.89	12.71	9.95	14.94	10.56	10.47	7.64	12.31	9.73	13.03	9.58	7.64	14.6	9.97	14.15	15.69	15.53	11.75	7.64
USA	003-049	Placebo	Placebo	0	9.86	7.64	10.75	7.64	11.58	12.9	12.27	7.64	11.08	7.64	7.64	11.58	13.46	15.03	8.82	11.81	15.73	14.24	10.92	11.87	12.22	11.72	10.95	12.07	7.64	13.42	11.53	12.52	10.25	14.96	7.64	10.99	7.64	12.7	10.89	10.59	10.55	7.64	13.3	11.49	7.64	7.64	7.64	12.18	7.64
USA	003-057	Placebo	Placebo	0	10.05	8.93	9.77	9.68	10.28	11.7	11.18	9.46	11.56	7.64	7.64	10.66	13.44	13.87	8.05	11.24	14.96	13.7	11.59	11.52	12.14	11.53	10.3	10.85	7.64	12.02	10.98	12.52	9.19	13.96	7.64	10.67	7.64	11.41	9.28	7.64	9.89	8.8	13.05	10.39	10.16	12.79	10.06	12.41	8.31
USA	004-046	Placebo	Placebo	0	9.97	7.64	10.88	9.66	11.72	12.47	11.48	9.69	11.32	7.64	7.64	11.43	14.12	15.28	9.16	11.39	14.58	14.17	11.81	11.75	12.64	11.57	10.81	11.11	7.64	12.77	11.61	12.55	9.34	14.86	7.64	11.21	7.64	12.5	9.64	7.64	10.43	7.64	13.48	11.52	10.55	13.78	10.93	12.76	7.64
USA	004-050	Placebo	Placebo	0	10.99	9.29	11.23	7.64	11.44	13.24	11.49	11.33	9.87	7.64	7.64	11.98	13.42	15.7	8.32	11.18	15.72	15.22	10.19	11.05	12.55	11.12	11.71	11.76	7.64	14.5	10.04	12.84	9.93	15.11	10.75	11.43	7.64	13.24	8.67	10.28	10.63	10.19	12.8	12.17	7.64	7.64	7.64	12.95	7.64
USA	004-060	Placebo	Placebo	0	9.46	7.64	10.58	9.42	11.58	11.48	11.04	7.64	11.24	7.64	7.64	11.41	13.62	14.13	7.64	10.67	14.13	13.83	12.36	11.2	12.33	11.32	10.31	11.12	7.64	12.75	11.7	13.62	8.21	13.33	7.64	10.71	7.64	11.49	7.64	10.98	9.65	7.64	12.75	11.41	10.35	13.02	11.8	13.23	7.64
USA	004-061	Placebo	Placebo	0	9.72	9.45	9.27	7.64	7.64	11.52	10.87	7.64	10.02	7.64	7.64	11.9	13.65	13.83	7.64	10.96	14.29	13.84	11.37	11.09	12.22	10.94	10.53	7.64	7.64	12.34	10.91	12.44	8.55	13.74	7.64	10.84	7.64	11.18	7.64	7.64	9.96	8.8	12.75	11.27	9.48	7.64	7.64	13.55	8.77
USA	006-048	Placebo	Placebo	0	9.71	8.44	10.23	9.88	11.3	11.36	11.23	7.64	11.61	7.64	8.16	10.54	12.76	13.85	8.16	11.5	13.09	13.36	10.9	11.79	11.91	11.07	10.17	10.74	7.64	12.71	11.23	13.16	7.97	13.54	7.64	10.43	7.64	11.24	7.64	9.82	9.14	8.63	13.98	10.65	9.79	12.78	11.16	12.76	10.31
USA	006-052	Placebo	Placebo	0	11.08	9.4	10.27	10.59	12.09	12.89	12.46	7.64	11.2	7.64	7.64	11.74	13.3	14.97	9.49	11.99	13.37	15.15	11.53	11.76	13.04	10.86	12	12.15	7.64	14.39	10.7	12.96	9.85	14.81	7.64	11.89	7.64	12.71	10.26	7.64	10.37	7.64	12.56	12.43	7.64	7.64	7.64	14.23	7.64
USA	006-062	Placebo	Placebo	0	9.18	7.77	10.74	10.01	10.87	11.22	10.64	7.64	12.39	7.64	7.64	10.64	13.84	13.57	8.11	11.1	12.16	13.26	12.13	11.55	12.33	11.25	10.11	10.91	7.64	11.92	11.89	13.91	7.8	13	7.64	10.84	7.64	10.93	8.54	9.21	9.65	7.64	13.6	11.33	10.06	12.04	12	13.01	9.8
USA	007-053	Placebo	Placebo	0	10.17	8.79	10.15	10.18	11.53	12.25	11.7	7.64	11.17	7.64	7.64	11.59	13.83	14.41	9.39	11.78	12.54	14.17	12.08	11.8	12.8	11.91	10.86	11.4	7.64	13.66	10.85	13.4	9.25	14.34	9.54	11.51	7.64	12.02	10.11	10.66	10.11	8.91	13.03	11.48	12.16	13.98	13.51	14.22	7.64
USA	007-059	Placebo	Placebo	0	10.81	9.38	10.53	10.29	10.88	12.67	11.98	7.64	11.31	7.64	7.64	11.88	12.83	14.41	9.96	11.72	12.85	14.68	11.02	11.34	12.71	11.47	11.51	12.23	7.64	14.06	11.49	12.74	9.58	14.8	9.02	11.76	7.64	12.49	7.64	10.52	10.46	9.49	12.84	12.12	10.25	7.64	7.64	12.98	7.64
USA	008-050	Placebo	Placebo	0	9.95	8.33	10.79	10.96	12.68	11.92	11.4	7.64	11.83	7.64	7.64	10.95	13.59	12.84	9.61	11.47	12.24	14.13	12.2	11.06	12.63	11.24	10.47	10.83	7.64	13.28	11.61	13.6	8.94	14.07	8.02	10.88	7.64	11.26	7.64	10.46	10.16	8.23	13.24	11.42	11.59	13.45	11.99	12.92	11.51
USA	001-040	HD1	9X106	1	8.51	8	8.78	9.88	10.39	10.62	10.87	8.22	11.99	10.87	7.64	10.8	11.54	14.17	7.95	11.37	11.36	12.79	10.06	11.79	10.79	12.81	9.37	11.28	7.64	13.15	12.13	13.21	7.64	12.78	15.39	10.04	7.64	10.85	8.81	12.28	8.89	8.16	14.53	11.15	14.51	15.7	15.28	11.57	8.69
USA	001-041	HD3	1X108	1	7.64	8.83	10.64	9.61	10.9	13.39	12.08	7.64	11.42	7.64	7.64	11.33	13.23	13.94	8.68	11.32	12.47	12.8	10.78	11.51	10.62	12.2	8.41	11.17	7.64	15.39	10.8	12.67	9.14	14.93	13.86	11.34	7.64	12.08	10.51	9.96	9.36	7.89	13.77	10.99	14.68	15.81	14.9	13.68	10.06
USA	001-042	HD3	1X108	1	10.18	10.04	10.16	7.64	11.16	12.49	12.24	7.64	11.62	7.64	7.64	11.87	12.37	14.36	9.72	11.87	12.7	14.22	10.24	11.64	11.87	12.49	10.73	12.13	7.64	12.48	11.89	13.41	9.54	15.07	14.08	10.67	7.64	12.01	10.08	11.87	9.99	9.37	13.55	11.42	14.81	15.92	14.89	12.05	7.64
USA	001-043	HD2	2X107	1	7.64	8.69	11.05	9.35	10.34	13.78	12.56	7.64	11.92	7.64	7.64	11.69	13.33	14.28	8.92	11.54	12.05	12.8	10.89	11.69	10.85	12.31	8.24	10.92	7.64	15.79	11.35	13.13	9.15	15.26	11.72	11.52	7.64	12.33	10.83	9.61	9.59	8.05	14.34	11.42	14.58	16.09	14.65	13.07	9.79
USA	001-044	Placebo	Placebo	1	9.89	9.13	10.47	10.49	11.08	11.71	11.28	9.93	11.71	7.64	7.64	11.41	13.37	13.48	8.89	11.58	12.46	14.12	11.76	12.13	12.15	12.01	10.63	10.86	7.64	12.37	11.04	13.39	7.89	13.81	10.06	10.69	7.64	11.16	9.68	10	9.75	8.65	13.93	11.73	10.16	13.46	11.16	13.88	11.19
USA	001-045	HD2	2X107	1	7.64	8.59	10.06	9.64	10.21	12.9	12.25	7.64	11.98	7.64	9.86	11.04	12.37	13.43	9.13	11.52	11.98	13.02	11.04	11.67	10.9	12.77	8.69	11.61	7.64	14.33	11.54	13.22	8.55	14.44	12.94	11.09	7.64	11.45	10	9.87	9.56	7.89	14.08	11.34	14.65	15.88	15.12	11.69	9.83
USA	001-047	HD1	9X106	1	8.55	8.57	9.36	9.79	11.23	11.42	11.1	7.64	11.93	10.31	7.64	11.06	11.66	13.6	8.35	11.31	11.47	13.05	10.06	11.69	10.75	12.48	8.83	10.82	7.64	13.05	12	13.02	7.64	13.93	14.64	10.04	7.64	10.81	9.01	12.3	9.21	8.1	14.3	11.34	14.99	16.13	15.38	11.44	10.26
USA	001-049	HD1	9X106	1	9.68	9.58	10.44	10.17	11.18	12.09	11.82	9.94	11.8	7.64	7.64	11.21	12.82	14.29	9.08	11.59	12.47	7.64	10.66	11.79	11.8	12.57	10.57	11.5	7.64	12.91	11.98	13.42	8.78	14.38	13.27	10.74	7.64	11.7	7.64	11.82	9.82	8.87	13.73	11.29	14.28	15.59	14.57	12.57	7.64
USA	001-050	HD2	2X107	1	8.81	8.64	10.45	7.64	10.84	12.78	11.8	7.64	11.8	7.64	9.52	11.65	12.81	13.41	7.64	10.68	11.77	12.76	9.75	10.98	10.37	12.44	8.76	10.98	7.64	14.98	11.31	12.85	8.48	14.22	12.32	10.93	7.64	11.34	7.64	11.33	9.08	8.14	14.49	11.23	15.44	16.64	16.1	11.79	9.72
USA	001-051	Placebo	Placebo	1	9.3	9.29	10.37	10.69	11.59	11.49	11.25	7.64	11.52	7.64	7.64	10.89	13.15	13.63	9.27	11.76	12.23	13.78	12.28	12.11	12.32	11.59	10.32	11.19	7.64	11.88	11.21	12.78	8.55	14.1	9.45	10.61	7.64	11.13	8.66	9.59	9.83	7.64	13.16	11.55	10.5	13.05	7.64	12.25	9.2
USA	001-052	Placebo	Placebo	1	9.18	8.92	9.75	10.16	11.09	10.97	11	9.05	11.54	7.64	7.64	10.84	13.23	13.02	8.78	11.57	11.81	13.35	11.62	11.56	12.39	11.77	10.22	10.65	7.64	11.16	11.27	13.26	8.42	13.59	9.26	9.81	7.64	10.69	9.23	9.88	9.4	8.54	14.01	11.57	9.77	13.33	10.41	13.17	10.88
USA	001-053	HD2	2X107	1	9.69	9.08	10.65	7.64	10.59	13.22	12.01	8.11	11.79	9.78	9.94	11.25	12.91	13.61	9.47	11.79	12.24	13.61	10.06	11.76	11.15	12.42	10.09	11.84	7.64	14.53	11.96	13.13	8.55	14.76	13.86	11.08	7.64	11.76	10.16	11.82	9.74	8.8	14.2	11.6	15.26	16.49	15.59	11.79	9.61
USA	001-055	HD1	9X106	1	9.5	9.5	9.86	9.98	11.58	12.04	11.45	9.35	12	9.29	7.64	10.79	11.97	14.39	9.01	11.64	12.3	13.92	11.02	11.86	11.71	12.86	10.51	11.34	7.64	13.07	12.43	13.6	8.67	14.7	14.91	10.84	7.64	11.75	9.82	12.47	9.67	8.77	13.68	10.81	14.67	15.84	15.12	11.81	9.67
USA	001-056	HD3	1X108	1	9.76	9.44	9.59	9.98	11.17	11.6	11.93	10.05	11.45	7.64	10.01	11.64	12.83	14.04	9.41	11.81	12.37	14.19	10.59	11.72	11.88	12.6	10.62	11.68	7.64	13.06	11.81	13.74	8.96	13.71	13.6	10.74	7.64	11.34	10.04	11.44	9.82	9.37	13.69	11.18	14.51	15.42	15.75	12.92	10.53
USA	001-057	Placebo	Placebo	1	9.94	9.6	10.3	7.64	11.68	11.94	11.51	9.86	11.1	7.64	7.64	11	13.47	13.78	9.52	11.79	12.73	14.14	11.69	12.18	12.12	11.67	10.72	11.4	7.64	12.24	10.91	13	8.69	14.55	9.8	10.84	7.64	11.49	9.45	9.64	9.94	8.9	13.15	11.61	10.26	13.29	7.64	13.11	10.22
USA	001-058	HD1	9X106	1	9.16	8.68	9.31	9.85	9.59	11.05	11.81	8.98	12.01	9.95	7.64	10.96	12.32	13.64	7.64	11.54	11.61	13.46	10.78	11.45	11.58	12.78	9.76	11.38	7.64	13.13	11.83	13.33	8.22	13.45	13.37	10.19	7.64	10.69	9.16	11.3	9.49	8.76	14.56	10.04	14.43	15.71	15.01	13.25	10.53
USA	001-059	HD2	2X107	1	10.46	9.53	10.65	7.64	10.63	13.44	12.32	9.63	12.27	10	10.48	11.23	12.82	13.96	9.78	11.61	12.64	13.96	10.79	11.3	11.9	12.31	10.67	11.89	7.99	15	12.28	13.43	8.82	14.86	14.33	10.96	7.64	11.97	10.38	11.99	9.98	9.06	14.14	11.43	15.13	16.37	15.5	11.59	8.92
USA	001-060	HD2	2X107	1	9.88	9	10.45	7.64	7.64	12.61	10.36	7.64	10.9	7.64	8.7	7.64	12.27	13.15	7.64	7.64	13.04	13.58	10.68	10.49	11.7	12.39	10.23	7.64	7.64	14.45	12.17	13.07	8.68	14.05	13.42	10.27	7.64	11.22	9.51	11.28	9.38	8.66	7.64	10.63	13.94	15.48	13.93	11.81	8.42
USA	001-061	HD1	9X106	1	9.9	9.44	10.96	9.89	11.4	12.19	11.28	10.04	11.8	7.64	7.64	10.95	12.61	14.05	8.55	11.43	12.38	14.23	10.75	11.51	11.83	12.68	10.65	11.34	7.64	12.66	12.27	13.43	9.28	14.61	14.68	10.73	7.64	11.73	9.23	11.88	9.88	9.14	13.9	11.28	14.43	15.72	14.12	12.37	10.63
USA	001-062	ID	3X106	1	10.08	9.46	10.24	10.32	10.92	12.04	11.83	7.64	11.76	7.64	7.64	11.37	13.56	14.02	9.32	11.66	12.53	14.01	11.82	11.75	12.05	12.38	10.4	11.64	7.64	12.31	11.73	13.42	8.87	14.53	14.96	10.85	7.64	11.47	9.95	11.06	10.24	8.87	13.21	11.15	12.78	14.43	12.74	14.13	11.34
USA	002-047	HD2	2X107	1	10.29	9.42	10.61	9.56	10.94	13.39	12.02	9.43	11.13	7.64	10.18	11.51	13.35	13.59	9.27	11.7	13.8	13.8	10.79	11.77	12.22	12.5	10.51	11.7	7.64	14.38	11.6	13.1	8.68	14.95	13.12	10.84	7.64	11.94	10.5	10.78	9.94	8.9	13.67	11.38	13.67	15.48	13.84	12.73	9.22
USA	002-048	Placebo	Placebo	1	10.12	9.83	11.21	7.64	11.18	12.55	12.13	10.52	11.09	7.64	7.64	11.41	13.23	14.31	9.61	11.77	12.52	7.64	11.51	11.83	12.34	11.4	11.23	11.82	7.64	12.75	11.21	12.65	9.53	14.82	10.67	11.06	7.64	11.95	10.3	10.26	10.24	9.11	13.07	11.84	7.64	13.94	7.64	12.83	11.91
USA	002-049	ID	3X106	1	10.32	9.84	10.13	9.9	11.21	12.75	12.41	10.24	11.4	7.64	7.64	11.66	13.33	14.64	9.85	11.46	12.77	14.71	11.47	11.46	12.39	12.41	11.13	11.67	7.64	13.33	11.97	13.2	9.89	15.23	13.36	10.91	7.64	12.28	7.64	11.52	10.44	9.26	12.4	11.69	13.96	15.34	14.22	12.68	11.47
USA	002-050	HD2	2X107	1	10.59	9.89	10.6	7.64	10.82	12.68	12.29	10.33	11.53	8.57	7.64	11.72	13.3	15.15	9.35	11.86	12.75	14.5	11.04	11.54	12.26	12.75	10.85	11.84	7.64	13.29	11.86	13.52	9.71	15.3	14.55	11.17	7.64	12.23	10.52	11.83	10.11	9.16	12.6	11.48	12.76	15.66	14.76	12.42	11.7
USA	002-051	ID	3X106	1	9.92	9.3	10.22	9.8	10.67	11.8	11.49	9.7	11.44	7.64	9.83	11.14	12.61	14.24	8.67	11.45	14.46	13.65	10.13	11.62	11.42	12.31	10.28	11.46	7.64	13.6	11.37	12.72	8.43	14.3	13.15	10.73	7.64	11.77	9.57	11.4	9.99	7.64	14.39	10.92	14.68	15.53	15.09	12.28	7.64
USA	002-052	Placebo	Placebo	1	9.98	9.9	10.99	7.64	11.39	12.78	12.46	7.64	11.29	7.64	10.54	11.95	13.07	15.06	9.73	12.06	13.16	14.75	10.71	11.96	12.37	11.38	10.93	12.22	7.64	14.32	7.64	13.04	10.16	15.54	10.28	11.26	7.64	12.49	10.65	10.11	10.7	9.34	13.12	11.93	10.53	7.64	9.43	12.77	11.42
USA	002-053	HD2	2X107	1	10.74	7.64	11.96	7.64	11.53	14.84	12.72	7.64	9.26	7.64	10.63	12.55	13.05	15	9.49	11.09	13	15.27	10.63	11.11	12.78	12.81	11.54	7.64	7.64	16.28	10.47	13.15	10.34	16.3	13.01	11.79	7.64	13.47	11.37	11.51	10.86	10.54	12.94	11.84	12.75	15.85	12.71	13.34	7.64
USA	002-054	HD1	9X106	1	10.3	9.24	11.13	7.64	11.15	12.79	12.46	7.64	11.24	7.64	7.64	12.05	13.85	14.76	9.49	11.86	14.98	14.05	10.82	11.93	12.43	12.02	10.71	11.77	7.64	13.44	11.43	13.04	9.68	15.09	11.36	11.1	7.64	12.34	10.36	11.29	10.43	9.74	13.27	11.18	13.57	15.19	13.98	12.35	7.64
USA	002-055	ID	3X106	1	9.77	9.01	9.97	7.64	10.72	12	11.91	7.64	11.92	10.19	7.64	11.37	12.46	13.79	8.74	11.57	14.76	13.18	10.23	11.87	11.05	12.91	9.82	11.84	7.64	13.01	11.89	12.26	7.84	14.49	13.76	10.87	7.64	11.23	9.91	11.63	9.78	9.04	13.66	10.48	14.49	15.42	14.65	11.18	7.64
USA	002-056	HD3	1X108	1	10.89	9.65	11.76	7.64	11.26	14.59	12.45	7.64	10.49	7.64	7.64	12.09	13.25	14.72	8.62	11.13	12.49	14.81	10.4	11.11	12.36	12.37	11.5	7.64	7.64	16.45	11.42	13.21	10.2	16.14	13.53	11.39	7.64	13.2	11.01	11.64	10.25	9.87	13.56	12.33	14.53	16.08	14.63	12.12	10.3
USA	002-057	HD3	1X108	1	11.68	10.29	11.58	10.31	11.53	14.54	12.69	11.24	10.82	8.7	10.88	11.85	13.24	14.73	10.08	11.96	15.04	15.35	11.7	11.87	12.98	12.79	11.87	12.26	7.64	15.62	11.41	13.28	9.48	15.94	14.16	11.06	7.64	13.02	10.54	11.71	10.62	10.24	13.16	12.04	13.89	16.07	13.19	13.67	7.64
USA	002-058	HD2	2X107	1	11.15	9.62	10.79	7.64	11.59	14	12.87	11.36	11.48	7.64	12.15	12.51	13.06	15.82	9.25	12.02	15.9	15.13	10.91	11.88	12.68	12.32	11.76	12.79	7.64	14.98	11.48	12.91	10.57	16.45	13.92	11.62	7.64	13.41	11.03	12.33	10.66	7.64	13.57	11.87	14.49	16.02	14.68	13.87	7.64
USA	002-059	HD3	1X108	1	9.91	8.82	10.31	7.64	10.74	12.4	12.17	9.89	11.4	9.9	7.64	11.77	12.84	14.29	8.8	11.55	15.21	13.72	9.82	11.83	11.77	12.68	10.46	11.9	7.64	13.39	11.71	12.7	9	14.59	13.59	11.03	7.64	11.74	10.25	11.95	10.16	7.64	13.54	10.59	14.61	15.75	15.38	13.41	7.64
USA	002-060	HD3	1X108	1	10.83	9.8	10.9	7.64	10.94	13.73	12.27	7.64	10.67	7.64	10.2	11.74	12.63	13.83	8.28	11.11	14.64	14.44	10.1	10.92	12.04	12.47	10.97	7.64	7.64	15.39	11.97	13.22	9.38	15.21	13	10.83	7.64	12.22	10.26	11.53	10.56	7.64	13.46	11.76	13.83	15.74	13.43	12.29	7.64
USA	002-061	HD3	1X108	1	10.74	9.59	11.12	7.64	11.17	13.64	12.14	10.51	11.03	7.79	10.09	11.88	13.04	13.87	8.27	11.08	14.26	14.45	10.42	10.93	12.49	12.04	10.96	7.64	7.64	15.59	12.07	12.87	9.41	15.05	14.23	10.88	7.64	12.22	10.86	12	10.31	9.6	13	11.5	14.52	16.21	15.22	12.61	7.64
USA	002-062	HD1	9X106	1	10.57	8.89	10.46	7.64	10.61	12.48	11.69	7.64	11.08	7.64	7.64	11.21	13.52	14.81	8.61	11.55	16.3	14.32	9.74	11.55	11.7	12.15	10.71	11.53	7.64	13.47	11.32	13.21	8.94	14.74	13.87	11.05	7.64	12.28	10.28	12.08	10.37	9.47	14.3	11.38	14.46	15.7	13.78	12.68	7.64
USA	002-063	HD1	9X106	1	10.89	7.64	11.36	7.64	11.29	13.12	12.38	10.55	11.2	7.64	7.64	11.91	13.47	14.95	9.77	11.89	15.63	14.54	10.17	11.78	12.04	12.4	11.4	12.11	7.64	14.37	11.42	12.66	10.35	15.76	14	11.44	7.64	12.49	10.61	12	10.88	7.64	13.8	11.18	14.19	15.7	14.38	12.52	7.64
USA	002-064	HD2	2X107	1	11.69	10.48	11.29	10.19	11.29	14.28	12.69	11.32	10.89	7.64	10.58	11.98	13.15	14.24	10.18	11.95	14.8	15.24	11.52	11.85	12.82	12.29	11.6	12.49	7.64	15.37	11.57	13.3	9.74	15.7	12.19	11.2	7.64	12.94	11.14	11.55	10.72	10.12	13.37	12.09	13.79	15.77	13.83	13.39	7.64
USA	002-065	Placebo	Placebo	1	9.91	7.64	11.15	9.66	11.23	12.69	11.66	9.6	7.64	7.64	10.43	10.87	13.53	14.57	8.76	11.62	15.05	13.64	10.95	11.94	11.77	11.17	10.56	11.15	7.64	13.75	11.13	12.59	9.61	15.2	7.64	10.73	7.64	12.07	10.1	11.22	10.57	7.64	13.06	10.8	12.4	14.58	13.92	12.4	7.64
USA	002-066	HD1	9X106	1	9.74	9.13	10.16	7.64	11.33	12.16	12.29	7.64	11.49	7.64	7.64	11.9	13.68	14.35	9.21	11.66	14.76	13.83	11.69	12.19	12.7	12.42	10.46	12.15	7.64	12.94	11.56	13.1	8.63	14.14	12.62	10.67	7.64	11.83	10.13	10.88	10.12	9.2	13.41	11.03	13.66	14.96	14.61	13.7	7.64
USA	002-067	HD2	2X107	1	10.64	9.15	10.31	10.1	10.76	13.21	12.25	10.1	11.82	9.13	10.07	11.51	13	13.35	9.28	11.79	13.67	14.25	10.7	11.35	12.02	12.25	10.72	11.92	7.86	14.47	12.08	13.07	8.92	14.86	15.02	10.77	7.64	11.65	10.36	12.19	10.02	9.24	13.52	10.81	15.46	16.57	15.49	12.48	7.64
USA	003-046	HD3	1X108	1	10.81	9.94	10.1	7.64	11.01	12.95	12.11	10.29	11.59	7.64	10.19	11.8	13.21	12.8	8	10.95	14.61	14.13	10.03	10.89	11.88	11.94	10.79	7.64	7.64	14.85	12.31	13.2	8.41	14.38	15.89	10.81	7.64	11.27	10.56	12.67	10.13	7.64	13.69	10.86	15.22	16.24	15.31	12.97	7.64
USA	003-048	HD3	1X108	1	10.52	9.37	10.37	7.64	10.94	13.32	12.5	10.4	11.57	7.64	9.63	11.73	12.98	13.23	8.61	11.68	14.43	14.27	10.61	11.51	12.16	12.14	10.99	11.64	7.64	15.04	11.88	12.72	9.28	14.75	14.47	10.64	7.64	11.68	7.64	12.42	10.41	9.14	12.89	11.51	14.23	15.41	13.9	12.14	7.64
USA	003-049	Placebo	Placebo	1	8.65	7.64	11.09	7.64	11.61	12.93	12.11	8.88	11.02	7.64	7.64	11.43	13.6	14.72	9.3	11.55	12.27	13.37	10.8	11.73	11.81	11.6	9.94	11.95	7.64	13.24	11.74	13.5	9.75	15.05	9.39	10.41	7.64	12.49	10.63	10.42	9.94	8.24	13.28	10.34	7.64	7.64	7.64	11.78	10.29
USA	003-050	ID	3X106	1	10.83	7.64	10.06	10.52	10.17	12.52	12.25	7.64	11.57	7.64	7.64	11.52	11.87	14.37	9.29	11.72	16.57	14.43	11.51	11.78	12.24	11.49	11.01	11.97	7.64	13.13	11.83	12.79	8.23	14.81	13.58	7.64	7.64	12.12	10.35	11.41	10.66	7.64	12.87	7.64	13.1	14.35	12.67	12.42	7.64
USA	003-051	HD1	9X106	1	10.5	7.64	9.83	9.74	11.02	12.46	11.9	7.64	11.63	7.64	7.64	11.3	13.53	14.58	8.93	11.67	16.03	14.19	11.02	11.2	11.74	11.74	11.08	11.54	7.64	14.15	11.88	12.01	9.76	14.72	15.09	10.48	7.64	12.01	10.22	12.37	10.57	7.64	14.17	11.22	15.12	16.01	15.15	11.81	7.64
USA	003-053	HD3	1X108	1	10.44	9.69	9.99	10.3	10.89	12.83	12.15	9.9	12.07	10.73	9.9	11.21	13.41	7.64	9.09	11.71	15.5	13.99	11.97	11.4	12.81	12.24	10.7	11.73	7.64	13.6	11.94	13.57	8.29	14.36	13.75	10.79	7.64	11.29	10.45	11.87	10.01	7.64	13.15	10.91	14.72	15.97	15.05	14.09	7.64
USA	003-055	HD2	2X107	1	9.53	8.55	9.4	9.29	10.21	10.75	11.32	8.29	12.04	10.03	10.29	10.4	12.5	12.7	7.88	11.21	11.42	13.2	9.55	11.72	10.9	12.27	9.61	11.1	7.64	7.64	11.67	13.1	7.64	13.73	13.4	10.12	10.02	9.78	8.95	12.37	9.65	8.52	15.07	10.67	14.89	15.91	15.66	11.84	8.61
USA	003-056	HD3	1X108	1	10.38	9.32	9.71	7.64	10.47	12.32	12.39	10.05	11.57	7.64	10.82	11.38	12.95	13.86	9.56	11.84	12.41	7.64	10.29	11.56	12.13	12.11	11.07	11.65	8.07	14.05	11.51	12.82	8.55	14.89	14.38	10.99	7.64	11.74	10.43	11.62	10.21	9.4	13.35	12.35	14.97	15.8	15.23	13.02	10.48
USA	003-057	Placebo	Placebo	1	9.63	9.21	9.9	7.64	10.57	11.77	11.55	7.64	11.58	7.64	7.64	11.37	13.23	13.52	8.81	11.37	15.72	13.7	11.36	11.62	12	11.25	10.14	11.47	7.64	12.23	11.3	12.58	8.38	14.17	7.64	10.74	7.64	11.36	9.58	7.64	10.2	7.64	13.15	10.52	9.41	12.74	9.54	12.91	7.64
USA	003-058	ID	3X106	1	10.64	9.25	10.3	7.64	11.04	12.31	11.67	10.73	11.69	8.65	7.64	11.69	13.43	14.23	8.73	11.49	16.99	14.33	11.21	11.65	12.14	11.16	10.57	11.52	7.64	12.52	11.41	13.24	9.32	14.76	14.3	10.89	7.64	11.86	9.96	11.26	10.69	9.21	13.26	11.07	12.53	14.17	12.16	13.86	10.75
USA	003-059	HD3	1X108	1	10	9.25	10.26	9.7	10.89	12.38	12.1	9.29	11.02	7.64	11.28	10.95	13.24	14.11	8.48	11.61	12.35	13.82	10.68	11.67	11.88	12.99	10.33	11.58	7.82	13.67	11.28	13.02	9.05	14.46	13.44	10.9	7.64	11.92	10.08	11.83	9.98	8.9	13.43	11.5	13.93	14.93	13.85	12.3	7.64
USA	003-060	HD1	9X106	1	10.11	9.08	10.65	7.64	10.66	13.46	11.94	9.96	11.41	7.64	11.05	11.3	13.04	15.44	8.95	11.34	14.89	13.97	10.24	10.84	11.43	11.55	10.44	11.57	7.64	14.59	11.68	12.17	10.41	16.23	14.19	10.7	7.64	13.12	9.84	11.78	10.19	9.31	12.91	10.94	14.66	15.38	12.52	11.98	7.64
USA	003-062	HD1	9X106	1	11.58	9.18	10.13	9.98	11.13	12.88	12.14	11.75	11.13	8.36	11.3	11.47	13.6	14.93	9.15	11.81	17.45	15.46	11.28	11.37	12.42	11.96	11.58	11.93	7.64	14.82	10.88	13	10.29	15.59	15.6	11.28	7.64	12.41	10.69	12.45	10.76	10.23	13.59	11.56	15.01	16.09	15.44	12.96	7.64
USA	003-063	HD3	1X108	1	10.76	9.58	10.21	9.99	11.12	11.75	12.59	10.32	11.75	7.64	11.56	11.71	13.04	14.54	9.24	11.85	12.76	14.68	11.28	12.04	12.84	12.63	11.5	12.04	7.64	14	11.56	13.21	7.64	14.92	14.19	11.51	7.64	11.2	10.43	11.36	10.47	9.83	13.2	12.42	14.26	15.19	14.1	12.22	10.99
USA	003-064	HD3	1X108	1	9.98	9.36	9.36	10.15	10.54	11.35	11.89	9.9	12.28	7.64	11.04	11.03	13.58	13.26	8.77	11.53	12.26	14.05	11.95	11.71	12.68	11.61	10.62	11.24	7.64	14.39	12.01	13.56	7.64	14.15	12.85	11.06	7.64	10.64	9.57	11.27	9.84	8.93	13.62	11.71	14.65	15.33	15	13.48	10
USA	003-065	HD1	9X106	1	10.42	7.64	10.75	9.97	10.99	12.44	11.87	7.64	11.68	7.64	7.64	11.2	12.77	14.29	9.01	11.52	15.97	14.07	10.96	11.52	11.76	11.77	10.33	11.71	7.64	12.89	12.36	12.91	9.78	14.63	11.95	10.82	7.64	12.05	10.04	11.27	10.31	9.5	13.78	10.98	14.03	15.24	14.48	11.93	7.64
USA	003-067	ID	3X106	1	9.92	9.05	10.11	10.32	11.6	12.38	11.95	10.04	11.24	7.64	10.35	11.82	13.76	14.77	8.79	11.67	14.75	14.19	12.19	11.65	12.6	10.73	11.09	11.59	7.64	13.76	10.66	12.48	9.72	14.27	10.89	10.78	7.64	12.03	10.14	7.64	10.31	9.22	12.36	11.17	10.2	7.64	9.5	13.66	7.64
USA	004-042	HD2	2X107	1	10.37	9.27	10.22	10.07	11.06	11.7	11.8	9.93	11.01	10.75	7.64	11.03	12.91	13.99	8.75	11.72	12.34	7.64	11.08	11.64	12.13	12.3	10.9	11.91	7.64	12.46	11.39	12.84	7.64	14.76	15.25	11.08	10.84	10.74	10.02	11.97	9.91	8.79	13.56	11.83	14.41	15.46	13.98	13.22	10.17
USA	004-043	HD2	2X107	1	10.88	7.64	10.77	10.35	11.02	12.83	12.73	7.64	10.92	7.64	11.41	12.12	12.89	14.22	10.08	12.03	13.26	15.36	10.66	12.08	12.95	11.97	11.59	12.33	7.64	14.91	10.68	13.05	7.64	15.9	13.69	11.42	7.64	11.98	10.72	11.35	10.41	10.44	13.49	12.29	14.39	16.05	14.34	12.57	7.64
USA	004-044	ID	3X106	1	10.38	9.4	10.43	10.02	11.14	12.49	11.79	9.91	11.27	7.64	10.23	11.11	13.67	13.4	9.11	11.53	15.79	14.03	11.46	11.7	11.9	11.89	10.75	11.7	7.64	13.95	11.86	12.51	8.72	14.7	11.52	10.72	7.64	11.58	10.44	11.4	10.5	7.64	13.18	10.98	12.43	14.24	11.64	12.03	7.64
USA	004-045	HD1	9X106	1	9.43	8.54	10.62	7.64	11.39	12.3	11.93	9.32	11.05	7.64	7.64	11.62	13	12.9	8.76	11.47	14.42	13.39	10.92	11.66	11.36	12.42	10	12.12	7.64	13.01	11.2	12.56	8.85	14.57	11.25	10.29	7.64	11.48	10.14	11.12	10.31	7.64	13.64	10.82	12.52	14.3	11.6	12.8	7.64
USA	004-046	Placebo	Placebo	1	9.64	8.53	10.42	7.64	11.58	12.32	10.48	9.85	10.6	7.64	7.64	11.95	13.37	15.61	7.64	10.4	14.49	13.8	11.16	11.23	12.04	11.84	10.36	7.64	7.64	12.08	11.42	12.54	9.82	14.49	7.64	10.45	7.64	7.64	7.64	9.88	10.45	7.64	14.12	11.07	7.64	13.88	7.64	11.84	9.85
USA	004-047	ID	3X106	1	9.69	8.77	10.01	9.32	11.35	11.95	11.51	9.07	11.45	7.64	7.64	11.36	13.14	14.8	8.18	11.44	14.1	13.66	10.62	11.16	11.46	11.92	10.24	11.65	7.64	12.05	12.03	12.98	9.36	14.03	13.34	10.88	7.64	11.76	9.48	10.99	9.9	7.64	13.79	10.55	14.07	15.43	14.56	11.66	7.64
USA	004-048	ID	3X106	1	12.42	9.76	13.45	7.64	11.63	16.83	12.76	12.69	7.64	7.64	7.64	11.99	7.64	19.17	7.64	11.39	15.44	16.77	7.64	10.91	14.17	14.41	13.38	7.64	7.64	16.2	7.64	7.64	14.11	19.03	7.64	11.55	7.64	16.64	9.6	7.64	10.78	7.64	7.64	13.61	7.64	7.64	7.64	13.79	7.64
USA	004-049	HD3	1X108	1	9.64	9.06	9.76	9.29	10.65	11.18	11.03	7.64	12.09	9.7	7.64	10.64	12.95	12.73	8.72	11.35	11.94	13.42	9.98	11.68	11	12.48	10.18	10.81	7.64	12.23	11.53	12.98	8.04	13.56	13.6	10.74	7.64	10.54	10	11.44	9.94	8.58	13.72	11.27	13.98	15.1	14.53	11.89	9.36
USA	004-050	Placebo	Placebo	1	10.19	9.24	11	7.64	11.65	13.2	11.99	10.63	9.9	7.64	7.64	11.54	13.65	15.46	9.39	11.33	14.85	14.62	10.44	11.35	12.31	11.05	11.45	11.99	7.64	14.49	7.64	12.19	9.85	14.97	10.36	11.05	7.64	13	7.64	7.64	10.77	7.64	12.65	11.86	7.64	7.64	7.64	12.81	7.64
USA	004-052	HD2	2X107	1	11.51	10.07	10.6	7.64	11.46	12.85	11.35	10.81	11.23	7.64	7.64	11.79	12.83	15.8	7.64	11.03	16.08	15.06	9.02	11.2	12.49	11.45	11.14	11.05	7.64	13.26	11.03	13.2	11.01	15.02	11.8	10.73	7.64	12.87	9.88	11.9	10.85	10.16	14.33	11.64	11.21	13.97	10.96	12.96	11.46
USA	004-053	HD2	2X107	1	11.57	9.45	11.57	7.64	11.63	14.3	12.23	11.09	8.69	7.64	7.64	11.57	11.25	16.7	8.81	11.23	14.96	15.34	7.64	11.01	12.52	12.61	11.73	11.88	7.64	14.26	7.64	11.87	11.79	16.09	12.82	11.4	7.64	14.32	10.99	7.64	10.96	7.64	12.73	12.16	7.64	15.46	13.42	12.59	7.64
USA	004-054	HD3	1X108	1	9.31	8.96	10.27	7.64	7.64	11.86	9.26	7.64	9.76	7.64	7.64	7.64	13.64	14.24	7.64	9.55	14.06	13.61	10.97	10.91	11.62	11.74	10.24	7.64	7.64	13.34	11.39	12.62	8.41	13.81	10.15	10.88	7.64	11.8	7.64	10.97	10.15	9.19	12.66	10.57	12.35	13.91	12.7	12.7	7.64
USA	004-055	ID	3X106	1	10.44	8.96	11.05	7.64	12.06	13.53	12.24	7.64	10.95	7.64	7.64	11.78	14.39	16.17	9.11	11.92	14.77	14.39	11.69	12.09	12.64	11.33	11.02	12.27	7.64	14.06	11.7	12.79	10.67	15.78	10.61	11.09	7.64	13.38	10.22	10.69	10.12	7.64	13.54	11.59	13.09	14.94	14.02	12.91	7.64
USA	004-056	HD2	2X107	1	10.2	9.2	9.66	9.38	9.89	11.29	11.46	7.64	12.15	10.45	7.64	11.33	12.66	14.17	8.72	11.5	12.24	13.97	9.92	11.14	11.69	12.68	10.44	11.63	7.64	13.08	12.21	13.68	7.64	14.61	15.33	10.9	10.8	10.82	10	12.49	10.03	8.9	14.11	11.35	15.09	16.1	16.23	12.57	10.35
USA	004-057	HD3	1X108	1	9.87	9.27	9.16	9.25	10.68	7.64	11.38	7.64	12.28	7.64	7.64	11.08	12.98	12.55	9.11	11.44	12.01	13.64	10.64	11.66	11.28	12.53	10.25	11.33	7.64	7.64	11.91	13.67	7.64	13.55	11.44	10.82	9.7	9.68	9.88	11.46	9.91	8.44	13.75	11.31	14.38	15.07	14.88	11.83	9.71
USA	004-058	HD1	9X106	1	10.47	9.01	10.35	9.12	10.94	12.63	11.71	10.65	10.73	7.64	7.64	11.75	13.13	14.99	9.04	11.27	14.9	14.7	11.03	11.41	12.17	11.25	11.31	11.7	7.64	13.04	11.47	12.98	9.86	14.65	11.43	11.12	7.64	12.39	9.43	11.29	10.42	7.64	13.31	11.73	13.53	15.08	13.48	12.71	7.64
USA	004-059	HD1	9X106	1	9.96	7.64	9.57	7.64	7.64	12.36	10.82	7.64	11.19	8.98	7.64	11.66	12.49	14.92	7.64	10.63	14.72	13.99	8.26	10.7	11.75	11.78	10.29	10.83	7.64	14	11.13	12.45	9.13	14.41	13.74	10.97	7.64	12.14	7.64	12.17	9.96	7.64	13.43	10.45	14.82	15.32	15.33	12.06	7.64
USA	004-060	Placebo	Placebo	1	9.86	8.72	10.37	7.64	11.38	12.12	11.07	7.64	10.11	7.64	7.64	11.37	13.33	14.52	7.64	10.76	13.99	14.04	10.69	11.19	11.93	10.74	10.34	11.18	7.64	13.01	11.24	12.98	9.62	14.54	7.64	10.82	7.64	12.1	8.03	10.55	9.95	8.5	13.39	10.9	10.27	13.52	9.84	13.37	10.66
USA	004-061	Placebo	Placebo	1	10.53	9.13	10.04	7.64	11.73	11.97	11.05	10.21	10.6	7.64	7.64	11.99	13.51	14.19	7.89	11.15	14.42	14.01	11.38	11.48	12.35	11.11	10.69	10.66	7.64	12.88	10.8	12.67	9.02	14.2	7.64	10.65	7.64	11.78	7.64	7.64	10.19	7.64	13.02	9.78	7.64	7.64	7.64	13.58	7.64
USA	005-042	ID	3X106	1	7.64	8.78	10.15	7.64	7.64	11.89	11.39	7.64	12	8.82	7.64	11.74	12.78	14.28	7.64	10.81	14.17	13.79	9.86	11.26	11.32	12.18	10.08	10.98	7.64	11.57	12.14	13.12	10.07	13.79	12.53	10.6	7.64	11.77	10.15	11.47	10.21	7.64	13.82	10.34	14.46	15.49	15.4	12.23	7.64
USA	005-043	HD1	9X106	1	10.38	9.39	10.28	7.64	11.3	12.82	11.35	7.64	10.21	7.64	7.64	11.8	13.51	14.8	7.64	11.11	14.51	14.45	10.08	11.55	12.02	12.2	10.91	11.14	7.64	14.25	11.21	13.03	9.69	14.9	12.43	11.31	7.64	12.45	8.88	12.18	10.69	7.64	13.01	11.2	14.13	14.89	13.97	12.84	7.64
USA	005-045	ID	3X106	1	9.63	9.14	10.58	7.64	11.56	12.15	11.86	7.64	11.23	7.64	7.64	11.69	13.01	14.52	7.96	11.15	13.07	14.06	10.76	11.37	11.54	11.7	10.52	11.34	7.64	12.73	11.56	12.88	9.05	14.49	14.07	10.77	7.64	12.06	9.51	11.99	10.13	8.77	13.41	11.2	14.26	15.37	14.3	11.35	7.64
USA	005-052	ID	3X106	1	10.02	8.4	10.87	9.36	11.74	12.02	10.66	7.64	10.4	7.64	7.64	11.65	13.85	14.24	7.64	10.74	14.58	14.52	12.34	11.31	12.64	11.75	10.83	7.64	7.64	12.75	11.24	13.65	9.21	13.99	7.64	10.94	7.64	11.6	7.64	10.29	10.25	8.7	12.91	11.38	10.91	13.5	11.5	13.81	7.64
USA	005-058	HD1	9X106	1	9.27	8.49	10.01	7.64	7.64	11.81	11.06	7.64	11.01	7.87	7.64	11.03	12.51	13.9	7.64	10.05	12.47	13.47	10.24	11.19	11.23	12.09	10	10.41	7.64	12.93	11.47	12.92	8.41	13.89	13.32	10.7	7.64	11.39	7.64	10.9	9.75	8.97	13.82	10.36	14.03	15.07	14.53	11.59	7.64
USA	005-061	HD1	9X106	1	9.64	7.64	10.58	9.74	10.66	11.65	11.44	9.73	11.72	7.64	7.64	11.13	12.6	14.07	8.94	11.28	13.83	13.72	10.63	11.14	10.99	12.23	10.19	11.83	7.64	12.66	11.92	13.4	8.9	13.43	13.01	10.14	7.64	11.57	9.85	11.43	10.33	7.64	13.77	9.42	13.85	15.09	14.14	11.72	7.64
USA	006-041	HD2	2X107	1	10.32	7.64	10.38	7.64	10.89	13.46	12.49	10.68	11.29	7.64	7.64	12.03	13.36	14.83	9.76	11.99	13.05	15.15	11.08	11.51	12.91	12.62	11.44	12.47	7.64	13.78	11.55	13.43	9.68	15.94	13.45	11.52	7.64	12.82	10.48	11.93	10.51	10.04	13.37	12.21	13.62	15.26	14.85	12.75	7.64
USA	006-042	HD2	2X107	1	10.83	9.86	10.06	10.01	10.63	12.25	11.85	10.35	12.06	7.64	10.75	11.48	13.26	13.57	9.35	11.68	12.75	14.65	10.89	11.76	12.3	12.56	11.44	11.73	7.64	14.15	11.24	13.59	9.54	14.66	12.87	11.25	7.64	11.6	10.28	11.81	10.38	9.35	13.55	12.37	14.32	15.69	14.42	12.53	7.64
USA	006-043	HD1	9X106	1	10.32	9.73	10.32	7.64	11.11	12.84	12.11	7.64	10.96	7.64	7.64	11.98	13.11	14.92	8.57	11.03	12.99	15.09	11.06	10.82	12.43	11.51	10.97	11.95	7.64	12.48	11.48	13.53	10.05	14.97	14.32	11.34	7.64	12.4	10.07	11.87	10.37	9.3	12.9	11.48	14.27	15.56	14.73	12.77	7.64
USA	006-045	HD1	9X106	1	10.67	8.79	10.34	7.64	11.18	12.31	11.52	10.81	11.18	7.64	7.64	11.37	13.2	14.58	8.93	11.35	14.37	14.68	10.65	11.11	11.97	11.52	10.92	11.49	7.64	13.36	11.68	13.5	9.31	14.69	14.06	11.06	7.64	12.07	10.24	11.95	10.38	9.37	13.36	10.71	14.54	15.53	15.24	12.43	7.64
USA	006-046	HD3	1X108	1	10.33	10.05	10.41	9.85	10.82	11.4	11.98	9.72	12.15	7.64	7.64	11.67	13.45	13.32	9.28	11.55	12.53	14.11	10.85	11.66	12.19	12.04	10.93	11.46	7.64	12.76	11.87	13.3	7.64	14.36	13.21	11.31	10.62	10.48	10.45	11.38	10.2	9.17	13.5	11.69	14.06	15.02	14.02	12.44	10.62
USA	006-047	ID	3X106	1	10.57	8.57	10.49	10.17	11.39	12.46	11.68	7.64	11.42	7.66	7.64	10.91	13.78	15.2	8.93	11.8	13.89	14.49	10.46	11.95	12.26	11.8	11.04	11.61	7.64	13.65	11.15	12.83	9.38	14.28	13.23	11.48	7.64	12.42	7.64	10.72	10.3	9.37	12.96	11.64	13.62	14.97	14.02	12.94	7.64
USA	006-048	Placebo	Placebo	1	10.22	9.21	10.03	9.72	11.03	12.05	11.92	7.64	11.6	7.64	7.64	11.16	13.31	14.48	7.64	11.75	12.75	14.21	11.61	11.93	12.32	11.69	10.69	11.59	7.94	13.36	11.66	13.13	8.65	14.29	8.53	11.25	7.64	12	10.39	10.24	9.83	8.5	13.17	11.37	9.66	12.84	10.94	12.76	10.81
USA	006-049	ID	3X106	1	10.71	9.12	10.8	10.65	11.69	12.78	12	10.49	11.47	7.64	7.64	11.48	13.44	14.79	9.77	11.81	13.06	14.85	11.7	11.41	12.69	11.56	11.62	11.63	7.64	14.18	11.75	13.06	8.91	14.64	12.95	11.6	7.64	12.42	9.88	11.5	10.33	7.64	13.17	12.19	13.99	15.29	14.62	12.43	7.64
USA	006-051	ID	3X106	1	10.36	8.63	10.46	10.33	11.15	12.41	11.44	9.94	11.7	9.78	7.64	10.91	13.14	14.95	9.07	11.65	12.23	14.22	11.11	11.49	12.4	11.99	10.84	11.62	7.64	13.53	11.26	13.21	8.9	14.32	13.51	11.28	7.64	12.28	10.12	11.59	9.9	8.78	13.47	11.53	13.7	14.92	14.1	13.3	7.64
USA	006-052	Placebo	Placebo	1	10.32	8.93	10.36	10.28	11.86	11.99	11.68	7.64	11.1	7.64	7.64	10.85	13.61	14.2	8.54	11.64	12.56	14.17	11.65	12.14	12.46	11.61	10.92	11.2	7.64	13.5	10.67	13.17	8.47	13.92	8.52	11.18	7.64	11.8	9.34	9.68	9.84	8.83	12.82	11.61	10.11	12.95	7.64	13.76	7.64
USA	006-054	HD3	1X108	1	10.34	9.5	10.03	7.64	10.21	11.77	11.65	9.85	11.73	7.64	10.38	11.37	13.21	13.25	8.91	11.61	12.31	13.96	10.61	11.66	12.07	12.92	10.64	11.47	7.78	13.04	11.59	13.2	7.93	14.29	13.28	11.05	7.64	10.88	9.89	11.73	10.07	8.88	13.68	11.57	13.93	15.25	14.82	12.49	10.67
USA	006-055	HD2	2X107	1	10.28	9.5	9.99	9.8	10.99	11.82	12.05	9.87	11.6	7.64	10.71	11.32	12.7	13.3	9.6	11.88	12.22	13.98	10.78	11.8	11.89	13.06	10.57	11.93	7.64	13.35	11.7	13.45	9	14.01	14.47	10.86	7.64	11.19	9.77	11.12	10.05	9.02	13.26	11.35	13.85	15.11	14.57	11.71	7.64
USA	006-056	ID	3X106	1	10.58	8.93	10.54	10.31	11.63	12.27	11.75	7.64	11.58	7.64	7.64	10.9	13.64	14.34	8.85	11.68	12.73	14.44	11.9	11.84	12.66	11.58	11	11.3	7.64	13.65	11.33	13.37	8.71	14.33	11.97	11.55	7.64	12	9.42	11.01	10.34	9.16	13.54	11.83	13.7	14.93	14.95	12.67	7.64
USA	006-057	HD2	2X107	1	10.58	9.73	10.07	10.49	11.13	12.06	12.15	10.53	11.97	7.64	7.64	11.2	13.23	13.21	9.15	11.56	12.59	14.74	11.62	11.44	12.33	11.74	11.1	11.39	7.64	14.48	11.93	13.25	7.64	15.07	13.96	11.28	7.64	11.27	10.05	11.99	10.18	9.02	13.44	12.14	15.03	16.19	15.56	12.69	11.21
USA	006-058	HD3	1X108	1	11.07	9.51	10.8	7.64	11.71	12.71	11.96	7.64	11.85	10.88	9.74	11.93	14.14	14.78	9.53	12.06	12.89	14.7	10.8	11.57	12.62	12.07	11.36	11.87	7.64	14.48	11.51	13.39	9.26	14.53	12.91	11.69	7.64	12.39	10.38	11.72	10.71	9.83	13.93	10.88	14.7	16.04	16.3	12.63	7.64
USA	006-059	HD2	2X107	1	10.72	9.24	10.56	7.64	11.15	12.31	12.3	10.43	11.48	7.64	10.63	11.38	13.06	13.45	9.19	12.2	12.49	14.57	10.43	11.95	11.97	12.98	11.07	11.61	7.64	13.7	11.76	13.5	8.73	14.94	14.02	11.23	7.64	11.48	10.92	11.9	10.45	9.5	13.67	11.79	13.97	15.74	15.46	12.04	11.3
USA	006-060	HD3	1X108	1	9.7	9.09	10.01	10.35	10.62	11.46	12.39	7.64	11.48	8.75	7.64	11.68	12.93	12.39	9	11.82	13.18	13.58	10.64	11.86	12.1	12.75	9.97	11.83	7.64	12.7	11.6	13.13	7.64	14.12	12.66	10.52	7.64	10.45	10.09	11.48	9.48	8.99	14.32	10.08	13.88	15.16	14.59	13.13	9.66
USA	006-062	Placebo	Placebo	1	11.41	9.56	11.56	7.64	12.51	13.48	12.32	7.64	11.04	7.64	7.64	11.78	13.53	15.34	9.6	12.12	13.17	15.19	11.18	11.53	13.06	11.7	11.89	12.21	7.64	14.88	11.06	13.57	10.01	15.32	7.64	11.83	7.64	13.23	10.89	7.64	10.59	9.99	12.97	12.32	7.64	7.64	7.64	14.11	7.64
USA	006-063	HD3	1X108	1	9.58	9.07	9.89	9.81	10.8	11.6	11.83	7.64	11.92	10.4	10.44	11.07	13.31	13.38	8.7	11.61	13.14	13.5	10.74	11.97	12.21	12.55	10.02	11.27	7.64	13.06	11.79	13.15	8.08	13.93	13.83	10.48	7.64	10.9	9.78	11.84	9.73	9.04	13.67	10.82	14.34	15.38	15.11	13.17	7.64
USA	007-044	HD2	2X107	1	9.51	9.16	9.33	7.64	10.63	11.42	12.28	9.49	11.74	11.66	10.32	11.41	12.62	12.52	9.2	11.89	13.49	7.64	9.04	11.49	11.05	12.21	10.13	11.81	7.64	14.22	12.17	12.74	7.64	13.78	16.02	10.5	7.64	10.58	10.39	12.19	9.8	7.64	13.96	10.5	14.96	15.72	15.14	11.21	7.64
USA	007-046	HD1	9X106	1	11.17	9.65	10.64	7.64	12.09	13.22	12.61	7.64	10.81	7.64	7.64	11.86	12.6	15.41	9.96	11.99	13.15	15.15	10.97	11.76	12.7	12.26	11.84	12.35	7.64	14.51	11.31	13.12	10.58	15.1	12.24	11.89	7.64	13.07	10.97	11.47	10.41	10.33	12.74	12.62	13.33	15.08	13.22	13.42	7.64
USA	007-047	HD2	2X107	1	10.21	7.64	10.71	7.64	11.13	13.7	13.19	10.32	11.18	7.64	11.84	12.32	12.87	14.92	10.06	12.12	12.73	14.63	10.15	11.81	12.4	12.56	10.8	12.58	7.64	14.78	11.73	13.46	9.17	16.19	15.14	11.09	7.64	12.97	11.34	12.14	10.49	9.74	13.43	11.54	15	16.17	15.59	12.66	7.64
USA	007-048	HD1	9X106	1	9.52	7.92	9.44	9.76	11.16	11.29	11.4	7.64	11.85	9.39	7.64	10.97	12.84	13.28	8.8	11.48	11.85	13.2	10.47	11.09	11.49	11.7	10.3	11.31	7.64	12.38	11.38	12.54	7.99	13.52	11.54	11.02	7.64	10.79	9.62	11.06	9.52	7.64	13.4	11.2	14.32	15.33	15.27	11.8	7.64
USA	007-049	HD3	1X108	1	9.93	9.44	10.07	7.64	11.36	11.66	7.64	9.6	11.38	7.64	7.64	11.47	12.82	12.69	9.33	12.14	13.96	13.86	10.81	12.48	12.26	12.4	10.69	11.4	7.64	11.83	11.71	13.03	7.99	14.13	13.04	10.85	7.64	10.93	10.26	10.91	9.94	7.64	14.12	11.01	13.05	14.5	13.64	13.48	7.64
USA	007-050	HD3	1X108	1	9.99	9.24	10.12	9.89	11.21	11.9	12.05	7.64	11.18	8.44	9.51	11.27	13.22	13.26	9.37	11.96	13.79	14.06	10.55	11.97	12.15	12.6	10.62	11.59	7.64	13.03	11.35	12.99	8.32	14.37	12.67	10.69	7.64	11.3	10.23	10.87	9.83	7.64	13.84	10.92	13.5	14.84	14.24	11.93	7.64
USA	007-051	HD3	1X108	1	9.47	9.15	9.63	10.01	10.18	11.35	11.83	8.87	11.41	11.21	9.76	11.46	12.34	13.24	8.56	11.46	13.07	13.4	10.61	11.95	11.11	12.62	9.92	11.87	7.64	12.62	11.85	13.26	7.64	13.77	14.62	10.2	7.64	10.53	9.81	11.66	9.92	8.77	13.76	10.11	14.21	15.24	14.52	12.99	7.64
USA	007-052	HD2	2X107	1	10.12	9.81	10.15	9.96	11.09	12.18	12.28	10.18	11.2	8.97	7.64	11.76	12.64	13.17	9.49	11.89	13.97	14.14	9.77	11.7	11.89	12.74	10.66	12.01	7.64	12.74	11.68	12.89	8.58	14.78	14.32	10.87	7.64	11.49	10.54	11.74	10.11	7.64	14.15	11.39	14.11	15.36	14.52	11.96	7.64
USA	007-053	Placebo	Placebo	1	9.66	8.35	10.31	10.08	11.13	11.34	11.13	7.64	11.82	7.64	7.64	10.94	13.76	13.4	8.65	11.47	12.14	13.57	12.18	11.84	12.49	11.78	10.33	11.12	7.64	12.74	11.76	13.75	7.72	13.44	7.64	10.88	7.64	11.07	9.29	10.48	9.62	8.46	13.24	11.52	11.38	13.2	13.23	13.77	7.64
USA	007-054	HD1	9X106	1	10.98	9.24	10.99	10.02	11.99	13.71	12.33	11.41	10.92	7.64	7.64	11.72	12.9	15.78	10.01	12.21	13	15.31	11.13	11.49	13.06	12.82	12.13	12.58	7.64	15.01	10.94	13.1	10.65	16.01	12.89	11.9	7.64	13.48	11.12	11.55	10.19	10.46	13.05	13.28	13.58	15.35	13.81	12.32	7.64
USA	007-055	HD3	1X108	1	9.73	8.45	9.92	9.68	11.08	11.56	11.34	7.64	12.15	9.41	7.64	10.76	13.04	13.35	8.29	11.33	11.97	13.6	11.08	11.36	12.04	12.01	10.3	11	7.64	12.62	11.91	13.28	8.64	13.62	13.74	10.98	7.64	11.13	9.85	11.21	9.92	8.64	13.99	10.94	14.43	15.24	15.13	11.82	7.64
USA	007-056	HD2	2X107	1	10.49	9.92	10.49	10.08	11.3	12.37	12.22	10.06	11.63	7.64	10.58	11.85	13.07	13.53	9.08	11.79	13.95	14.33	10.7	11.78	12.32	12.17	10.86	11.61	7.64	13.31	12.07	13.05	9.43	14.79	11.55	11.02	7.64	11.8	10.33	11.1	10.43	7.64	14.06	10.96	14.73	15.96	15.57	14.37	7.64
USA	007-058	HD2	2X107	1	10.82	9.28	10.91	10.25	11.41	12.74	12.29	10.26	11.24	7.64	8.27	11.53	13.69	14.75	9.39	11.79	12.96	14.75	11.94	11.57	12.83	11.68	11.44	12.21	7.64	13.91	11.24	13.23	9.84	14.84	7.64	11.73	7.64	12.54	10.51	10.62	10.43	9.39	12.71	10.28	12.26	14.05	13.2	15.13	7.64
USA	007-059	Placebo	Placebo	1	9.64	7.9	9.79	9.68	10.93	11.29	10.75	7.64	11.43	7.64	7.64	10.5	12.87	13.09	8.24	10.95	11.96	13.21	10.93	11.54	11.61	11.66	10.19	10.73	7.64	12.79	10.97	12.75	7.64	13.18	7.66	10.59	7.64	11.09	8.8	10.12	9.5	8.3	13.51	10.97	10.2	12.5	10.46	12.74	10.08
USA	007-060	HD3	1X108	1	9.82	9.62	9.5	9.85	10.56	11.76	12.24	9.44	11.35	10.41	7.64	11.66	12.41	13.09	8.67	11.82	13.43	13.79	10.19	11.59	11.49	12.55	10.39	12.15	7.64	12.12	11.59	12.73	8.02	14.17	14.58	10.46	11.35	10.98	10.06	11.63	9.73	7.64	13.72	10.92	14.06	15.09	13.93	12.09	7.64
USA	007-061	HD1	9X106	1	10.89	8.93	10.44	7.64	11.15	12.99	12.25	7.64	11.29	8.31	7.64	11.89	13.09	14.76	9.8	11.8	12.78	14.97	11.29	11.1	12.74	11.51	11.43	12.29	7.64	14.37	11.21	12.37	9.72	15.07	14.04	11.84	7.64	12.6	11.2	11.11	10.62	9.44	13.09	12.23	14.46	15.68	15.16	12.49	7.64
USA	007-062	HD3	1X108	1	10.66	10	10.15	7.64	11.3	12.06	7.64	10.25	12.03	7.64	10.61	11.89	12.99	13.25	8.99	12.14	14.54	14.59	10.39	12.11	12.08	12.86	10.9	12.06	7.64	12.78	11.98	13.8	7.88	14.62	11.83	11.03	7.64	11.51	10.68	11.46	10.38	9.71	14.34	11.6	13.77	15.11	14.36	12.59	10.54
USA	007-063	HD1	9X106	1	10.52	8.91	10.7	10.11	11.45	12.43	11.77	7.64	11.32	7.64	7.64	11.19	13.33	14.29	9.19	11.59	12.64	14.36	11.15	11.26	12.29	12.45	11.13	11.94	7.64	13.74	11.43	13.33	9.64	14.55	13.57	11.48	7.64	12.13	9.95	11.67	9.93	9.26	12.82	11.86	14.04	15.14	14.04	12.95	7.64
USA	007-064	HD2	2X107	1	10.02	9.9	10.6	10.33	10.68	12.42	7.64	9.83	12.03	7.64	7.64	11.5	13.37	13.52	8.9	11.78	13.99	14.34	11.11	11.67	11.98	11.96	11.1	11.56	7.64	13.05	11.93	12.65	8.91	14.72	13.51	10.91	7.64	11.81	10.27	11.38	10.17	9.33	13.89	11.31	14.34	15.52	14.38	11.7	7.64
USA	007-065	HD1	9X106	1	10.82	9.36	10.51	10.14	10.72	12.76	12.06	10.46	12.17	8.11	7.73	11.78	13.67	14.58	9.27	11.7	12.87	14.67	11.16	11.17	12.38	11.65	11.18	11.87	7.64	13.93	12.3	13.47	9.88	14.97	14.37	11.77	7.64	12.43	10.01	12.51	10.5	9.46	13.17	11.99	15.65	16.36	16.44	12.79	7.64
USA	008-041	HD3	1X108	1	9.51	9.63	10.51	10.4	10.56	12.14	12.09	9.64	11.48	7.64	9.89	11.52	13.31	12.97	8.97	11.72	13.21	14.11	11.6	11.65	12.14	11.78	10.77	11.65	7.64	12.83	11.67	12.87	8.78	14.34	10.48	10.79	7.64	11.4	10.11	11.14	10.06	8.83	13.63	11.23	13.01	14.31	13.25	11.84	7.64
USA	008-042	HD1	9X106	1	10.24	8.16	8.91	9.42	10.88	12.07	11.72	7.64	12.16	10.41	7.91	11.42	12.51	14.23	9.49	11.33	12.2	13.87	10.42	10.3	11.91	11.83	10.55	11.37	7.64	13.36	12.14	13.37	8.97	13.93	15.1	11.31	7.64	11.77	10.26	12.36	9.95	9.01	13.16	11.37	15.15	16	15.88	12.89	7.64
USA	008-043	HD2	2X107	1	9.52	9.62	9.51	7.64	10.17	11.54	7.64	9.12	12.17	8.71	7.64	11.24	12.66	12.69	8.8	11.68	13.37	13.57	10.14	11.01	11.35	12.26	9.94	11.82	7.64	12.8	12.11	12.93	7.84	14.06	14.04	10.38	7.64	10.77	9.97	12.06	9.97	7.64	13.85	10.24	14.82	15.65	15.06	11.29	7.64
USA	008-045	HD3	1X108	1	9.48	9.59	9.71	7.64	10.97	12.14	12.05	10.26	11.35	7.64	10.63	11.61	13.51	12.93	9.16	11.73	13.89	14.03	10.25	11.48	11.78	11.93	11	12	7.64	13.33	11.27	12.67	8.43	14.29	14.29	11.09	7.64	11.3	10.66	12.03	9.74	7.64	13.15	12.05	14.94	15.84	16.18	12.25	7.64
USA	008-046	HD2	2X107	1	10.11	9.48	9.76	7.64	10.61	11.93	12.23	9.89	11.45	10.07	10.27	11.38	13.52	13.1	9.21	11.7	12.64	14.07	10.44	11.42	11.77	12.43	10.58	11.93	7.64	13.07	11.95	12.76	8.31	14.39	13.58	10.91	7.64	11.02	10.6	11.31	9.92	8.92	13.16	10.92	14.56	15.56	15.14	12.27	8.89
USA	008-047	HD1	9X106	1	10.61	8.97	9.8	9.94	10.97	12.74	11.94	10.43	11.04	7.64	7.64	11.49	12.51	14.28	9.23	11.41	12.58	14.59	10.83	11.22	12.23	12.3	11.26	11.71	7.64	14	11.5	12.84	9.69	14.56	12.95	11.45	7.64	12.27	10.62	11.55	10.08	9.85	12.53	12.11	13.73	14.93	14.07	12.03	7.64
USA	008-048	HD1	9X106	1	10.48	9.25	10	9.96	10.76	12.31	12.05	10.31	12.22	8.8	7.64	11.24	13.41	14.02	9.18	11.66	12.56	14.42	12.11	11.77	12.57	11.89	10.87	11.42	7.64	13.24	11.72	13.53	8.98	14.74	13.51	11.54	7.64	11.94	10.17	11.05	10.21	9.16	13.57	11.93	14.43	15.33	15.36	13.29	7.64
USA	008-049	HD2	2X107	1	9.21	7.64	9.93	7.64	10.22	12.04	12	7.64	12.22	7.64	10.27	11.9	12.87	13.12	9.09	11.5	12.66	14.15	10.6	11.49	12.19	12.2	10.25	11.54	7.64	12.89	11.59	13.4	8.88	14.33	12.6	11.22	7.64	11.28	10.47	11.27	10.16	9.09	13.51	11.48	14.24	15.2	14.7	12.1	10.47
USA	008-050	Placebo	Placebo	1	11.11	9.01	11.23	10.43	11.88	13.49	12.63	10.92	10.97	7.64	7.64	12.07	13.51	14.23	10.24	11.89	13.08	15.34	12.13	10.77	13.37	11.54	11.88	12.92	7.64	14.72	10.95	13.54	10.41	15.82	8.68	11.69	7.64	12.88	11.18	10.9	10.48	9.68	13.06	12.56	11.29	7.64	7.64	13.19	7.64
USA	008-051	HD2	2X107	1	8.87	8.26	10.21	10.05	10.66	11.84	12.13	8.93	11.4	7.64	10.09	11.42	12.97	12.58	8.88	11.61	12.74	13.89	10.5	11.36	11.7	11.6	9.73	11.59	7.64	13.04	11.36	12.62	7.93	14.18	14.04	11.11	7.64	10.91	10.53	11.32	9.22	7.64	13.89	11.52	13.48	15.92	15.41	12.66	9.26
USA	008-052	HD3	1X108	1	9.57	9.1	9.73	7.64	11.61	12.15	11.93	9.79	11.6	7.64	7.64	11.42	12.59	14.37	9.71	11.84	12.69	13.76	10.83	12.04	11.66	11.73	10.24	11.73	7.64	13.06	11.93	13.04	8.17	14.71	14.04	10.64	7.64	11.65	9.91	11.64	9.71	7.64	13.54	10.74	14.44	15.25	14.69	11.85	7.64
USA	008-053	HD1	9X106	1	10.31	8.88	10.11	7.64	11.7	12.82	12.27	7.64	11.98	7.64	8.1	11.77	12.75	13.95	9.21	12.07	12.65	14.3	10.66	12.14	12.02	12.72	10.82	12.36	7.64	12.49	11.13	12.78	10.05	14.83	12.73	11.15	7.64	12.12	10.8	11.09	10.05	9.56	13.45	11.43	13.91	15.42	14.5	12.46	7.64
USA	008-054	ID	3X106	1	9.63	8.5	10.38	10.77	11.7	12.44	12.03	7.64	11.69	9.72	7.64	11.24	12.65	13.53	8.25	11.9	12.23	14.61	11.77	12.19	12.52	11.95	10.53	11.55	7.64	13.12	11.31	13.18	8.77	14.54	14.47	11.26	7.64	11.5	10.2	11.25	10.09	8.98	13.86	11.81	13.87	15.34	14.46	12.75	10.93
USA	008-055	HD1	9X106	1	9.99	8.9	9.76	10.07	10.98	12.06	12.24	7.64	12.2	10.21	7.91	11.57	12.74	12.72	9.74	11.98	12.19	13.8	11.12	11.93	12.29	13.15	10.22	12.14	7.64	12.25	11.85	13.18	8.47	14.11	14.02	10.76	7.64	11.14	10.28	12.14	9.7	9.2	13.84	10.26	15.08	15.99	15.72	12.41	7.64
USA	008-057	HD3	1X108	1	9.74	9.28	9.95	7.64	11.18	11.84	11.74	9.74	12.13	8.29	10.36	11.63	12.59	14.57	9.29	11.73	12.52	7.64	10.74	11.94	12	12.49	10.45	11.28	7.64	13.65	12.4	13.51	8.88	14.53	13.57	10.77	7.64	11.88	10.21	12.36	10	8.99	13.65	10.96	14.57	15.78	15.64	13.32	8.88
USA	008-058	HD1	9X106	1	10.98	9.41	11.41	7.64	11.86	13.79	12.74	7.64	11.44	7.64	7.64	12.08	13.21	14.54	9.88	12.23	13.02	15.16	10.24	12.06	12.63	12.31	11.41	12.72	7.64	13.12	11.4	13.15	10.5	15.76	15.35	11.58	7.64	13.06	11	12.69	10.66	10.15	13.75	12.03	15.35	16.55	16.06	13.77	7.64
USA	008-059	HD2	2X107	1	9.72	9.05	10.25	7.64	11.27	11.82	11.4	9.45	11.67	8.8	7.64	11.05	12.67	14.6	9.01	11.54	12.16	13.83	10.29	11.48	11.99	12.27	10.27	11.4	7.64	13.28	11.39	13.25	8.68	14.4	14.52	10.6	7.64	11.75	9.87	12.25	10	8.91	14.34	10.97	14.89	16	15.13	14.36	10
USA	008-060	HD1	9X106	1	10.3	8.73	10.58	10.44	10.99	12.42	11.8	9.98	11.21	7.98	7.64	11.52	13.45	13.05	8.87	11.77	12.62	14.45	11.09	11.98	12.28	12.59	10.54	12.11	7.64	12.64	11.52	13.39	8.67	14.65	14.61	10.87	7.64	11.45	10.12	12.15	10.19	7.64	13.71	10.69	13.44	15.15	14.19	13.37	10.76
USA	008-062	HD3	1X108	1	10.22	9.8	9.66	10.14	11.9	12.14	11.84	10.21	12.22	8.6	7.64	11.16	12.76	13.47	8.95	11.77	12.65	14.08	10.66	11.81	11.91	12.64	10.62	11.6	7.64	13.86	12.33	13.78	8.14	14.75	14.53	10.67	7.64	11.19	9.95	12.36	9.94	9.44	14.04	11.25	15.42	16.34	16.18	13.26	9.88
USA	008-063	ID	3X106	1	9.31	8.36	10.73	10.16	10.73	12.03	11.36	7.64	11.56	7.64	7.64	10.95	13.12	12.71	8.43	11.33	12.42	13.75	11.01	11.75	12.04	12.16	9.88	11.15	7.64	11.71	11.71	12.96	8.86	14.2	11.39	10.72	7.64	11.4	9.18	11.44	9.75	8.82	14.27	11.24	11.93	14.23	11.49	13.4	11.14
USA	001-041	HD3	1X108	2	7.64	8.44	10.85	10.3	10.63	13.13	12.14	7.64	11.06	7.64	7.64	11.06	14.17	13.7	7.64	11.58	12.03	13.1	11.91	12.3	11.28	11.68	8.37	10.8	7.64	14.92	10.5	12.94	8.88	14.4	9.1	10.69	7.64	11.68	9.78	7.64	9.07	8.14	12.88	10.97	11.8	13.99	7.64	15.59	10.38
USA	001-042	HD3	1X108	2	9.39	9.49	10.36	7.64	10.56	11.53	11.39	9.13	11.86	7.64	7.64	11.58	12.92	13.91	9.52	11.45	12.31	13.7	11.42	11.88	12.02	12.11	10.37	11.46	7.64	11.59	11.9	13.62	8.23	14.16	11.3	10.57	7.64	11.38	9.62	10.49	9.87	8.85	13.19	11.03	12.59	14.06	12.26	12.95	10.03
USA	001-056	HD3	1X108	2	10.23	9.43	10.01	10.16	10.65	12.12	11.6	9.7	11.55	7.64	7.64	11.78	13.11	14.33	9.42	11.65	12.47	14.12	11.05	11.98	12.05	12.65	10.67	11.63	7.64	12.26	11.78	13.53	9.2	14.77	12.41	10.72	7.64	11.73	9.99	10.24	10.09	9.15	13.23	11.7	12.9	14.54	13.26	13.59	10.73
USA	002-056	HD3	1X108	2	10.75	9.91	11.59	7.64	11.38	14.25	12.42	10.04	10.3	7.64	10.23	12.06	13.79	14.45	7.64	10.97	12.99	14.69	11.22	11.16	12.66	12	11.52	7.64	7.94	15.74	11.27	13.48	10	15.71	10.56	11.39	7.64	12.87	11.02	10.47	10.28	9.72	12.96	12.93	12.36	14.9	7.64	13.06	10.93
USA	002-057	HD3	1X108	2	10.72	9.25	10.78	10.54	10.77	13.48	12.25	7.64	10.98	7.64	7.64	11.65	13.86	13.64	8.88	11.8	13.96	14.72	12.5	12.35	13.14	11.63	11.1	11.6	7.64	15.25	11.11	13.55	9.39	15.05	10.76	11.01	7.64	12.06	7.64	10.14	10.42	9.77	12.42	12.07	13.09	14.66	7.64	15.08	9.8
USA	002-059	HD3	1X108	2	10.05	8.43	10.86	7.64	10.83	12.33	11.69	7.64	10.75	7.64	9.95	11.75	13.76	13.76	9.13	11.46	15.56	13.83	10.61	12.59	12.62	12.37	10.56	11.76	7.64	13.56	11.09	13.15	8.26	14.76	9.88	10.59	7.64	11.6	10.18	10.6	10.35	7.64	13.3	10.96	11.79	13.94	11.57	15.18	7.64
USA	002-060	HD3	1X108	2	10.61	9.85	11.04	9.93	11.21	13.62	12.07	7.64	10.8	7.64	10.42	11.55	13.5	13.71	8.91	11.87	14.66	14.24	11.18	12.23	12.62	12.41	10.95	11.65	7.64	14.35	11.85	13.68	9.18	15.05	10.55	10.74	7.64	12.27	10.36	11.08	10.2	9.64	13.28	11.28	12.03	14.89	7.64	13.65	9.66
USA	002-061	HD3	1X108	2	10.11	8.98	10.87	7.64	11.18	13.25	11.59	9.75	10.66	7.64	9.64	11.72	13.73	13.27	7.64	10.86	12.96	13.93	11.96	11.35	12.89	12.2	10.5	7.64	7.64	14.98	11.77	13.07	8.78	14.77	10.89	10.64	7.64	11.88	9.9	10.43	9.89	8.95	12.82	11.37	12.03	14.67	11.89	14.32	10.79
USA	003-046	HD3	1X108	2	10.81	9.48	10.36	10	10.5	13.04	12.2	9.91	11.14	7.64	9.83	11.81	13.66	12.96	7.64	11.25	13.77	13.84	10.93	11.63	12.13	11.7	10.47	11.31	7.64	14.76	11.86	13.19	8.96	14.43	12.22	10.55	7.64	11.61	10.75	10.81	10.29	7.64	13.14	11.06	12.29	14.29	10.86	14.37	9.12
USA	003-048	HD3	1X108	2	10.42	9.05	10.43	9.62	10.72	13.15	12.46	10.03	10.88	7.64	7.64	11.85	13.41	12.88	8.42	11.33	13.85	7.64	11.43	11.53	12.76	11.44	10.78	7.64	7.64	15.02	12.08	13.1	8.96	14.73	12	10.57	7.64	11.74	11.15	11.1	10.1	8.95	12.67	11.96	12.21	14.12	7.64	13.36	9.74
USA	003-053	HD3	1X108	2	10.08	7.64	10.49	10.3	11.37	14.18	12.73	7.64	7.64	7.64	10.62	12.16	13.31	13.97	9.99	11.83	13.17	15.17	11.92	11.76	13.29	11.41	11.54	12.31	7.64	15.07	11.05	13.45	9.79	15.39	12.89	11.33	7.64	12.7	11.16	11.06	10.8	9.49	12.35	11.84	12.56	15.72	7.64	14.71	11.93
USA	003-056	HD3	1X108	2	9.51	9	9.75	10.15	10.6	11.56	11.77	9.01	11.54	7.64	9.99	10.66	13.45	13.72	8.49	11.27	12.24	13.55	11.52	12.22	11.81	12.17	10.26	10.93	7.83	12.38	11.35	13.26	8.58	13.89	10.37	10.46	7.64	11.22	8.96	9.94	9.83	8.89	12.63	11.59	11.98	13.66	12.28	14.47	10.05
USA	003-059	HD3	1X108	2	9.43	8.81	10.14	10.22	10.74	12.55	12.49	7.8	10.97	7.64	10.41	11.62	13.41	14.62	9.22	11.89	12.46	14.47	11.49	11.95	12.5	11.76	7.64	11.79	7.82	13.72	10.19	13.04	9.03	14.73	10.21	11	7.64	12.23	10.47	7.64	7.91	7.64	12.97	12.1	11.24	14.03	11.32	13.79	10.63
USA	003-063	HD3	1X108	2	10.21	9.5	9.68	10.45	10.88	11.59	11.66	7.64	11.43	7.64	10.93	11.06	13.81	13.69	8.68	11.6	12.21	14.15	12.24	12.09	12.78	11.54	10.72	11	7.64	13.23	11.52	13.15	7.64	14.41	11.14	11	11.08	10.95	9.5	10.09	9.83	9.12	13.05	12.06	12	13.48	7.64	13.55	10.74
USA	003-064	HD3	1X108	2	9.76	8.75	9.69	10.77	10.54	11.58	11.63	9.07	12.09	7.64	7.64	11.23	14.02	14.21	9.01	11.49	12.33	13.82	12.58	12.32	12.84	12.1	10.31	11.35	7.64	12.28	11.76	13.55	8.83	14.08	10.56	10.53	7.64	11.52	9.29	10.19	9.73	8.84	13.31	12.06	12.23	13.78	12.71	14.08	10.2
USA	004-041	HD3	1X108	2	9.99	9.66	10.55	10.65	10.87	11.71	11.64	9.57	11.27	7.64	9.43	11.03	14.13	12.95	8.61	11.66	12.57	14.05	12.36	12.28	12.32	12.03	10.54	11.35	7.64	12.3	11.37	12.8	7.98	13.74	9.8	10.84	7.64	11.11	9.74	10.71	10.18	8.93	12.76	12.13	11.11	13.42	11.74	14.43	10.2
USA	004-049	HD3	1X108	2	9.91	9.26	10.55	10.2	10.79	11.44	11.02	9.36	11.84	7.64	7.64	10.59	13.29	14.05	7.91	11.33	12.23	13.84	11.92	12.54	11.93	12.83	10.49	10.68	7.64	11.9	11.63	13.09	7.7	13.5	9.76	10.67	7.64	11.31	8.66	10.81	9.87	8.85	13.94	12.03	11.93	13.89	12.75	13.69	10.08
USA	004-054	HD3	1X108	2	9.99	9.18	10.37	7.64	11.65	12.88	10.66	10.2	9.85	7.64	7.64	10.85	14.09	15.48	7.74	11	14.71	14.34	11.72	11.58	12.62	11.09	11	10.67	7.64	14.12	10.78	12.65	9.32	14.59	9.82	10.91	7.64	12.86	7.64	10.02	10.21	8.96	12.71	11.6	10.65	7.64	10.25	13.96	7.64
USA	004-057	HD3	1X108	2	9.96	9.11	10.16	9.92	10.5	11.21	11.24	9	11.59	7.64	7.64	11	13.65	13.23	8.71	11.58	12.31	13.81	11.29	12.33	11.74	12.51	10.42	11.09	7.64	12.52	11.67	13.69	7.64	14.09	10.25	10.67	10.62	10.54	9.11	9.58	10.15	8.67	13.37	11.88	12.11	14.03	11.76	13	10.04
USA	006-046	HD3	1X108	2	10.11	9.5	10.21	10.61	11.13	11.05	11.89	9.21	11.22	7.64	7.64	11.62	13.96	12.41	8.65	11.69	12.34	14.11	12.29	12.17	12.83	10.99	10.93	11.47	7.64	11.61	11.02	13.24	7.64	13.91	10.05	10.94	7.64	9.98	9.52	9.88	10.16	8.81	13.01	11.96	11.37	13.52	7.64	14.37	10.89
USA	006-054	HD3	1X108	2	9.7	9.04	10.25	10.04	10.54	10.96	10.85	9.02	11.75	7.64	7.64	10.61	13.99	11.66	7.66	11.22	12.27	13.48	12.18	12.02	12.36	12.4	10.11	11.04	7.64	11.51	11.57	13.2	7.74	13.91	9.43	10.83	7.64	10.12	8.65	10.66	9.61	8.48	13.25	11.75	11.8	13.36	12.83	14.79	10.2
USA	006-058	HD3	1X108	2	11.2	9.22	10.81	10.21	11.71	13.2	12.22	7.64	11.28	8.62	9.22	12.13	13.54	15.32	9.84	12.07	12.81	15.06	11.34	11.68	12.91	11.46	11.8	12.23	7.64	14.55	11.52	13.31	10	15.23	11.41	11.8	7.64	13	10.32	11.33	10.52	9.88	13.01	12.35	13.08	14.66	13.81	13.73	10.82
USA	006-060	HD3	1X108	2	9.26	8.53	10.01	10.27	10.22	11.22	12.31	8.6	11.86	7.64	10.01	11.94	13.7	12.47	8.93	11.72	12.93	7.64	11.48	12.22	12.84	12.59	9.62	11.6	7.64	12.71	11.94	13.44	7.64	13.53	9.69	10.09	7.64	10.48	9.86	10.77	9.7	8.83	14.07	10.04	12.12	13.62	12.63	14.69	8.7
USA	006-063	HD3	1X108	2	9.1	8.64	10.29	10.33	10.78	11.01	11.5	8.83	11.68	7.98	9.38	10.75	13.78	12.33	8.35	11.44	12.9	13.24	11.9	12.51	12.37	12.36	9.66	11.1	7.64	11.9	11.41	13.29	7.64	13.4	9.83	10.12	7.64	10.25	9.17	10.33	9.53	8.56	13.01	11.12	12.19	13.57	12.95	13.85	7.64
USA	007-049	HD3	1X108	2	9.93	9.46	10.21	7.64	10.9	12.05	12.62	9.9	11.4	7.64	7.64	12.07	13.36	13.71	9.08	11.8	13.77	13.99	11.17	12.13	12.42	12.17	10.61	12.4	7.64	12.47	11.5	12.94	9.14	14.46	10.6	10.67	7.64	11.62	10.35	10.19	9.96	9.19	13.76	11.25	12.04	13.79	12.87	13.9	7.64
USA	007-050	HD3	1X108	2	9.7	9.42	10.16	10.11	10.66	11.48	11.83	8.83	11.77	8.58	9.68	11.39	13.25	12.95	8.43	11.49	13.32	13.65	11.32	12.5	12.33	12.54	10	11.48	7.64	12.05	11.91	13.42	7.74	13.83	11.24	10.56	10.97	10.94	9.59	10.4	9.9	7.64	13.94	10.32	12.58	13.88	12.83	13.01	8.75
USA	007-051	HD3	1X108	2	8.88	9.2	9.88	9.99	10.73	11.19	11.72	7.64	11.02	7.64	9.01	11.4	13.1	12.41	8.52	11.58	13.32	13.37	10.82	12.42	11.51	12.39	9.99	11.19	7.64	11.09	11.61	13.14	7.64	13.39	9.75	10.32	7.64	10.63	9.94	9.93	9.94	8.42	13.54	10.81	11.8	13.46	11.95	13.8	8.93
USA	007-055	HD3	1X108	2	9.63	9.41	10.18	10.16	10.8	11.36	11.98	9.34	11.25	7.64	9.55	11.45	13.67	12.33	8.96	11.73	13.44	13.55	11.56	12.24	12.52	12.06	10.06	11.59	7.64	11.77	11.45	13.08	7.64	13.91	9.82	10.52	7.64	10.8	10.06	9.97	9.8	9	13.47	11.13	11.88	13.49	12.15	13.63	7.64
USA	007-060	HD3	1X108	2	9.36	8.91	9.65	10.75	11.28	11.45	13.9	9.02	11.63	7.64	7.64	11.63	12.78	13.12	8.88	11.98	13.38	13.49	11.07	12.5	11.47	11.87	10.02	12.13	7.64	11.79	11.58	13.15	8.87	13.64	11.31	10.12	7.64	11.11	9.9	10.27	9.45	8.79	13.64	11.24	11.97	13.39	11.99	13.57	8.54
USA	007-062	HD3	1X108	2	9.16	8.98	10.49	10.18	10	11.09	11.41	8.85	11.66	9.38	9.42	11.11	13.07	12.32	8.14	11.36	12.76	13.24	11.27	12.16	11.65	12.79	9.54	11.27	7.64	11.72	12.02	13.22	7.64	13.44	9.78	10.02	10.62	10.28	9.12	10.88	9.46	8.29	14.03	10.29	12.64	14.06	13.24	13.13	9.38
USA	008-041	HD3	1X108	2	9.4	9.19	10.34	11.37	11.08	11.34	7.64	9.74	11.95	7.64	7.64	11.11	13.4	12.16	8.32	12.03	12.8	14.06	12.49	12.5	12.45	11.42	10.27	11.15	7.64	12.1	11.14	13.04	7.64	13.56	9.54	10.34	7.64	10.65	8.98	10.26	9.77	9.03	13.97	11.32	11.42	13.13	11.74	13.34	8.53
USA	008-045	HD3	1X108	2	9.16	8.86	10.58	10.23	10.56	11.26	11.62	7.64	11.77	7.64	9.81	11.38	13.42	11.84	8.59	11.54	12.5	13.56	11.83	11.84	12.4	11.71	10.04	11.49	7.64	11.84	11.65	13.28	7.64	13.53	10.39	10.17	7.64	10.36	9.51	9.63	9.7	8.5	13.28	10.3	12.48	13.55	12.88	13.2	8.88
USA	008-052	HD3	1X108	2	9.27	8.16	10.02	10.19	11.08	11.24	10.97	8.84	11.51	7.64	9.24	11.04	13.12	13.38	8.44	11.38	11.97	13.43	11.96	12.41	12.03	11.99	9.69	10.34	7.64	11.86	11.52	13.3	7.84	13.64	10.27	9.98	7.64	10.72	8.64	10.24	9.07	8.67	13.6	11.06	12.08	13.79	12.52	13.86	11.04
USA	008-057	HD3	1X108	2	9.05	7.64	10.59	10.4	11.51	11.13	11.45	9.27	11.62	7.64	7.64	11.12	13.45	12.65	8.52	11.58	12.33	7.64	12.16	12.67	12.47	12.17	10.11	10.82	7.64	12.47	11.65	13.73	7.64	13.4	9.97	10.49	7.64	10.38	9.28	10.93	9.75	8.79	13.26	11.68	12.23	13.83	12.51	14.45	9.4
USA	008-062	HD3	1X108	2	9.48	9.11	10.49	10.27	11.49	11.37	11.65	8.61	12.18	7.64	7.64	11.43	13.09	12.98	8.66	11.45	11.84	13.44	11.31	12.53	12.11	12.6	9.97	10.88	7.64	11.53	12.08	13.61	7.64	13.86	11.62	10.19	7.64	10.69	9.68	10.76	9.61	8.83	14.32	10.72	13.16	14.59	13.62	14.28	10.31
USA	001-043	HD2	2X107	2	10.6	7.64	11.92	10.4	11.44	14.67	13	7.64	11.13	7.64	7.64	11.78	13.24	15.1	9.28	11.94	13.14	15.05	11.49	12.14	13.12	12.82	11.23	11.85	7.64	16.38	11.39	13.94	10.32	15.97	11.66	11.38	7.64	13.27	10.97	11.69	10.11	9.83	13.58	11.72	13.41	15.17	7.64	14.25	12
USA	001-045	HD2	2X107	2	7.64	7.8	10.68	10.02	10.54	12.99	12.17	7.64	10.87	7.64	9.51	11.41	13.09	13.22	9.51	11.66	12.24	12.5	11.3	11.93	10.94	12.23	8.11	11.68	7.64	14.2	10.46	12.45	8.82	14.53	8.49	11.13	7.64	11.53	10.59	7.64	9.26	7.82	13.1	10.69	12.14	14.78	11.44	14.44	10.36
USA	001-046	HD2	2X107	2	10.19	9.83	11.67	9.94	11.24	14.38	12.75	7.64	10.63	7.64	7.64	12.27	13.4	14.82	9.73	11.45	13.17	15.1	10.87	11.42	12.71	12.14	11.38	11.88	7.64	16.07	11.71	13.37	9.75	15.91	11.06	11.41	7.64	12.92	10.76	11.76	10.51	10.12	13.39	11.58	13.02	15.46	7.64	15.04	12.65
USA	001-050	HD2	2X107	2	7.64	7.73	10.55	10.08	11	12.37	11.73	7.64	11.24	7.64	7.64	10.98	13.02	12.9	8.13	11.25	11.49	12.37	11.96	12.01	10.63	11.95	8.18	10.98	7.64	14.21	10.36	12.87	7.95	13.8	8.13	10.67	7.64	11.03	9.19	7.64	8.76	7.64	12.45	10.85	11.68	13.67	11.58	13.98	9.63
USA	001-053	HD2	2X107	2	10.96	9.86	11.8	7.64	11.58	15.1	12.84	7.64	7.64	7.64	11.46	12.05	12.31	15.09	10.12	12.12	13.45	15.39	10.57	11.74	12.68	12.47	11.36	12.69	7.64	15.91	11.3	13	10.39	16.13	11.28	11.37	7.64	13.61	11.26	11.09	10.54	10.25	12.82	12.05	7.64	7.64	7.64	13.64	7.64
USA	001-059	HD2	2X107	2	9.75	9.17	10.93	9.9	11.57	12.9	11.86	9.18	11.54	7.64	9.6	11.61	13.32	13.13	8.79	11.3	12.47	13.78	11.81	12.24	12.39	12.39	10.45	11.1	7.64	14.49	12.01	13.69	8.64	14.5	10.21	10.59	7.64	11.39	9.85	10.19	9.91	8.85	13.59	11.33	12.36	14.55	12.04	13.18	9.91
USA	001-060	HD2	2X107	2	10.07	9.45	10.78	9.42	11.05	12.68	11.5	8.83	11.33	7.64	9.38	11.62	13.49	13.13	7.64	10.5	12.61	14	11.61	11.83	12.39	12.24	10.57	7.64	7.64	14.24	11.82	14.13	8.47	14.12	11.77	10.93	7.64	11.3	9.32	10.37	10.02	9.29	13.2	12.19	12.65	14.47	11.97	14.46	10.71
USA	002-047	HD2	2X107	2	11.2	10.25	10.63	10.45	11.24	13.62	12.58	7.64	10.97	7.64	9.91	11.76	13.81	13.75	9.88	11.91	14.47	15.05	12.09	11.9	12.86	11.72	11.3	12.09	7.64	14.44	10.91	13.65	9.43	15.12	10.89	11.27	7.64	12.35	10.69	9.81	10.46	9.75	12.63	12.3	11.46	15.16	7.64	14.61	11.33
USA	002-050	HD2	2X107	2	9.97	9.44	10.93	10.11	11.54	12.22	12.12	10.07	10.83	7.64	7.64	11.77	13.62	14.69	9.54	11.65	12.14	14.17	11.36	12.05	12.52	11.96	10.75	11.77	7.64	12.66	11.28	13.27	9.28	14.49	11.21	11	7.64	12.04	10.83	10.31	10.09	8.9	12.09	11.5	11.64	14.2	11.37	13.59	12.12
USA	002-053	HD2	2X107	2	9.58	8.98	10.75	9.96	11.07	12.96	12.06	7.64	11.14	10.55	9.4	11.31	13.64	13.5	8.78	11.68	12.03	13.43	10.99	12.34	11.62	12.44	9.98	11.25	7.64	14.23	11.55	13.15	8.4	14.41	10.34	10.79	7.64	11.55	10.13	9.92	9.83	8.53	13.58	11.6	12.43	14.64	12.82	13.91	9.5
USA	002-058	HD2	2X107	2	9.92	7.64	11.3	7.64	11.53	12.67	12.44	7.64	10.97	7.64	7.64	12.07	14.08	14.61	9.29	11.8	15.32	13.99	11.44	12.5	12.64	12.15	10.8	12	7.64	13.52	10.71	13.13	9.12	15.21	7.64	11.15	12.14	12.07	10.52	7.64	10.73	7.64	12.94	10.82	11.68	13.91	11.87	14.39	7.64
USA	002-064	HD2	2X107	2	10.52	9.57	10.91	7.64	11.06	13.79	11.64	10.13	10.52	7.64	7.64	11.55	13.11	13.71	8.69	10.85	12.97	14.62	11.78	11.42	12.84	11.9	11.33	11.39	7.64	15.27	11.41	13.2	9.6	15.22	10.86	11.32	7.64	12.35	7.64	11.06	10.19	9.69	12.64	12.75	12.88	15.41	12.83	13.58	10.56
USA	002-067	HD2	2X107	2	10.95	9.58	11.21	10.19	10.8	14.38	12.53	7.64	11.34	7.64	11	11.91	13.17	14.48	9.66	11.83	13.89	14.69	11.61	12.07	12.72	12.75	11.24	11.82	7.64	14.99	11.89	13.33	10.17	15.6	12.87	11.19	7.64	13.03	10.63	11.01	10.12	9.42	13	12.33	12.97	15.73	11.58	13.84	7.64
USA	003-055	HD2	2X107	2	9.49	8.82	10.27	10.47	9.8	10.1	11.79	8.88	11.98	7.64	10.48	11.38	13.53	13.42	8.27	11.39	12.11	13.56	11.87	12.5	11.9	11.26	10.29	10.89	7.64	11.73	11.5	13.43	7.64	12.89	9.79	10.57	9.55	7.64	9.19	10.26	9.59	8.51	13.34	11.52	11.89	13.2	11.42	14.11	9.26
USA	004-042	HD2	2X107	2	9.89	9.03	10.09	10.47	10.7	10.52	11.19	9.38	11.54	7.64	7.64	10.85	13.31	12.82	8.48	11.31	12.48	13.96	12.04	12.42	12.43	10.96	10.52	10.68	7.64	7.64	11.19	13.3	7.64	14.06	10.17	10.9	7.64	10.01	9.32	10.4	9.98	8.91	13.23	11.91	11.27	13.21	7.64	15.09	10.17
USA	004-043	HD2	2X107	2	10.97	9.69	10.53	10.55	11.42	12.7	12.31	10.49	10.99	7.64	10.81	11.96	13.41	14.12	10.03	11.94	12.5	14.93	12.09	12.26	12.99	11.74	11.57	12.07	7.64	12.86	10.83	13.28	9.25	15.22	13.01	11.4	7.64	12.1	10.69	10.39	10.15	9.83	13.1	13.04	13.01	14.83	13.18	13.84	11.28
USA	004-052	HD2	2X107	2	10.23	9.4	10.74	7.64	7.64	12.79	10.84	7.64	9.77	7.64	7.64	11.63	13.24	15.81	7.64	10.86	15.01	14.62	10.87	11.32	12.4	11.18	11.31	7.64	7.64	13.29	11.11	13.21	9.88	14.76	7.64	11.1	7.64	13.04	7.64	10.6	10.7	7.64	12.83	11.89	11.65	13.88	11.52	13.29	7.64
USA	004-053	HD2	2X107	2	10.52	9.6	11.27	7.64	11.35	12.91	11.69	10.28	10.99	7.64	7.64	11.42	13.28	14.87	8.7	11.26	14.89	14.5	10.83	11.68	12.13	11.71	11.28	11.8	7.64	14.1	11.2	13.03	8.59	15.22	7.64	11.02	7.64	12.56	10.53	7.64	10.44	7.64	13.55	11.58	12.25	14.34	12.24	13.23	7.64
USA	004-056	HD2	2X107	2	9.65	8.97	10.14	9.93	9.81	10.8	10.74	8.83	12.12	9.72	10.2	10.72	13.04	12.83	7.86	11.24	11.87	7.64	11.29	12.18	11.75	12.27	10.13	10.51	7.69	12.47	12.14	13.29	7.64	13.75	10.46	10.62	7.64	9.55	8.91	11.13	9.71	8.38	13.82	11.02	12.33	13.7	11.92	14.29	9.7
USA	006-041	HD2	2X107	2	10.42	9.69	10.1	10.25	11.14	12.12	11.71	9.51	11.54	7.64	7.64	11.34	13.86	13.92	8.96	11.68	12.68	14.2	11.53	11.84	12.41	12.11	10.81	11.28	7.74	12.7	11.95	13.64	9.07	14.6	10.44	10.92	7.64	11.7	10.13	10.91	10.28	9.15	13.44	11.96	12.32	14.1	13.16	13.47	10.66
USA	006-042	HD2	2X107	2	10.44	9.65	9.83	10.51	10.54	12	11.97	9.91	11.81	7.64	7.64	11.59	13.64	14.45	9.05	11.58	12.2	14.41	11.87	11.86	12.51	11.55	11.24	11.71	8.2	13.42	11.82	13.79	7.64	14.41	11.61	11.11	7.64	11.4	10.01	10.96	10.11	9.23	12.85	12.19	12.59	14	7.64	14.25	11.16
USA	006-055	HD2	2X107	2	10.06	9.46	10	10.6	10.78	11.35	11.7	7.64	11.41	7.64	9.31	10.8	12.85	12.26	8.86	11.57	12.49	14.13	12.12	12.33	12.16	12.07	10.5	11.32	7.64	12.52	11.31	13.42	7.64	13.55	10	10.55	7.64	10.51	9.73	9.69	9.87	8.71	12.7	11.45	11.25	13.38	11.89	13.16	10.29
USA	006-057	HD2	2X107	2	10.41	9.61	10.38	10.49	11.33	11.77	11.91	10.33	11.18	7.64	10.71	11.3	13.48	12.91	9.04	11.63	12.82	14.69	12.2	12.09	12.55	11.11	11.14	11.44	7.74	13.47	11.15	13.4	7.64	14.67	11.27	11.24	7.64	10.78	10.4	10.31	10.16	9.2	12.56	12.18	12.16	14.08	9.83	14.78	7.64
USA	006-059	HD2	2X107	2	9.9	8.7	9.97	10.08	10.51	11.16	11.15	9.51	11.71	7.64	9.4	10.94	12.86	13.01	7.71	11.52	11.81	13.55	11.22	11.8	11.85	12.52	10.17	11.02	7.64	12.09	11.74	13.26	7.64	13.68	12.13	10.61	10.78	10.55	9.32	11.12	9.98	8.51	13.89	11.16	7.64	14.38	13.9	13.3	10.69
USA	007-044	HD2	2X107	2	9.09	8.59	9.92	10.26	10.21	11.03	11.79	8.97	11.18	7.64	9.31	10.93	12.89	12.3	8.75	11.42	13.04	7.64	10.99	12.46	11.24	12.32	9.66	11.17	7.64	12.44	11.48	12.87	7.64	13.35	9.46	9.72	7.64	10.24	9.38	9.79	9.64	8.29	13.3	9.92	11.43	12.85	11.27	13.02	8.25
USA	007-047	HD2	2X107	2	9.7	9.46	10.29	10.5	10.47	12.38	11.93	9.35	11.43	7.64	10.92	11.99	14.28	13.17	9.01	11.85	13.42	13.61	12	12.15	12.91	12.33	10.14	11.75	7.64	12.54	11.53	13.36	7.64	14.99	10.59	10.28	7.64	11.67	10.14	9.97	9.7	9	13.49	11.35	12.76	14.07	12.98	14.58	9.9
USA	007-052	HD2	2X107	2	10.19	9.83	10.38	10.33	11.29	12.23	12.8	9.89	11.29	7.64	7.64	12.19	13.35	13.5	9.12	12	13.95	14.34	11.22	12.05	12.54	12.58	10.78	12.61	7.64	12.84	11.49	13.14	9.15	14.71	10.17	10.96	7.64	11.66	10.47	10.52	10.03	7.64	13.59	11.31	11.95	14.04	12.05	13.65	7.64
USA	007-056	HD2	2X107	2	10.36	9.77	10.78	7.64	10.95	12.86	13.26	10.42	11.55	7.64	10.78	12.63	13.33	13.94	10	12.02	14.02	14.56	11.11	11.98	12.56	12.73	11.07	12.92	7.64	13.76	11.68	13.02	9.28	15.43	10.34	10.88	12.35	12.18	10.94	10.7	10.56	7.64	14	11.65	12.67	14.46	12.65	15.38	7.64
USA	007-058	HD2	2X107	2	10.1	8.6	10.49	10.31	10.9	12.18	11.64	7.64	11.46	7.64	7.64	11.15	13.67	13.93	9.19	11.46	12.53	14.14	12.17	11.82	12.34	11.6	10.56	11.69	7.64	13.55	11.12	13.4	9.29	14.13	8.2	11.3	7.64	11.92	9.79	9.18	10.1	9.01	12.95	12.09	11.35	13.5	12.53	14.56	7.64
USA	007-064	HD2	2X107	2	10.09	9.58	10.46	11.03	11.72	12.16	7.64	10.34	11.7	7.64	10.06	11.65	13.45	12.94	9.36	12.4	13.86	14.37	11.67	12.45	12.36	11.73	11.07	12.08	7.64	12.71	11.7	12.65	8.24	14.74	10.05	11.12	7.64	11.43	10.59	10.62	10.29	9.47	13.83	11.93	11.41	13.67	7.64	13.61	7.64
USA	008-043	HD2	2X107	2	9.21	8.83	10.42	10.76	10.33	11.04	11.22	8.47	11.98	7.64	8.47	10.87	13.06	11.8	8.04	11.38	13.4	7.64	11.76	12.29	11.58	11.99	9.64	10.98	7.64	11.25	11.62	13.17	7.64	13.53	10.04	10.02	7.64	10.1	8.92	10.23	9.74	8.34	13.58	11.05	12.46	13.69	12.94	12.37	8.62
USA	008-046	HD2	2X107	2	8.94	8.59	10.06	10.1	10.63	11.61	11.81	9.42	11.08	7.64	9.73	11.43	13.68	12.62	8.8	11.68	12.59	13.44	11.14	11.88	11.89	12.04	10.05	11.44	7.64	12.73	11.45	12.75	8.23	13.76	11.65	10.4	7.64	10.83	9.93	10.08	9.57	8.13	12.75	10.68	12.48	13.76	12.3	13.11	8.53
USA	008-049	HD2	2X107	2	10.05	9.13	9.92	7.64	11.03	12.73	12.47	10.37	7.64	7.64	7.64	11.82	13.7	13.53	9.22	11.83	14.17	14.62	11.28	11.66	12.54	11.46	11.04	12.13	7.64	13.05	11.17	12.53	9.13	15.15	11	11.33	7.64	12.04	10.91	10.95	10.2	9.01	13.07	12.03	11.82	14.23	11.81	15.11	11.11
USA	008-051	HD2	2X107	2	8.64	7.91	10.08	10.47	10.18	11.04	11.54	7.64	11.71	7.64	9.23	10.97	13.38	11.07	8.03	11.39	12.27	13.24	11.81	12.01	12.12	11.49	9.67	11.08	7.64	11.85	11.31	13.31	7.64	13.42	10.22	10.26	7.64	10.07	9.52	9.89	9.2	8.04	13.16	10.94	11.81	13.25	12.52	14.21	10.63
USA	008-059	HD2	2X107	2	9.47	7.64	10.15	10.37	11.17	11.22	11.09	7.64	11.72	7.64	7.64	11.36	13.64	13.76	8.91	11.54	12.14	13.68	11.94	12.06	12.46	12.55	10.33	10.96	7.64	11.94	11.22	13.51	8.53	13.8	9.64	10.26	7.64	11.15	9.14	10.99	9.64	7.64	13.57	11.57	11.69	13.84	11.95	15.49	12.07
USA	001-062	ID	3X106	2	9.75	9.48	10.28	10.35	10.74	12.2	11.95	9.91	11.58	7.64	7.64	11.63	13.87	14.26	9.31	11.68	12.34	13.9	11.84	11.8	12.2	12.27	10.48	11.61	7.64	12.26	11.78	13.31	8.87	14.78	12.44	10.61	7.64	11.76	10.03	10.77	10.09	9	13.34	11.81	12.88	14.42	13.24	15.13	11.56
USA	002-049	ID	3X106	2	10.16	9.28	10.57	10.51	11.56	12.13	11.92	10.01	11.39	7.64	7.64	11.34	13.8	14.55	8.86	11.68	12.32	7.64	12.31	12.12	12.5	11.89	10.71	11.32	7.64	13.17	11.89	13.37	9.25	14.79	10.03	10.43	7.64	11.95	10.32	10.45	10.11	8.83	12.3	11.29	12.25	14.03	12.73	13.6	11.24
USA	002-051	ID	3X106	2	8.93	8.93	10.32	10.53	10.18	11.27	11.14	9.1	11.9	7.64	7.64	11.1	13.29	13.39	8.4	11.32	12.14	13.6	12.05	12.31	12	12	10.22	11.26	7.64	11.38	11.73	13.64	8.15	13.65	11.76	10.45	7.64	10.84	8.88	10.46	9.89	8.29	13.08	11.49	12.84	14.08	13.58	14.23	11.43
USA	002-055	ID	3X106	2	8.93	8.22	9.88	10.36	10.94	11.8	11.57	8.93	11.47	7.64	7.64	11.08	12.76	13.87	8.33	11.47	13.88	13.22	11.6	12.47	11.81	12.24	10.07	11.4	7.64	12.62	11.45	12.59	8.9	14.22	11.4	10.37	7.64	11.4	9.56	10.58	9.81	8.77	13	10.8	12.15	13.78	11.1	12.65	8.62
USA	003-050	ID	3X106	2	9.62	8.81	9.97	10.42	10.76	12.22	11.93	9.59	11.4	7.64	7.64	11.6	13.29	14.23	8.54	11.61	14.75	13.89	11.58	11.7	11.71	11.13	10.69	11.46	7.64	13.73	11.36	12.87	9.89	14.84	11.11	10.78	7.64	11.87	9.95	10.89	10.3	7.64	12.97	10.7	12.61	14.08	12.04	12.72	7.64
USA	003-058	ID	3X106	2	10.23	8.64	9.95	9.83	10.72	12.41	11.74	7.64	11.39	7.64	7.64	11.79	13.18	13.87	8.77	11.56	16.61	14.02	11.22	11.82	12.01	11.25	10.33	11.64	7.64	12.47	11.67	13.19	8.57	15.2	11.64	10.84	7.64	11.8	10.21	11.29	10.59	8.79	13.11	10.43	12.53	14.1	12.31	14.04	7.64
USA	003-067	ID	3X106	2	9.97	9.03	9.81	10.18	10.77	12.27	11.93	9.58	11.3	7.64	10.38	11.87	13.31	14.21	8.73	11.4	14.8	14.03	11.6	11.52	12.29	10.68	10.73	11.57	7.64	13.61	11.28	12.71	8.82	14.78	12.21	10.59	7.64	11.83	9.79	10.08	10.12	9	12.8	10.75	10.47	13.86	11.66	13.39	7.64
USA	004-044	ID	3X106	2	9.99	9.29	10.03	10.55	10.24	12.53	11.94	9.73	11.46	7.64	10.07	11.66	13.67	13.25	9.21	11.5	14.76	13.87	12.21	12.02	12.29	11.3	10.62	11.57	7.64	13.69	11.46	12.47	8.95	14.76	10.63	10.59	7.64	11.43	9.82	10.13	10.15	9.48	12.53	11.39	11.59	13.62	11.5	12.8	7.64
USA	004-047	ID	3X106	2	9.74	8.75	10.51	7.64	11.18	11.78	11.69	9.31	11.22	7.64	7.64	11.64	13.75	14.45	7.64	11.08	14.18	13.71	10.76	11.81	11.53	11.91	10.29	11.01	7.64	12.33	11.68	12.91	8.6	13.59	10.84	10.98	7.64	11.46	9.77	10.33	10.13	7.64	13.6	10.44	12.21	13.88	12.26	12.6	7.64
USA	004-048	ID	3X106	2	9.65	8.82	10.24	7.64	7.64	12.56	11.07	10.03	10.18	7.64	7.64	11.62	13.41	15.28	7.64	10.83	14.6	13.99	11.59	11.68	12.21	11.62	10.6	11.21	7.64	13.74	11.3	12.63	9.88	14.51	11.18	10.85	7.64	12.7	8.46	10.5	10.21	7.64	12.57	11.49	12.2	14.22	12.98	13.86	7.64
USA	004-055	ID	3X106	2	10.18	9.31	10.72	7.64	11.9	12.41	11.16	7.64	10.57	7.64	7.64	11.48	14.31	14.76	7.64	10.75	14.39	14.3	12.43	11.63	12.81	11.17	10.87	7.64	7.64	13.22	11.31	12.87	9.72	14.63	7.64	10.82	7.64	12.16	7.64	7.64	9.97	7.64	12.54	11.55	12.04	14.06	12.67	12.99	7.64
USA	005-042	ID	3X106	2	10.63	8.7	10.7	9.29	10.77	11.68	11.37	7.64	11.84	7.64	7.64	11.49	13.1	13.85	8.63	11.15	15.32	14.82	11.41	11.96	12.14	11.88	10.72	11.04	7.64	10.78	11.37	14.18	8.95	13.58	10.2	10.91	7.64	11.31	9.31	10.85	10.32	7.64	13.39	11.42	12.53	14.08	13.18	14.04	7.64
USA	005-045	ID	3X106	2	9.24	8.13	9.96	10.56	10.37	10.96	10.79	9.17	11.61	7.64	7.64	10.58	12.63	13.21	8.14	10.9	13.38	13.16	11.68	11.91	11.32	11.57	9.52	11.12	7.64	11.15	11.62	13.12	7.81	13.33	10.39	10.07	7.64	10.65	9.04	10.44	9.64	8.18	12.64	10.9	11.39	13.01	11.28	12.62	7.64
USA	005-052	ID	3X106	2	10.62	7.64	10.63	10.44	11.47	11.89	11.97	7.64	10.94	7.64	7.64	11.51	13.4	12.49	9.67	11.57	14.59	14.77	11.93	11.78	12.55	11.76	11.1	12.04	7.64	7.64	10.92	13.22	10.31	13.85	7.64	10.7	7.64	11.04	10.33	10.74	10.15	7.64	12.98	10.97	12.82	13.46	13.33	13.57	7.64
USA	006-047	ID	3X106	2	10.22	8.56	10.65	10.45	11.71	12.49	12.07	7.64	11.14	7.64	7.64	11.34	13.98	15.01	9	11.76	13.8	14.1	11.51	12.11	12.51	11.64	10.7	11.69	7.64	13.75	10.63	13.06	9.87	14.43	7.64	11.29	7.64	12.42	7.64	9.76	10.31	9.12	12.38	11.68	11.63	13.88	11.18	13.79	7.64
USA	006-049	ID	3X106	2	10.87	8.99	10.7	10.41	11.85	12.67	12.01	7.64	10.93	7.64	7.64	11.45	13.32	14.4	9.52	11.93	13.3	14.64	11.43	11.73	12.59	11.21	11.35	12.14	7.64	14.19	11.25	12.69	9.67	14.76	7.64	11.69	7.64	12.24	10.66	10.61	10.38	9.55	12.76	11.93	12.04	14.19	11.81	12.93	7.64
USA	006-051	ID	3X106	2	9.25	7.76	10.26	9.99	10.55	10.96	11.2	8.95	11.97	8.14	7.64	10.66	13.42	13.3	8.36	11.11	12.2	13.07	11.98	11.91	12.23	11.91	10.06	10.68	7.64	12.03	11.3	13.3	7.64	13.29	9.35	10.52	7.64	10.83	8.87	10.43	9.41	8.31	12.99	10.82	11.93	13.06	12.34	14.2	7.64
USA	006-056	ID	3X106	2	10.27	8.56	10.37	10.52	11.22	12.16	11.82	7.64	11.51	7.64	7.64	11.27	13.94	14.43	8.51	11.55	12.47	14.19	12.5	12.23	12.97	11.46	10.93	11.16	7.64	13.32	10.81	13.49	9.31	14.38	9.07	11.28	7.64	11.98	7.64	10.24	9.83	9.37	13	12.05	12.25	13.84	13.66	13.16	7.64
USA	008-054	ID	3X106	2	9.38	8.98	10.13	10.49	10.66	12.07	11.95	7.64	11.48	7.64	7.64	11.4	13.53	13.32	8.81	11.5	12.53	13.79	12.17	12.36	12.56	12.48	10.38	11.36	7.64	11.8	11.13	13.41	8.97	14	10.26	11.05	7.64	11.42	9.59	10.12	10.1	8.29	13.08	11.32	11.07	13.28	11.33	13.05	10.69
USA	008-063	ID	3X106	2	9.99	9.05	9.98	9.81	10.45	12.19	11.39	7.64	11.46	7.64	7.64	10.99	12.95	12.62	8.65	11.5	12.49	13.85	10.28	11.57	11.8	11.69	10.07	11.19	7.64	12.39	11.58	12.36	8.26	14.36	10.03	10.57	7.64	11.38	9.69	11.17	9.9	8.65	13.8	10.65	12.41	14.15	11.52	13.28	7.64
USA	001-040	HD1	9X106	2	9.08	8.23	9.9	9.82	10.61	10.71	10.65	8.64	11.78	8.26	7.64	10.65	12.51	13.27	7.75	11.07	11.19	12.65	10.94	12.41	11.37	12.56	9.44	10.31	7.64	11.82	12.11	13.61	7.64	12.89	12.18	9.71	10.4	10.44	8.57	10.89	8.75	8.22	14.31	11.01	12.69	14.19	12.94	13.98	10.47
USA	001-047	HD1	9X106	2	8.95	8.46	9.79	10.28	11.13	11.03	10.96	8.9	11.75	7.64	7.64	11.05	12.45	12.95	8.12	11.14	11.59	13.01	11.24	12.58	11.33	12.92	9.56	10.33	7.64	11.42	12.07	13.21	7.64	13.69	10.46	9.87	7.64	10.44	8.69	11.06	9.04	7.64	14.1	10.95	12.08	13.98	12.17	12.95	10.87
USA	001-049	HD1	9X106	2	10.32	9.88	9.63	10.22	10.97	11.82	11.4	9.98	11.45	7.64	7.64	10.99	13.37	14.95	9.26	11.67	12.82	7.64	11.27	11.67	12.28	11.71	10.78	11.08	7.64	11.46	11.54	13.73	9.3	14.41	10.97	10.95	11.44	12.03	9.78	10.62	10.2	9.1	12.93	11.63	11.36	13.35	7.64	14.93	10.45
USA	001-055	HD1	9X106	2	9.28	9.48	10.4	10.4	11.24	11.8	11.6	7.64	11.66	7.64	7.64	11.37	13.04	13.81	8.72	11.5	11.86	13.69	11.73	12.51	11.88	12.44	10.04	11.3	7.64	12.07	12.31	13.69	8.75	14.27	11.59	10.36	7.64	11.31	9.18	10.83	9.61	8.68	13.2	11.21	12.48	14.05	12.6	14.07	10.06
USA	001-058	HD1	9X106	2	9.32	8.85	9.72	10.33	11.56	11.1	11.54	9.41	11.66	7.64	7.64	10.79	13.12	12.88	7.99	11.47	11.74	13.55	11.92	12.03	12.36	12.1	10.13	10.48	7.64	11.42	11.56	13.6	7.64	13.77	10.75	10.4	7.64	10.27	7.64	9.84	9.56	8.5	13.2	11.42	12.06	13.67	12.39	14.88	11.78
USA	001-061	HD1	9X106	2	9.95	9.62	10.93	9.94	10.92	12	11.76	9.76	11.69	7.64	7.64	11.76	13.06	14.19	8.87	11.51	12.5	13.98	11.21	11.87	11.91	12.23	10.56	11.31	7.64	12.35	12.25	13.4	8.98	14.28	11.58	10.61	7.64	11.65	9.82	10.74	10.03	8.59	13.12	10.94	12.61	14.38	12.3	14.16	11.06
USA	002-054	HD1	9X106	2	10.03	7.64	10.9	10.63	11.47	11.97	12.1	9.84	11.42	7.64	12.21	11.85	14.38	14.87	8.98	11.71	14.68	13.65	11.92	12.19	13	11.49	10.33	11.55	7.64	13.34	11.13	12.95	7.64	14.89	9.72	10.63	7.64	11.73	10.13	10.55	9.95	7.64	12.78	11.35	12.85	14.77	7.64	13.31	9.45
USA	002-062	HD1	9X106	2	9.35	9.47	10.75	10.35	10.91	12.26	11.74	7.64	11.52	7.64	7.64	11.43	13.75	14.28	8.98	11.59	14.91	13.62	11.27	12.16	11.91	12.16	10.23	11.57	7.64	12.55	11.81	12.57	8.8	14.54	7.64	10.59	7.64	11.83	9.91	11.13	10.39	7.64	13.46	10.65	12.77	13.99	10.57	13.43	7.64
USA	002-063	HD1	9X106	2	9.99	8.47	10.51	10.02	11.16	12.45	11.91	7.64	11.21	7.64	7.64	11.39	13.51	14.37	9.04	11.67	15.6	13.83	11.43	12	12.01	11.82	10.37	11.68	7.64	13.14	11.63	12.57	9.45	15.02	7.64	10.85	7.64	11.91	10.33	10.63	10.6	7.64	13	10.22	12.09	13.95	11.03	13.83	7.64
USA	002-066	HD1	9X106	2	10.49	7.64	10.85	7.64	11.24	12.61	12	7.64	7.64	7.64	10.4	12.01	13.73	15.02	8.6	11.8	15.9	14.26	11.4	12.52	13.06	11.84	10.99	11.84	7.64	14.01	10.86	13.02	10.35	15.56	7.64	10.87	12.44	12.46	10.12	7.64	10.49	7.64	13.28	10.86	11.54	14.06	10.85	13.8	7.64
USA	003-051	HD1	9X106	2	10.61	10.31	10.06	9.95	10.91	12.43	11.78	7.64	11.49	9.72	7.64	11.63	13.44	14.69	8.72	11.59	16.35	14.16	11.41	11.75	12.56	11.73	10.76	11.53	7.64	13.62	11.84	12.71	9.72	14.86	7.64	10.6	7.64	11.94	10.22	11.34	10.62	7.64	13.61	7.64	13.41	14.53	12.93	13.34	7.64
USA	003-060	HD1	9X106	2	10.05	8.96	10.27	7.64	11.02	12.33	11.9	10.32	11.18	7.64	7.64	11.38	13.15	14.53	8.98	11.4	15.83	14.02	10.95	11.82	11.84	11.56	10.71	11.63	7.64	13.59	11.5	12.75	9.43	14.57	10.91	10.84	7.64	11.81	10.02	10.88	10.37	9.29	13.08	10.88	12.16	13.86	11.4	13.09	7.64
USA	003-065	HD1	9X106	2	10.75	9.25	10.83	7.64	11.33	12.91	12.32	10.91	11.32	7.64	7.64	11.74	12.79	14.64	9.33	11.56	16.19	14.61	11.16	11.87	12.27	11.78	11.15	11.89	7.64	13.49	11.98	12.82	10.2	15.38	10.03	11.19	7.64	12.5	10.63	10.93	10.61	9.53	13.36	10.71	12.85	14.64	12.74	13.37	7.64
USA	004-045	HD1	9X106	2	9.35	8.75	10.33	10.28	11.11	11.98	11.99	9.41	11.11	7.64	7.64	11.54	13.04	12.55	9.12	11.42	14.27	13.52	11.28	12.21	11.79	11.98	10.18	11.96	7.64	12.15	10.78	12.74	8.43	14.25	7.64	10.61	7.64	11.04	9.9	10.73	10.26	8.78	12.73	10.71	11.59	13.68	10.49	14.05	7.64
USA	004-058	HD1	9X106	2	10.41	9.47	10.32	9.44	11.8	12.75	11.56	7.64	10.64	7.64	7.64	12.01	13.75	15.77	8.64	11.22	14.45	14.71	11.64	11.75	12.47	10.94	10.97	11.89	7.64	13.79	11.33	13.04	9.79	15.12	7.64	11.06	7.64	12.76	9.12	7.64	10.5	10.21	12.73	11.59	11.64	13.93	12.27	14.57	7.64
USA	004-059	HD1	9X106	2	9.74	8.91	9.85	8.9	7.64	11.79	9.9	7.64	10.84	7.64	7.64	11.28	13.29	14.33	7.64	10.2	14.66	13.94	11.52	11.56	12	11.73	10.43	7.64	7.64	13.12	11.52	13.19	8.51	13.6	8.51	10.66	7.64	11.76	7.64	10.53	10.28	7.64	12.59	11.12	11.82	13.48	11.38	13.96	7.64
USA	005-043	HD1	9X106	2	10.28	8.98	10.27	7.64	11.65	12.12	10.55	7.64	10.44	7.64	7.73	11.43	13.85	14.27	7.64	10.83	14.24	14.34	11.91	11.83	12.52	11.6	10.62	10.61	7.64	13.55	10.71	13.22	9.56	14.01	7.64	10.86	7.64	11.93	7.64	10.37	10.55	7.64	12.47	10.77	11.68	13.44	10.98	14.28	9.13
USA	005-058	HD1	9X106	2	9.4	9	10.08	9.47	7.64	11.31	10.54	7.64	11.73	7.64	7.64	11.33	13.27	13.83	7.66	10.41	13.16	13.71	12	11.73	12.05	11.98	10.18	10.78	7.64	12.48	11.76	13.33	8.82	13.49	9.57	10.72	7.64	11.35	7.64	10.14	10.06	7.64	12.93	11.3	12.29	13.53	12.62	12.62	7.64
USA	005-061	HD1	9X106	2	10.23	8.97	10.74	9.75	11.24	12.02	11.45	10.29	11.43	7.64	7.64	11.51	12.84	14.56	7.64	11.31	13.58	14.35	11.04	12	11.76	11.85	10.85	11.32	7.64	12.66	11.49	13.27	9.24	14.29	11.56	11.02	7.64	11.51	9.87	10.42	10.37	9.21	13.37	11.15	12.75	14.07	12.69	12.69	7.64
USA	006-043	HD1	9X106	2	10.82	7.64	10.05	10.23	11.28	12.3	12.16	11.01	11.24	7.64	7.64	11.73	13.75	14.88	9.05	11.36	14.82	14.95	11.88	11.34	12.55	11.04	10.97	11.81	7.64	11.64	10.65	13.58	9.9	14.09	7.64	10.82	7.64	11.84	10.08	10.7	10.29	7.64	12.84	10.8	12.22	13.94	12.63	14.31	7.64
USA	006-045	HD1	9X106	2	10.67	8.19	10.61	7.64	11.06	12.43	12.31	10.43	11.38	7.64	7.64	12.24	13.48	14.57	9.69	11.65	13.3	14.67	11.29	11.7	12.27	11.66	10.97	12.21	7.64	13.37	11.33	13.22	9.35	14.7	9.85	10.87	7.64	12.04	10.6	10.62	10.45	7.64	13.46	10.88	12.79	14.28	13.25	12.99	7.64
USA	007-046	HD1	9X106	2	10.69	8.8	10.86	9.93	11.51	12.41	12.01	7.64	11.46	7.64	7.64	11.22	13	14.43	9.33	11.54	12.66	14.34	11.02	11.72	12.19	12.12	11.1	11.61	7.64	13.81	11.69	13.03	9.31	14.66	9.23	11.49	7.64	12.08	10.22	10.73	10.57	9.28	12.84	11.91	11.85	13.9	10.74	13.7	7.64
USA	007-048	HD1	9X106	2	9.93	7.64	10.63	9.91	11.4	11.95	11.25	7.64	11.29	7.64	7.64	11.24	13.78	14.02	8.76	11.66	12.39	13.79	11.59	12.01	12.25	11.61	10.53	11.07	7.64	13.44	11.28	12.91	8.92	13.88	9.33	11.21	7.64	11.79	9.92	10.26	10.1	7.64	13.32	11.66	11.86	13.89	13.04	13.67	10.09
USA	007-054	HD1	9X106	2	9.9	8.36	9.83	10.28	11.05	11.7	11.48	7.64	11.63	7.64	7.64	10.74	13.77	14.98	8.55	11.22	12.35	13.69	12.27	12.07	12.6	11.49	10.24	11.34	7.64	12.34	11.42	13.52	9.09	12.68	9.5	10.82	7.64	12.08	9.16	10.13	10.09	8.78	12.7	11.75	11.94	13.5	13.46	13.12	7.64
USA	007-061	HD1	9X106	2	9.7	8.65	10.22	10	11.19	11.78	11.5	7.64	11.95	7.64	7.64	11.24	14.37	13.47	8.38	11.35	12.4	13.82	12.37	12.03	12.79	11.81	10.7	11.18	7.64	13.09	11.65	13.08	8.29	13.63	8.7	11.31	7.64	11.43	9.14	10.21	10.32	8.8	12.64	11.96	11.99	13.53	12.64	13.9	7.64
USA	007-063	HD1	9X106	2	10.14	8.56	10.75	10.36	11.37	12.29	11.93	7.64	11.34	7.64	7.64	11.49	13.63	14.2	9.13	11.63	12.56	14.2	11.6	11.66	12.55	11.82	11.09	11.52	7.64	13.68	11	13.37	9.29	14.39	9.01	11.47	7.64	12.07	10.05	10.62	10.11	9.1	12.72	11.94	12.19	13.94	12.2	13.49	11.7
USA	007-065	HD1	9X106	2	10.65	9.18	11.37	10.04	11.02	12.9	11.83	7.64	11.37	7.64	7.64	11.59	13.65	14.09	9.34	11.58	12.8	14.62	11.85	11.38	12.84	11.96	11.13	11.88	7.64	14.15	11.27	13.37	9.46	14.65	10.19	11.54	7.64	12.37	10.3	10.7	10.04	9.33	12.9	12.23	12.41	14.11	12.81	14.08	7.64
USA	008-042	HD1	9X106	2	10.09	8.84	10.18	10.11	10.93	12.31	11.23	9.93	12.07	7.64	7.64	11.31	13.59	13.58	8.89	11.32	12.56	14.07	11.62	10.89	12.41	11.17	10.77	11.23	9.24	13.46	12.11	13.48	8.85	14.49	9.55	11.28	7.64	11.69	9.86	10.85	10.09	8.86	13.08	11.47	11.79	13.72	12.3	14.92	11.67
USA	008-047	HD1	9X106	2	9.6	8.09	10.04	10.54	10.53	11.39	10.79	9.14	11.78	7.64	7.64	10.41	12.79	12.74	8.5	10.86	11.72	13.48	11.95	11.7	11.86	12.4	10.1	11.06	7.64	12.26	11.52	13.37	7.95	13.38	10.74	10.71	7.64	10.68	9.04	10.73	9.7	8.27	12.67	11.22	12.73	13.75	13.08	13.34	7.64
USA	008-048	HD1	9X106	2	10	8.6	10.47	10.42	10.5	11.82	11.32	9.69	12.1	7.64	7.64	10.9	13.75	13.28	8.58	11.47	12.29	13.84	12.52	11.95	12.53	11.72	10.43	11.35	7.64	12.63	11.89	13.69	9.2	13.52	11.07	11.21	7.64	11.38	9.65	10.59	9.96	8.43	13.32	11.46	13.01	14.09	13.57	13.92	7.64
USA	008-053	HD1	9X106	2	9.56	8.28	9.87	10.49	10.4	11.5	11.81	8.86	12.29	7.64	7.64	11.57	13.66	12.22	8.32	11.3	12.12	13.34	11.96	11.95	12.08	11.76	9.7	11.37	7.64	10.62	11.85	13.26	7.64	13.77	11	10.42	7.64	10.64	9.49	9.95	9.65	8.63	13.43	10.5	12.32	13.9	13.03	13.62	10.17
USA	008-055	HD1	9X106	2	9.32	8.15	9.86	10.84	11.64	11.53	11.83	7.64	11.76	7.64	7.64	11.24	13.91	12.39	8.24	11.75	11.96	13.41	12.42	12.49	13.2	12.04	9.7	11.49	7.64	11.5	11.08	13.47	7.94	13.66	10.29	10.34	7.64	10.77	9.68	9.98	9.43	8.51	13.2	10.93	11.7	13.34	11.86	14.87	10.46
USA	008-058	HD1	9X106	2	10.63	9.04	10.92	10.78	11.67	12.86	12.44	7.64	11.24	7.64	7.64	11.76	13.47	13.36	9.44	11.99	12.94	14.68	11.81	12.3	12.46	11.95	10.63	12.23	7.64	11.86	11.23	13.43	9.22	14.91	12.67	11.08	7.64	12.15	10.52	11.64	10.67	9.1	13.18	10.79	13.44	14.95	14.09	14.53	7.64
USA	008-060	HD1	9X106	2	9.72	8.68	10.02	10.27	10.01	11.61	11.1	7.64	11.74	7.64	7.64	11.1	13.18	12.28	8.31	10.88	12.52	14.04	12.04	12.24	12.43	12.1	10.33	11.06	7.64	11.61	11.75	13.63	7.64	13.9	11.76	11.1	7.64	10.82	8.52	10.54	10.28	7.64	12.77	11.57	12.14	13.54	12.33	12.9	10.98
USA	001-041	HD3	1X108	3	7.65	8.7	10.99	10.57	11.52	13.44	12.21	7.64	11.18	7.64	7.64	11.44	14.11	14.11	8.63	11.62	12.47	13.53	12.05	12.2	11.55	11.51	8.8	11.13	7.64	15.12	10.32	12.95	9.69	14.94	8.15	10.97	7.64	12.15	7.64	7.64	9.27	8.39	12.95	11.17	7.64	14.55	7.64	15.65	11.24
USA	001-042	HD3	1X108	3	9.28	9.35	10.46	11.07	12.2	11.66	11.41	9.41	11.64	7.64	7.64	11.74	13.68	13.83	9.04	12.43	12.29	13.86	12.44	12.45	12.48	11.63	10.3	11.3	7.64	11.91	11.55	13.58	7.91	13.79	9.44	10.29	7.64	11.34	9.51	9.02	9.61	7.64	14.38	11.49	10.73	13.6	10.91	13.55	11.76
USA	001-056	HD3	1X108	3	10.04	9.52	10.27	10.35	11.06	12.09	11.67	10.01	11.14	7.64	7.64	11.64	13.41	13.79	8.94	11.68	12.52	13.98	11.61	12.38	12.24	12.66	10.75	11.46	7.64	12.37	11.43	13.68	8.7	14.65	10.27	10.8	7.64	11.43	9.79	9.68	10.14	8.82	12.99	11.7	11.62	13.87	11.48	13.99	10.29
USA	002-056	HD3	1X108	3	10.82	9.7	12.02	7.64	11.54	14.67	12.55	7.64	10.17	7.64	10.23	12.24	14.16	14.58	7.64	11.03	13.04	7.64	11.5	11.31	12.79	11.9	11.31	7.64	8.83	16.37	11.1	13.53	10.28	16.15	9.77	11.28	7.64	13.18	10.27	9.72	10.26	9.66	13.03	12.59	7.64	15.59	7.64	13.37	11.29
USA	002-057	HD3	1X108	3	10.06	9.41	10.95	10.61	11.09	13.38	12.06	8.96	11.1	7.64	10.27	11.62	14.1	13.46	9.13	11.84	12.57	14.36	12.68	12.35	12.88	11.53	10.53	11.63	7.64	14.22	10.53	13.65	8.97	14.84	9.45	10.96	7.64	11.97	10.14	9.04	9.79	9.05	12.5	12.15	11.4	14.82	7.64	15.08	11.22
USA	002-059	HD3	1X108	3	10.5	7.64	11.23	7.64	11.55	12.65	12.4	7.64	10.29	7.64	7.64	12.49	13.97	14.82	9.32	11.74	15.33	14.3	9.71	12.62	12.99	12.5	10.84	12.03	7.64	14.39	10.45	12.29	7.64	15.41	10.2	11.23	7.64	12.01	10.74	7.64	10.75	7.64	13.07	10.68	7.64	14.42	7.64	14.97	7.64
USA	002-060	HD3	1X108	3	9.05	7.64	10.96	10.19	11.03	13.5	12.29	7.64	10.99	7.64	10.25	11.8	13.73	13.65	9.18	11.77	12.33	13.9	11.94	12.01	12.6	12.14	9.83	11.79	7.64	14.48	11.29	13.89	9.41	14.92	9.64	10.91	7.64	12.24	10.21	10.38	9.97	8.77	12.89	10.73	7.64	14.83	7.64	14.09	11.73
USA	002-061	HD3	1X108	3	10.85	9.88	11.14	7.64	11.37	13.68	11.74	10.56	9.49	7.64	10.2	11.74	13.92	13.73	7.64	10.82	14.06	14.79	12.15	11.11	13.41	12.06	11.21	7.64	7.64	15.31	10.9	13.33	9.32	15.1	10.59	11.19	7.64	12.32	7.64	10.19	10.33	9.42	12.43	11.92	12.17	14.68	7.64	14.09	10.32
USA	003-046	HD3	1X108	3	9.78	9.29	10.4	10.28	11.18	12.61	11.85	10	11.26	7.64	9.01	11.41	13.73	12.46	8.69	11.28	14.95	7.64	11.5	11.74	11.94	12.05	10.15	11.15	7.64	14.17	11.46	12.94	8.54	14.03	8.86	10.28	7.64	11.17	9.88	9.91	10.14	8.76	12.89	10.79	11.24	13.91	7.64	13.81	7.64
USA	003-048	HD3	1X108	3	9.78	8.81	10.39	10.26	10.56	12.23	12.04	9.64	11.29	7.64	8.77	11.08	14	11.72	8.05	11.38	14.48	13.34	12.29	11.99	12.65	11.66	10.02	10.74	7.64	13.83	11.36	13.24	7.64	13.79	9.29	9.04	7.64	10.67	9.45	9.9	9.77	8.56	12.82	10.59	11.36	13.4	10.49	13.47	7.64
USA	003-053	HD3	1X108	3	10.57	9.43	9.46	10.55	10.53	11.99	12.18	10.25	11.36	7.64	7.64	11.26	13.9	13.96	8.98	11.7	12.98	14.72	12.54	12.08	13.21	10.66	11.05	11.25	7.64	13.38	11.48	13.32	7.64	15.03	10.98	10.94	7.64	11.13	10.02	10.14	10.08	9.34	12.87	12.23	11.06	13.35	7.64	14.76	10.61
USA	003-056	HD3	1X108	3	10.02	9.45	9.34	10.46	10.32	11.79	11.81	9.64	11.48	7.64	10.03	11.1	13.75	13.48	8.99	11.55	12.51	14.17	12.09	12	12.54	11.52	10.91	11.39	7.64	12.94	11.22	13.16	7.73	14.45	10.02	10.93	7.64	11.29	9.31	9.86	9.87	9.25	12.54	12.26	10.76	13.47	11.37	14.46	11.17
USA	003-059	HD3	1X108	3	9.98	8.75	10.22	10.4	10.45	11.85	11.77	9.47	11.3	7.64	9.95	11.01	13.92	13.38	8.85	11.62	12.46	14.16	11.92	12.04	12.52	11.29	10.67	10.97	7.64	13.15	11.06	13.25	8.43	14.01	9.23	10.72	7.64	11.33	9.47	10.1	9.96	8.94	13.02	12.11	10.88	13.54	10.7	13.82	10.35
USA	003-063	HD3	1X108	3	9.64	9.37	9.45	10.65	10.46	11.3	11.65	9.28	11.46	7.64	7.64	11.33	14.08	14.79	9.06	11.5	12.39	13.96	12.43	12.22	12.9	10.48	10.52	11.23	7.64	10.95	11.12	13.32	7.64	14.02	9.54	10.71	10.21	7.64	9.04	9.73	9.89	8.67	12.62	11.92	10.14	12.82	7.64	13.91	10.33
USA	003-064	HD3	1X108	3	9.8	9.32	10.29	10.63	10.4	11.28	11.35	7.64	11.96	7.64	7.64	10.88	13.95	13.11	8.43	11.43	12.33	13.89	12.58	12.35	12.88	12.27	10.37	11.15	7.83	11.6	11.47	13.5	7.64	13.82	9.3	10.62	7.64	10.84	9.04	10.58	9.71	8.79	13.26	11.99	12.07	13.54	12.42	13.95	10.13
USA	004-041	HD3	1X108	3	10.17	9.6	10.65	10.82	11.16	11.72	11.64	9.83	11.2	7.64	9.54	11.09	14.24	13.02	8.93	11.62	12.59	14.49	12.71	12.33	12.96	11.92	11.12	10.98	7.64	12.38	10.83	12.97	8.73	13.76	9.67	11.1	7.64	11.14	9.34	10.3	10.17	9.24	12.74	12.44	10.68	13.23	11.04	14.74	10.66
USA	004-049	HD3	1X108	3	10.11	9.58	10.97	10.7	11.44	11.69	11.36	7.64	11.47	7.64	9.96	11.04	13.45	13.1	8.67	11.48	12.41	14.2	12.28	12.45	12.23	12.11	10.76	10.92	7.64	12.4	11.39	13.69	8.34	14.07	9.39	10.93	7.64	11.23	9.38	9.89	9.93	8.93	13.41	12.42	11.36	13.56	11.22	13.69	10.24
USA	004-054	HD3	1X108	3	9.81	9.02	10.07	9.72	11.43	12.05	10.44	7.64	10.32	7.64	7.79	10.81	14	14.83	8.18	10.75	14.97	13.95	12.25	11.61	12.23	11.08	10.13	10.44	7.64	13.43	10.54	12.41	8.74	13.7	7.64	10.58	7.64	12.09	7.64	10.2	10.24	7.64	12.64	10.83	10.71	13.32	11.71	13.03	7.64
USA	004-057	HD3	1X108	3	9.96	9.03	9.76	10.29	10.58	10.87	11.23	9.06	11.86	7.64	9.5	10.86	13.39	12.59	8.68	11.52	12.25	13.82	11.9	12.17	11.67	12.62	10.21	10.79	7.64	12.87	11.87	13.59	7.64	13.43	9.22	10.58	10.23	10.09	9.03	9.45	9.9	8.41	13.51	11.73	11.15	13.19	7.64	12.97	7.64
USA	006-046	HD3	1X108	3	9.97	9.82	10.69	10.54	11.04	11.67	11.71	7.64	11.62	7.64	10.51	11.14	13.82	13.08	8.89	11.59	12.64	14.17	12.31	11.88	12.69	11.99	10.94	11.27	7.64	13.21	11.77	13.16	7.64	14.25	9.7	11	10.87	10.84	9.67	10.06	10.1	8.74	13.31	12.19	11.79	14.03	10.35	14.37	7.64
USA	006-054	HD3	1X108	3	9.7	8.88	10.52	10.57	10.87	11.17	11.43	7.64	11.56	7.64	9.72	10.98	14.23	12.2	8.91	11.56	12.05	13.62	12.54	12.11	12.8	12.38	10.39	11.46	7.64	11.57	11.51	13.39	8.24	13.66	8.81	10.75	7.64	10.51	9.58	10.06	9.73	8.28	13.24	11.77	11.47	13.41	12.64	14.7	10.5
USA	006-058	HD3	1X108	3	10.51	8.67	10.9	10.59	11.74	12.13	11.58	7.64	11.71	7.64	7.64	11.47	14.04	13.97	9.26	11.71	12.63	14.24	12.13	12.16	12.57	11.58	10.98	11.47	7.64	13.41	11.59	13.36	8.52	14.12	8.44	11.38	7.64	11.75	9.99	10.57	10.05	9.23	13.33	11.78	11.8	13.62	12.68	13.84	10.42
USA	006-060	HD3	1X108	3	9.25	8.8	10.03	10.62	10.77	11.25	12.01	8.76	11.6	7.64	9.36	11.72	13.98	12.38	9.22	11.56	12.28	13.42	12.06	12.48	13.2	12.23	9.95	11.63	7.64	12.28	11.3	13.21	8.04	13.74	9	10.05	7.64	10.61	9.38	9.73	9.57	8.9	13.45	11.29	10.9	13.34	11.89	14.76	9.18
USA	006-063	HD3	1X108	3	9.81	8.73	10.17	10.79	11.19	11.17	11.75	8.94	11.57	7.64	9.35	10.99	13.82	12.38	8.38	11.51	13.11	13.49	12.36	12.56	13.05	11.89	10.21	10.85	7.64	12.3	11.41	13.01	7.64	13.7	8.49	9.63	7.64	10.4	9.23	9.71	9.58	8.46	13.01	7.64	10.8	12.73	11.4	13.77	7.64
USA	007-049	HD3	1X108	3	9.93	9.99	10.23	7.64	10.93	12.02	12.66	9.98	11.14	7.64	7.64	11.92	13.57	13.05	9.18	11.85	13.83	14.32	11.86	12.08	12.84	11.62	10.91	12.31	7.64	12.38	11.06	12.8	8.87	14.69	9.86	10.95	7.64	11.52	10.23	7.64	10.17	9.24	13.52	11.53	11.42	13.36	11.75	14.4	9.27
USA	007-050	HD3	1X108	3	9.76	9.3	10.7	7.64	10.56	11.6	12.17	9.54	11.45	7.64	10.03	11.73	13.65	12.7	9.49	11.89	13.53	13.79	11.38	12.27	12.25	12.43	10.19	12.07	7.64	12.06	11.73	13.34	8.21	13.9	9.03	10.26	7.64	11.01	10.18	10.09	10.15	7.64	13.69	10.75	11.77	13.67	11.93	12.77	9.08
USA	007-051	HD3	1X108	3	10.08	9.75	10.87	7.64	11.07	12.36	12.9	9.96	10.65	7.64	10.56	12.32	13.56	13.4	9.32	11.84	14.03	14.19	10.93	12.43	12.21	12.39	10.91	12.53	7.64	13.43	11.36	13.1	8.5	15.02	9.82	11.02	7.64	11.68	10.52	9.55	10.22	9.23	13.25	11.76	7.64	13.42	10.56	13.59	10.47
USA	007-055	HD3	1X108	3	9.18	9.19	10.33	10.53	10.99	11.71	12.38	9.41	11.35	7.64	7.64	11.69	13.91	12.71	8.8	11.84	13.52	13.65	11.72	12.08	12.77	11.85	10.53	11.99	7.64	12.19	11.18	12.98	7.92	14.23	9.38	10.61	11.05	11.02	10.14	10.25	9.71	9.14	13.74	11.41	10.85	13.24	11.22	13.69	9.48
USA	007-060	HD3	1X108	3	9.39	9.18	9.92	10.62	11.49	11.12	11.42	9.32	11.08	7.64	9.69	11.14	13.2	12.08	8.2	11.55	13.37	13.66	11.59	12.47	11.69	11.83	10.4	11.28	7.64	11.38	10.77	13.01	7.75	13.57	9.53	10.34	7.64	10.57	9.31	9.18	9.58	8.94	13.26	11.47	10.32	12.69	10.5	13.91	9.23
USA	007-062	HD3	1X108	3	9.25	8.4	9.9	10.68	9.79	10.97	10.77	7.64	11.76	7.64	7.64	10.68	13.36	11.86	7.64	10.98	12.74	13.29	12.34	12.2	12.11	11.95	9.55	11.05	7.64	11.88	11.66	13.39	7.64	13.43	9.33	9.5	10.52	10.31	7.96	9.59	9.24	8.61	12.89	11.06	11.46	13.14	12.21	12.91	9.61
USA	008-041	HD3	1X108	3	9.51	9.51	10.39	10.9	11.17	11.33	11.75	9.39	11.31	7.64	7.64	11.41	13.8	12.05	8.88	11.86	13.55	14.23	12.39	11.95	12.6	11.17	10.57	11.76	7.64	11.76	11.09	13.04	7.64	13.68	9.39	10.43	7.64	10.56	9.7	9.7	9.97	7.64	13.34	11.46	11.28	13.21	11.22	13.54	8.95
USA	008-045	HD3	1X108	3	10.68	10	10.41	10.4	10.83	11.56	11.58	7.64	11.83	7.64	9.86	11.39	13.87	12.28	8.88	11.67	14.53	14.9	12.33	11.97	13.02	11.41	11.26	11.36	7.64	12.32	10.76	14.61	8.26	13.94	10.47	11.13	7.64	10.86	9.5	9.61	10.38	9.39	13.23	12.09	11.72	13.29	12.28	14.03	10.8
USA	008-052	HD3	1X108	3	9.32	9.19	10.36	10.42	11.47	11.37	11.46	8.8	11.49	7.64	7.64	11	13.79	12.72	9.01	11.69	12.16	13.87	12.5	12.44	12.3	11.66	10.37	11.18	7.64	11.87	11.65	13.52	7.66	13.76	9.07	10.5	10.75	10.54	9.21	9.68	9.6	7.64	12.93	11.49	11.28	13.38	11.29	13.8	9.56
USA	008-057	HD3	1X108	3	9.71	9.17	10.54	10.87	11.65	11.79	11.39	9.86	11.24	7.64	7.64	11.14	13.61	13.5	9.16	11.77	12.3	14.13	12.52	12.42	12.8	11.74	10.64	11.46	7.64	12.13	11.34	13.48	8.14	14.42	9.65	10.8	7.64	11.3	8.83	10.46	9.9	9.09	12.71	11.67	10.86	13.51	10.3	14.54	9.93
USA	008-062	HD3	1X108	3	9.14	9.27	10.32	10.34	11.55	11.33	11.56	7.64	11.86	7.64	7.64	11.27	13.33	13.47	8.3	11.6	12.08	13.39	11.86	12.41	11.98	12.71	9.79	11.1	7.64	11.32	12.29	13.58	7.96	13.84	10.07	10.12	7.64	10.93	9.57	10.3	9.72	8.56	13.38	11.01	12.29	13.76	12.25	14.28	9.86
USA	001-043	HD2	2X107	3	7.64	8.34	11.12	10.36	10.86	13.43	12.23	7.64	11.13	7.64	11	11.44	13.51	13.65	9.19	11.93	12.43	12.95	11.52	12.14	11.07	12.22	8.42	11.73	7.64	14.87	10.87	13.07	7.92	15.05	7.64	11.46	7.64	12	10.55	8.32	9.49	7.79	13.61	11.06	7.64	14.68	7.64	14.2	10.19
USA	001-045	HD2	2X107	3	7.83	8.73	10.75	10.52	11.18	13.53	12.43	7.64	11.06	7.64	9.85	11.35	13.63	13.97	8.9	11.67	12.66	13.41	11.96	12.05	11.64	11.96	8.98	11.51	7.64	14.87	10.29	12.63	9.23	14.89	8.15	10.94	7.64	12.21	10.03	7.64	9.55	8.12	12.67	11.5	7.64	7.64	7.64	13.94	10.63
USA	001-046	HD2	2X107	3	7.64	9.72	12.06	7.64	11.64	15.11	12.73	7.64	10.33	7.64	11.36	12.14	13.66	15.37	9.78	11.71	13.36	14.78	10.94	11.59	12.11	12.72	10.45	7.64	7.64	16.62	11.22	13.23	10.69	16.56	7.64	11.43	7.64	13.72	11.32	9.68	10.04	7.64	12.97	12.92	7.64	16.49	7.64	14.52	12.04
USA	001-050	HD2	2X107	3	7.64	8	11.02	10.26	10.92	12.89	12.12	7.64	11.37	7.64	7.64	11.18	13.4	13.28	8.69	11.51	11.64	12.75	12.12	12.1	11.21	11.43	8.65	11.03	7.64	14.91	10.73	13	9	14.21	7.64	10.68	7.64	11.6	9.79	7.64	9.22	7.81	13.24	11.42	12.07	13.9	10.82	14.03	10.28
USA	001-053	HD2	2X107	3	8.37	9.14	10.83	10.24	10.83	12.81	11.78	7.64	11.24	7.64	9.67	11.06	13.63	13.14	8.5	11.59	12.5	13.53	11.79	12.15	11.17	12.21	9.17	11.44	7.64	14.07	10.39	13.5	8.14	14.23	7.71	11.23	7.64	11.57	9.9	8.08	9.66	8.26	13.23	11.57	11.65	14.01	10.41	14.32	9.93
USA	001-059	HD2	2X107	3	9.74	8.97	10.96	10.24	11.28	13.03	11.63	7.64	11.39	7.64	9.47	11.36	13.39	13.72	8.32	11.39	12.4	14.05	12.06	12.21	12.58	12.16	10.46	10.64	7.64	14.63	11.47	13.73	9.02	14.4	8.82	10.42	7.64	11.73	9.36	9.97	9.83	8.7	13.88	11.48	10.96	14.14	7.64	13.19	10.86
USA	001-060	HD2	2X107	3	10.13	9.07	11.23	10.13	11.36	13.02	11.65	9.61	11.3	7.64	7.64	11.59	13.63	13.06	7.64	10.89	13.38	14.04	11.99	11.95	12.75	12.33	10.67	10.77	7.64	14.73	12.2	13.52	8.72	14.47	9.96	10.61	7.64	11.61	9.42	10.2	9.7	8.86	13.26	11.5	7.64	13.74	7.64	13.79	9.9
USA	002-050	HD2	2X107	3	9.89	9.55	11.31	7.64	11.98	12.83	12.5	7.64	10.78	7.64	7.64	12.16	14.03	14.9	9.83	12.02	12.89	14.34	11.76	12.28	12.73	11.91	10.73	12.23	7.64	13.52	10.59	13.31	9.7	15.03	10.01	11.34	7.64	12.41	10.63	9.68	10.42	9.21	12.1	11.24	10.66	14.28	7.64	14	12.24
USA	002-053	HD2	2X107	3	10.59	9.9	10.71	7.64	10.91	13.77	12.21	10.11	10.89	7.64	10.41	11.73	13.89	14.08	9.62	11.77	14.17	14.35	11.57	12.06	12.69	11.92	10.92	11.73	7.64	15	11.69	13.24	9.37	14.91	9.85	10.79	7.64	12.47	10.54	10.15	10.31	9.42	13.08	11.17	7.64	14.89	7.64	14.47	8.77
USA	002-058	HD2	2X107	3	9.97	7.64	10.75	10.63	11.41	12.97	12.27	10.25	11.23	7.64	7.64	12.03	14.1	14.49	9.5	11.81	15.32	14.59	12.47	12.31	13.07	11.81	11.44	12.08	7.64	14.03	11.04	13.21	9.71	15.34	7.64	10.93	7.64	12.26	10.5	7.64	10.48	7.64	13.27	11.43	11.31	14.23	10.59	15.04	7.64
USA	002-064	HD2	2X107	3	10.1	7.64	11.72	7.64	11.2	14.43	12.8	7.64	10.77	7.64	10.37	12.01	13.18	14.51	9.5	11.96	13.22	14.95	11.27	11.77	12.83	12.39	11.32	12.15	7.64	15.87	11.23	13.64	10.17	15.97	11.19	11.53	7.64	13.01	10.7	11.78	10.72	10.17	12.79	12.24	13.6	15.68	13.58	13.14	11.93
USA	002-067	HD2	2X107	3	10.02	9	10.43	10.9	7.64	12.76	11.88	7.64	12.06	7.64	9.37	11.67	13.56	12.78	7.64	11.86	12.44	14.18	12.78	12.04	12.74	12.03	10.44	7.64	7.64	13.75	11.62	13.52	8.27	14.19	10.25	10.63	7.64	11.33	7.64	9.78	9.7	8.88	13.48	11.84	12.09	14.35	11.15	14.38	10.26
USA	003-055	HD2	2X107	3	9.54	8.96	10.07	10.68	10.89	10.86	11.5	9.07	12.24	7.64	7.64	11.34	13.77	14.52	7.64	11.23	12.19	13.69	12.25	12.49	12.11	12.01	10.41	10.69	7.64	12.3	11.57	13.55	7.64	13.59	9.3	10.61	10.04	7.64	8.75	10.41	9.71	8.8	13.33	11.9	10.24	12.84	7.64	14.33	10.17
USA	004-042	HD2	2X107	3	9.71	9.14	10.32	11.05	11.05	10.6	11.15	9.15	11.74	7.64	7.64	11	13.95	12.62	8.16	11.33	12.32	14.18	12.92	12.58	12.95	11.37	10.48	10.63	7.64	7.64	10.84	13.5	7.64	13.84	9.29	10.71	9.82	9.78	8.25	9.76	9.76	8.79	12.88	12.08	10.77	13.26	7.64	15.26	10.47
USA	004-043	HD2	2X107	3	10.34	9.42	10.03	10.66	10.87	11.54	11.89	7.64	11.54	7.64	10.57	11.55	14.08	13.39	8.53	11.71	12.55	14.32	12.74	12.45	13.17	11.03	11.01	11.36	7.78	13.88	11.02	13.3	7.96	14.15	10.06	10.88	10.58	10.73	9.34	9.67	10.01	9.17	13.06	12.55	11.94	13.9	7.64	14.4	11.07
USA	004-052	HD2	2X107	3	10.2	9.02	10.79	7.64	11.88	12.97	11.09	7.64	10.39	7.64	9.82	11.54	13.61	15.48	7.64	10.98	15.11	14.42	11.28	11.54	11.98	11.64	11.05	11.15	7.64	13.79	11.18	13.51	10.2	15.15	7.64	11.05	7.64	12.85	8.56	10.42	10.71	7.64	13	11.36	14.99	16.27	15.59	13.8	7.64
USA	004-053	HD2	2X107	3	7.64	9.22	10.4	7.64	11.99	12.32	11.62	7.64	10.51	7.64	7.64	11.7	13.54	14.68	7.64	11.14	14.43	14.07	11.33	11.7	12	11.02	10.92	11.81	7.64	13.65	11.24	12.8	9.72	14.59	7.64	11.03	7.64	12.18	9.16	7.64	10.63	7.64	13.22	11.65	10.91	13.6	10.79	13.37	7.64
USA	004-056	HD2	2X107	3	10.01	9.13	9.58	9.97	10.65	11.05	11.19	9.37	11.6	7.64	7.64	11.02	13.52	12.8	8.83	11.39	12.33	13.81	11.6	11.77	12.14	11.97	10.43	10.9	7.64	12.51	11.93	13.22	7.64	14.13	9.95	10.56	10.46	10.27	9.34	10.65	10.01	8.58	13.47	11.36	11.39	13.26	9.97	14.58	10.58
USA	006-041	HD2	2X107	3	10.94	10.07	10.85	10.22	12.15	13.23	12.39	10.51	7.64	7.64	7.64	11.78	13.61	14.78	9.66	12.01	13.17	14.94	11.47	11.71	12.88	12.32	11.62	12.33	7.64	13.15	11.21	13.19	10.22	15.62	10.4	11.27	7.64	12.84	11.13	10.56	10.45	9.73	13.2	12.14	12	14.39	7.64	13.57	11.35
USA	006-042	HD2	2X107	3	10.11	9.44	9.95	10.46	10.77	11.92	11.55	9.55	11.69	7.64	9.91	11.47	13.71	13.33	8.49	11.49	12.44	13.98	11.81	12.07	12.33	12.04	10.76	10.92	7.64	13.58	11.56	13.51	8.19	14.48	9.74	11.06	7.64	11.14	9.82	10	9.93	8.83	13.32	11.65	11.58	13.72	10.03	14.42	10.57
USA	006-055	HD2	2X107	3	10.15	9.35	10.39	10.94	11.13	11.79	11.8	9.83	11.09	7.64	10.06	11.11	13.45	13.1	9.02	11.59	12.14	14.44	12.64	12.4	12.58	11.6	10.97	11.4	7.64	13.47	10.95	13.68	8.62	14.65	9.42	10.93	7.64	10.93	9.77	8.99	10.1	8.95	12.39	12.42	10.63	13.21	10.02	13.26	11.23
USA	006-057	HD2	2X107	3	10.97	9.89	10.22	10.68	11.45	12.16	11.83	10.55	10.96	7.64	10.22	11.17	13.4	13.3	8.9	11.7	12.94	15.09	12.56	12.09	12.88	10.95	11.57	11.12	7.64	14.06	10.81	13.3	7.64	14.99	10.67	11.33	7.64	11.28	10.03	9.71	10.42	9.67	12.69	12.4	11.07	13.87	7.64	14.43	7.64
USA	006-059	HD2	2X107	3	9.94	9.01	10.38	10.5	10.64	11.42	11.41	9.47	11.78	7.64	10.09	11.26	13.97	12.23	8.34	11.36	11.8	13.88	12.3	11.95	12.7	12.17	10.57	11.2	7.82	12.37	11.63	13.46	7.64	13.93	9.86	10.65	7.64	10.37	8.78	9.82	9.89	8.75	13.22	11.82	11.72	13.51	12.67	14.5	11.07
USA	007-044	HD2	2X107	3	9.3	8.94	9.93	10.74	11.11	11.55	11.8	9.39	11.05	7.64	9.25	11.14	13.37	12.89	8.56	11.64	13.41	13.95	11.8	12.4	11.96	11.72	10.38	11.06	7.64	12.82	11.19	12.74	7.81	13.82	8.96	10.41	7.64	11.13	9.44	9.41	9.59	8.67	13.4	11.2	10.74	12.7	9.82	12.86	7.64
USA	007-047	HD2	2X107	3	9.75	8.88	10.11	10.49	10.55	11.7	12.43	9.77	11.56	7.64	10.21	12.09	14.36	12.88	8.69	11.68	13.52	13.89	12.41	12.29	13.1	11.47	10.58	11.63	7.64	12.89	10.98	13.37	8.08	14.17	9.5	10.55	7.64	10.94	9.68	7.64	9.67	7.64	13.12	11.7	11.24	13.15	11.77	14.51	9.53
USA	007-052	HD2	2X107	3	9.96	9.39	10.23	10.33	11.06	11.9	11.99	7.64	11.47	7.64	7.64	11.46	13.54	13.42	8.9	11.65	13.82	14.22	11.98	12.24	12.51	12.15	10.55	11.66	7.64	12.4	11.49	13.25	8.56	13.78	9.54	10.61	7.64	11.54	9.76	7.64	9.91	8.88	13.74	11.77	11.1	13.61	11.99	12.99	7.64
USA	007-056	HD2	2X107	3	9.69	9.19	10.81	10.67	11.15	11.6	11.78	9.31	11.77	7.64	10.03	11.72	13.76	12.65	8.34	11.77	13.77	13.94	12.03	12.39	12.56	11.8	10.52	11.46	7.64	12.42	11.74	13.2	7.64	14.19	9.36	10.64	7.64	10.92	9.8	9.88	10.03	7.64	13.98	11.66	11.8	13.78	12.55	15.3	9.26
USA	007-058	HD2	2X107	3	9.99	8.66	10.63	10.46	11.63	12.02	11.72	7.64	11.76	7.64	7.64	11.13	13.68	14.59	8.97	11.5	12.45	14.23	12.37	11.7	12.69	10.96	10.82	11.32	7.64	12.87	11.74	13.63	9.58	13.77	7.64	11.28	7.64	12.13	9.25	9.59	10.19	8.56	12.85	12.1	11.74	13.47	13.07	14.81	10.64
USA	007-064	HD2	2X107	3	9.81	9.48	10.42	10.91	11.43	12.24	12.25	9.72	11.56	7.64	7.64	11.83	13.71	12.99	9.16	12.06	13.71	14.24	11.82	12.11	12.35	11.63	10.61	12.23	7.64	12.87	11.81	12.9	8.8	14.55	9.71	10.81	7.64	11.48	10.51	9.73	10.15	9.17	13.52	11.93	11.05	13.6	10.66	13.5	9.7
USA	008-043	HD2	2X107	3	8.71	8.84	10.31	10.56	10.55	11.14	11.6	8.85	11.43	7.64	9.02	11.32	13.42	11.51	8.7	11.27	12.66	13.68	12.22	12.01	11.93	11.58	10.03	11.14	7.64	11.92	11.49	12.99	7.64	13.36	8.93	10.34	7.64	10.45	9.61	9.54	9.32	8.27	13.14	11.35	10.93	12.85	10.65	12.68	7.84
USA	008-046	HD2	2X107	3	8.7	8.5	10.16	10.5	10.69	11.65	11.85	9.33	11.12	7.64	9.54	11.26	13.85	12.35	8.59	11.44	12.69	13.71	12.04	11.97	12.26	12.04	10.19	11.22	7.64	12.27	11.18	12.8	8.42	13.9	8.86	10.81	7.64	10.96	9.42	9.62	9.64	8.12	12.98	11.29	11.48	13.09	10.98	13.41	8.57
USA	008-049	HD2	2X107	3	9.9	8.85	9.78	10.53	11.51	12.09	12.16	9.82	10.99	7.64	7.64	11.7	13.9	13.47	9.31	11.81	13.29	14.15	12.05	11.92	12.44	10.95	10.53	11.82	7.64	12.44	10.63	12.48	8.59	14.27	9.62	10.9	7.64	11.49	10	9.54	9.95	8.95	12.24	11.69	10.74	12.6	11.62	14.69	7.64
USA	008-051	HD2	2X107	3	9.28	8.42	10.37	10.75	11.22	11.96	11.98	9.48	11.27	7.64	7.64	11.22	13.55	12.56	8.8	11.64	13.69	14.14	12	11.96	12.68	11.3	10.6	11.66	7.64	12.53	10.8	13.44	9.15	14.29	8.19	10.68	7.64	10.98	9.85	10.05	9.58	8.8	13.17	11.5	10.88	13.54	11.4	14.53	11.44
USA	008-059	HD2	2X107	3	9.25	8.94	10.18	10.6	11.43	11.44	10.9	9.22	11.52	7.64	7.64	11.33	14.13	13	8.64	11.42	12.42	13.78	12.53	12.22	12.83	12.1	10.58	10.75	7.64	12.05	10.7	13.69	7.64	13.84	9.46	10.32	7.64	10.7	8.89	9.78	9.73	8.72	13.05	11.68	10.95	13.38	11.35	15.71	11.65
USA	001-062	ID	3X106	3	9.63	9.43	10.2	10.5	10.85	11.8	11.61	9.72	11.82	7.64	7.64	11.64	14.43	13.54	8.96	11.37	12.52	13.85	12.5	12.2	12.59	12.02	10.35	11.37	7.64	11.84	11.56	13.61	8.99	14.37	10.48	10.47	7.64	11.18	8.72	10.01	9.88	8.48	12.53	11.86	11.49	13.5	12.03	15.49	11.29
USA	002-049	ID	3X106	3	9.94	9.45	10.41	10.75	11.83	12.39	12.06	9.16	11.12	7.64	7.64	11.55	13.71	14.18	9.25	11.7	12.59	14.44	12.49	11.95	12.59	11.63	8.6	11.71	7.64	12.9	11.02	13.17	8.6	15.08	9.99	10.92	7.64	11.72	7.64	7.64	9.27	7.64	12.02	11.95	7.64	13.46	11.55	13.24	11.1
USA	002-051	ID	3X106	3	9.27	9.19	10.69	10.74	11.48	11.35	11.57	9.31	11.87	7.64	7.64	11.32	13.52	13.8	9.04	11.47	12.11	13.76	12.29	12.32	12.14	11.96	10.2	11.39	7.64	11.59	11.54	13.71	8.27	13.74	10.42	10.26	7.64	11.2	9.45	9.78	9.58	8.53	13	11.35	12.27	13.78	13.08	14.44	11.31
USA	002-055	ID	3X106	3	9.63	9.01	9.96	10.4	11.11	11.84	11.79	9.31	11.57	7.64	7.64	11.48	13.21	14.07	9.25	11.64	14.73	13.78	12.17	12.39	12.17	11.93	10.27	11.29	7.64	12.69	11.55	12.5	8.98	14.43	7.64	10.62	7.64	11.61	9.34	9.61	10.01	8.92	12.97	10.8	11.59	13.56	10.08	12.95	9.08
USA	003-050	ID	3X106	3	7.64	9.76	9.71	10.26	10.81	12.3	11.62	10.08	10.99	7.64	10.84	11.13	13.16	14.9	8.51	11.58	15.89	14.08	11.93	11.67	11.72	10.69	10.97	11.66	7.64	13.4	11.07	12.35	9.46	14.52	7.64	10.53	7.64	12.3	10.26	7.64	10.5	7.64	12.76	10.73	10.94	13.5	10.24	13.02	7.64
USA	003-058	ID	3X106	3	10.9	7.64	10.19	7.64	10.97	12.51	12.11	10.44	11.01	7.64	7.64	11.65	12.84	14.77	9.32	11.66	16.81	14.44	11.55	11.98	12.7	11.26	11.01	12.1	7.64	12.89	10.82	12.43	9.99	14.64	7.64	10.78	7.64	12.3	10.41	10.71	10.75	7.64	12.37	10.73	11.2	13.7	10.95	14.52	7.64
USA	003-067	ID	3X106	3	9.5	8.95	9.96	10.39	11.08	11.9	11.88	9.45	11.52	7.64	9.98	11.73	13.92	13.58	8.81	11.5	14.89	13.89	12.32	11.84	12.64	10.6	10.8	11.6	7.64	13.13	11.26	12.62	8.83	14.16	10.21	10.57	7.64	11.28	9.76	7.64	10.23	7.64	12.39	11.01	10.89	12.97	10.65	14	7.64
USA	004-044	ID	3X106	3	9.83	8.77	10.04	10.54	11.15	12.58	11.82	9.75	11.52	7.64	10.49	11.36	13.93	13.36	9.02	11.38	15.62	13.95	12.37	11.96	12.54	10.86	10.74	11.36	7.64	13.83	11.82	12.63	9.39	14.83	9.74	10.49	7.64	11.67	9.78	10.05	10.18	8.99	12.82	11.3	10.88	13.61	10.85	13.34	7.64
USA	004-047	ID	3X106	3	9.16	8.59	10.4	9.79	11.17	11.66	10.99	9.26	11.15	7.64	7.64	11.34	13.91	14.62	7.72	10.94	14.01	13.53	11.93	11.86	11.92	11.61	10.23	10.7	7.64	12.24	11.34	12.94	8.68	13.56	8.91	10.68	7.64	12	9.28	9.07	9.83	8.55	13.15	11.36	10.42	13.11	10.96	13.07	7.64
USA	004-048	ID	3X106	3	9.84	7.64	10.23	7.64	7.64	12.56	10.86	10.26	9.03	7.64	7.64	11.26	13.85	14.95	7.64	10.73	14.82	14.42	11.44	11.51	12.77	11.53	10.88	10.5	7.64	13.82	11.3	12.68	9.4	14.78	7.64	11.39	7.64	12.48	7.64	7.64	10.33	9.76	12.58	11.84	11.46	14.01	11.78	14.52	7.64
USA	004-055	ID	3X106	3	9.8	9.52	10.34	10.05	11.77	12.23	11.62	9.97	10.94	7.64	7.64	11.71	14.55	15	8.59	11.24	14.38	14.2	12.5	11.76	12.83	11.06	10.86	11.2	7.64	12.9	11.15	12.91	9.54	14.42	7.64	11	7.64	12.25	8.82	7.64	10.42	7.64	12.6	11.94	11.27	13.68	12.22	13.18	7.64
USA	005-042	ID	3X106	3	9.74	8.6	10.91	7.64	11.1	12.08	10.99	7.64	11.3	7.64	7.64	11.14	13.58	14.59	7.97	10.88	13.72	13.54	11.38	11.91	11.71	11.76	10.18	10.67	7.64	13.44	11.77	13.46	9.31	14.4	7.64	10.7	7.64	12.02	8.33	10.59	9.88	7.64	13.11	11.17	11.27	13.56	12.08	14.03	9.12
USA	005-045	ID	3X106	3	10.16	8.6	10.54	10.07	11.72	11.78	10.91	7.64	10.5	7.64	7.64	11.09	13.23	14.35	8.06	11.14	14.2	13.81	12.03	11.98	11.96	11.5	10.24	10.98	7.64	13.03	11.02	12.97	9.1	13.98	7.64	10.54	7.64	11.86	7.64	10.21	10.03	7.64	12.79	11	11.12	12.95	7.64	12.75	7.64
USA	005-052	ID	3X106	3	10.31	9.08	10.55	10.74	11.33	12.13	11.4	7.64	11.18	7.64	7.64	12.03	13.9	14.05	8.34	11	13.1	14.39	12.88	11.95	12.4	11.37	10.69	10.87	7.64	13.38	10.85	13.43	8.86	14.49	7.64	11.12	7.64	11.64	7.64	10.03	10.36	7.64	12.58	11.49	10.83	13.43	11.33	13.74	7.64
USA	006-047	ID	3X106	3	10.08	8.71	10.51	10.37	11.75	12.17	11.95	9.71	10.98	7.64	7.64	11.24	14.25	14.61	9.55	11.75	12.9	14.17	11.72	12.1	12.58	11.29	10.95	11.54	7.64	13.52	10.43	13.18	9.87	14.26	7.64	11.16	7.64	12.14	10.22	7.64	10.4	9.3	12.18	11.8	10.55	13.32	10.71	14.01	7.64
USA	006-049	ID	3X106	3	9.83	8.32	10.43	10.84	11.46	11.6	11.39	7.64	11.37	7.64	7.64	10.79	13.33	13.68	8.63	11.44	12.73	14.08	12.14	11.81	12.22	11.4	10.68	11.31	7.64	12.95	11.43	12.8	8.28	13.65	7.64	10.93	7.64	11.41	9.48	9.98	9.98	8.53	12.87	11.29	10.94	13.17	11.54	13.08	7.64
USA	006-051	ID	3X106	3	9.78	7.94	10.68	10.85	11.68	11.91	11.27	8.86	11.95	7.64	7.64	10.72	13.88	14.17	8.65	11.51	12.37	13.74	12.52	12.29	13	11.86	10.54	11.31	7.64	13.24	11.6	13.53	9.35	13.64	7.64	10.54	7.64	11.74	8.81	10.38	9.83	8.6	13.04	11.59	10.64	13.4	10.9	14.62	9.93
USA	006-056	ID	3X106	3	10.44	9.25	10.68	10.34	11.88	12.1	11.69	7.64	11.4	7.64	7.64	11.2	14.11	14.23	9.74	11.74	12.73	14.43	12.55	11.82	13.02	11.58	10.95	11.56	7.64	13.66	11.13	13.36	9.34	13.89	7.64	11.33	7.64	11.96	9.33	10.44	10.16	9	12.92	12.07	11.83	13.8	13.53	13.26	7.64
USA	008-054	ID	3X106	3	8.74	8.17	10.46	10.13	11	11.33	11.08	7.64	11.36	7.64	7.64	10.7	13.01	12.31	7.74	11.21	11.64	13.2	11.7	12.08	12.06	12.39	9.31	10.51	7.64	10.09	11.2	13.01	7.84	13.23	8.66	10.01	7.64	10.59	9.06	10.18	9.02	8.46	14.05	10.65	11.07	13.51	11.83	12.79	10.74
USA	008-063	ID	3X106	3	10	8.66	10.97	10.18	11.46	12.27	11.68	7.64	11.2	7.64	7.64	11.18	13.5	12.8	8.8	11.71	12.62	13.96	11.36	12.06	12.12	12.46	10.03	11.76	7.64	12.6	11.73	12.91	8.67	14.41	7.64	10.65	7.64	11.46	10.03	10.96	9.94	9.09	12.97	11.31	11.04	13.6	10.05	13.84	7.64
USA	001-040	HD1	9X106	3	9.01	8.35	10.2	10.24	10.79	10.73	11.3	8.59	11.99	7.64	7.64	11.28	12.91	12.35	7.79	11.14	11.45	12.84	11.43	12.47	11.61	12.86	9.41	11.07	7.64	11.96	12.27	13.8	7.64	12.95	9.68	9.96	7.64	10.13	7.64	11	9.26	8.23	14.27	10.98	11.53	13.68	11.96	13.98	10.71
USA	001-047	HD1	9X106	3	9.13	8.89	10	10.62	11.55	10.82	11.09	8.08	11.39	7.64	7.64	10.95	12.78	13.74	7.64	11.16	11.72	13.21	11.69	12.54	11.52	12.7	9.3	10.04	7.64	11.38	11.82	13.24	8.13	13.29	9.07	9.74	7.64	10.97	7.64	10.13	9.32	8.36	13.49	10.96	11.16	13.38	11.52	13.16	10.96
USA	001-049	HD1	9X106	3	9.58	9.57	10.59	10.26	11.01	11.63	11.52	7.64	11.83	7.64	7.64	11.28	13.69	14.04	9.6	11.62	12.68	14.15	11.8	12.05	12.33	12	10.55	11.03	7.64	11.82	11.9	14.21	8.04	14.27	9.66	10.69	7.64	11.34	9.01	10.1	10.04	8.73	13.63	11.84	10.69	13.45	11.06	15.04	10.5
USA	001-055	HD1	9X106	3	9.33	8.75	10.15	7.64	11.51	11.23	11.26	8.94	11.29	7.64	7.64	11.34	13.27	13.43	8.72	11.49	12.03	13.48	11.54	12.2	11.86	12.43	9.83	10.7	7.64	11.49	11.79	13.55	8.21	13.63	9.92	10.23	7.64	10.96	9.61	10.76	9.35	8.61	13.69	11.12	11.54	13.89	12.07	14.69	11.77
USA	001-058	HD1	9X106	3	9.3	8.92	10.33	10.36	11.28	11.28	11.53	9.15	11.47	7.64	7.64	10.83	13.46	12.93	8.17	11.37	11.94	7.64	12.13	12.13	12.38	12.81	9.93	10.73	7.64	11.54	11.47	13.49	7.96	13.98	9.15	10.11	7.64	10.76	8.98	9.73	9.43	8.4	13.99	11.53	11.2	13.43	11.2	14.58	10.93
USA	001-061	HD1	9X106	3	9.43	8.95	10.61	10.36	11.07	11.67	11.68	9.18	11.78	7.64	7.64	11.5	12.91	13.83	8.76	11.49	12.29	13.83	11.7	11.98	12.03	12.21	10.17	11.19	7.64	11.65	12.32	13.52	7.88	13.93	9.92	10.25	7.64	11.5	10.07	10.52	9.59	8.46	13.24	11.34	11.58	13.92	11.43	14.32	11.41
USA	002-054	HD1	9X106	3	10.18	8.77	10.3	10.64	11.24	12.18	11.69	10.15	11.24	7.64	9.86	11.3	14.4	14.58	8.96	11.59	14.7	13.95	12.5	12.07	13.17	11.1	10.66	11.31	7.64	13.59	10.43	12.97	9.1	15.09	9.51	10.63	7.64	11.88	9.56	10.2	10.35	9.56	12.34	11.59	10.41	13.46	10.66	13.64	7.64
USA	002-062	HD1	9X106	3	9.93	7.64	11.03	10.19	11.18	12.19	11.54	7.64	10.97	7.64	7.64	11.12	14	14.25	8.63	11.58	14.9	13.73	11.43	12.05	12.04	11.75	10.54	11.37	7.64	12.5	11.34	12.59	9.05	14.61	7.64	10.43	7.64	11.84	9.97	9.93	10.56	7.64	13.28	10.59	10.97	13.28	7.64	12.92	7.64
USA	002-063	HD1	9X106	3	10.59	7.64	11.33	10.43	11.43	13.4	12.46	10.51	11	7.64	7.64	11.92	13.78	15.4	9.79	11.88	15.84	14.44	11.65	12.25	12.7	12.02	10.77	12.27	7.64	13.81	11.27	12.72	10.42	15.93	7.64	11.01	7.64	12.88	10.61	10.44	10.37	7.64	12.85	11.16	10.86	7.64	7.64	13.95	7.64
USA	002-066	HD1	9X106	3	10.15	7.64	9.96	10.67	11.22	12.51	11.85	10.63	11.56	7.64	10.81	11.83	14.2	14.57	9.09	11.79	16.21	14	12.37	12.21	13.35	11.5	11	11.63	7.64	13.6	11.06	13.1	9.04	15.24	7.64	10.89	7.64	12.29	9.94	10.69	10.36	7.64	13.34	10.97	11.01	13.69	11.2	14.76	10.69
USA	003-051	HD1	9X106	3	9.78	8.96	10.49	10.58	10.96	12.49	12.03	10.23	11.25	7.64	10.64	11.8	14.16	15.1	8.95	11.74	13.03	14.77	12.7	12.17	13.28	11.63	11.11	11.65	7.64	13.92	10.94	13.39	10.19	15.12	10.34	11.21	12.28	12.52	9.83	10.02	10.53	9.51	13.24	12.19	11.81	14.02	11.7	14.3	11.48
USA	003-060	HD1	9X106	3	10.35	7.64	9.82	9.91	11.05	12.08	11.58	10.3	11.28	7.64	7.64	11.12	12.58	14.15	8.56	11.52	16.55	14.21	11.43	11.64	12.16	11.43	10.72	11.66	7.64	13.36	11.33	12.21	8.98	14.54	7.64	7.64	7.64	11.92	9.84	10.8	10.5	7.64	13.09	10.42	11.23	13.58	10.17	13.29	7.64
USA	003-062	HD1	9X106	3	10.71	8.42	10.4	10.51	11.19	12.33	12.02	9.82	11.33	7.64	7.64	11.31	13.37	14.38	8.49	11.63	15.31	14.23	12.8	12.07	12.56	11.12	10.54	11.65	7.64	13.03	11.37	12.52	8.37	14.41	7.64	10.84	7.64	12.1	10.23	11.27	9.81	9.2	12.74	11.39	12.63	14.38	13.4	12.73	7.64
USA	003-065	HD1	9X106	3	10.51	8.93	10.46	10.51	11.12	12.22	11.86	7.64	11.46	7.64	7.64	11.48	13.35	13.58	8.89	11.56	15.35	14.17	11.91	12.11	12.09	12.15	10.87	11.59	7.64	12.32	11.58	12.83	8.75	14.49	7.64	11.09	7.64	11.46	10.26	10.09	10.43	9.02	13.35	11.2	12.04	13.65	11.98	13.48	7.64
USA	004-045	HD1	9X106	3	9.51	8.52	10.28	10.72	10.93	11.7	11.51	7.64	11.62	7.64	7.64	11.13	13.22	12.26	8.24	11.43	14.21	13.43	11.93	11.94	11.84	11.74	10	11.09	7.64	12.02	11.44	12.81	7.84	14.07	7.64	10.27	7.64	10.84	9.45	10.75	9.91	8.75	13.14	10.99	10.93	13.18	10.24	13.98	7.64
USA	004-058	HD1	9X106	3	10.77	9.43	11	7.64	11.72	12.65	11.05	7.64	10.1	7.64	7.64	11.42	13.82	14.87	7.64	10.76	14.69	14.56	11.58	11.38	12.4	11.42	10.97	11.21	7.64	12.72	11.36	13.34	9.42	14.59	7.64	10.86	7.64	12.5	7.64	7.64	10.56	7.64	12.84	11.96	10.97	13.91	10.48	14.1	7.64
USA	004-059	HD1	9X106	3	7.64	7.64	10.23	7.64	7.64	12.23	10.9	7.64	10.27	7.64	7.64	11.4	13.34	14.15	7.64	10.55	14.19	13.95	12.54	11.6	12.27	11.4	10.56	7.64	7.64	13.74	10.68	13	8.91	14.15	7.64	10.79	7.64	11.84	7.64	7.64	10.12	7.64	12.86	11.77	10.89	13.56	10.33	13.33	7.64
USA	005-043	HD1	9X106	3	10.57	8.96	10.26	9.9	11.56	12.36	11.14	10.59	10.8	7.64	7.64	11.42	13.94	14.89	7.64	11.06	15.54	14.51	12.18	11.97	12.55	11.46	10.83	10.85	7.64	13.58	10.8	13.36	9.91	14	7.64	10.55	7.64	12.42	8.69	10.74	10.18	7.64	12.6	10.64	7.64	13.43	7.64	14.15	7.64
USA	005-058	HD1	9X106	3	9.06	8.47	10.33	9.79	7.64	10.99	10.15	7.64	11.91	7.64	7.64	11.11	13.39	13.59	7.64	10.01	12.42	13.26	12.03	11.69	11.95	11.99	9.77	10.6	7.64	12.08	12.06	13.48	8.23	12.91	7.64	10.11	7.64	10.95	7.64	9.57	9.9	7.64	12.78	9.7	11.25	12.92	11.39	12.26	8.67
USA	005-061	HD1	9X106	3	10.05	8.88	10.16	10.51	11.09	12.32	12.35	9.93	11.48	7.64	7.64	11.77	13.08	14.57	9.88	11.61	12.86	14.27	11.63	11.74	12.15	11.42	10.8	12.18	7.64	12.66	11.84	13.22	9.84	14.79	7.64	10.96	7.64	12.23	10.34	10.14	10.18	8.84	13.12	11.21	11.59	13.87	10.55	13.38	7.64
USA	006-043	HD1	9X106	3	9.56	8.68	10.44	10.77	11.44	11.46	11.57	9.37	11.74	7.64	7.64	11.26	13.97	13.84	8.09	11.04	12.37	13.87	12.57	11.96	12.11	11.48	10.2	11.14	9.37	11.66	10.87	13.3	8.52	13.2	7.64	10.45	7.64	11.6	8.69	9.65	9.89	7.64	12.69	11.18	11.11	13.2	12.02	13.95	7.64
USA	006-045	HD1	9X106	3	9.99	8.15	10.55	7.64	11.55	12.09	11.76	9.56	11.26	7.64	7.64	11.73	13.89	14.18	8.93	11.04	12.52	14.02	11.98	11.77	12.36	11.11	10.38	11.24	7.64	13.47	11.4	13.33	8.5	14.25	7.64	10.79	7.64	11.84	7.64	9.97	10.09	8.67	12.74	10.44	11.64	13.71	12.55	13.34	7.64
USA	007-046	HD1	9X106	3	9.79	8.79	10.66	10.13	11.2	11.57	11.46	7.64	11.67	7.64	7.64	10.84	13.43	13.42	8.58	11.39	12.35	13.68	11.16	11.65	11.77	11.61	10.18	11.32	7.64	12.91	11.65	13.09	8.44	13.59	8.22	11.12	7.64	11.13	9.25	9.57	9.82	8.5	12.98	10.82	10.74	12.84	10.13	14.27	7.64
USA	007-048	HD1	9X106	3	10.84	9.45	10.66	10.11	11.92	12.7	11.92	7.64	11.33	7.64	7.64	11.61	13.76	14.84	9.3	11.98	12.89	14.69	11.9	11.62	12.82	11.28	11.37	12.08	7.64	14.14	11.17	12.94	9.51	14.65	7.64	11.52	7.64	12.63	10.06	10.25	10.53	9.59	13.21	12	11.75	14.07	12.31	14.35	7.64
USA	007-054	HD1	9X106	3	9.53	8.42	10.22	10.25	11	11.23	10.94	7.64	12.05	7.64	7.64	10.94	14.16	13.34	8.18	11.29	11.94	13.28	12.48	11.91	12.63	11.77	10.01	11.19	7.64	12.56	11.94	13.72	8.85	13.06	7.64	10.65	7.64	11.04	9.15	9.62	9.33	8.26	12.93	11.37	11.43	13.04	12.74	13.49	9.88
USA	007-061	HD1	9X106	3	10.11	8.1	10.03	10.48	10.82	12.1	11.53	7.64	11.71	7.64	7.64	11.13	13.85	13.85	8.4	11.59	12.54	14.31	12.54	11.63	12.83	11.42	10.97	11.4	7.64	13.36	11.63	12.93	9.41	14.3	8.31	11.44	7.64	11.87	9.25	10.84	10.44	9	12.96	11.97	11.56	13.47	12.32	13.4	7.64
USA	007-063	HD1	9X106	3	10.19	9.03	10.44	10.41	11.17	12.09	11.71	10	11.48	7.64	7.64	11.22	13.77	13.9	8.66	11.32	12.54	14.18	12.1	11.68	12.66	11.66	10.95	11.35	7.64	13.54	10.84	13.46	9.05	14.19	8.62	11.31	7.64	11.93	9.66	9.88	10.03	9	12.16	11.82	11.16	13.17	11.37	13.52	7.64
USA	007-065	HD1	9X106	3	11.63	8.56	11.39	7.64	11.83	13.5	12.47	7.64	11.07	7.64	7.64	11.9	13.87	15.01	9.87	11.86	13.13	15.33	12.44	11.8	13.6	11.48	11.92	12.39	7.64	14.74	10.93	13.57	9.7	15.31	9.41	11.85	7.64	13.2	10.97	10	10.7	9.73	12.14	12.67	11.26	7.64	11.29	14.46	7.64
USA	008-042	HD1	9X106	3	9.8	8.17	10.77	10.18	10.92	11.81	10.74	9.69	12.19	7.64	7.64	11.01	13.7	13.11	7.65	11.05	12.25	13.85	12.15	11.64	12.32	11.41	10.69	10.21	7.64	12.9	11.65	13.8	8.49	13.8	8.86	11.13	7.64	11.32	9.14	10.46	9.89	8.63	13.53	11.23	11.46	13.58	12.11	14.92	11.45
USA	008-047	HD1	9X106	3	9.67	8.21	9.63	10.76	11.29	11.66	11.44	7.64	11.67	7.64	7.64	10.79	13.28	13.32	8.36	11.18	12.18	13.88	12.49	11.68	12.43	11.63	10.63	11.24	9.12	12.7	10.84	13.21	8.69	13.7	8.25	11.15	7.64	11.17	9.6	9.11	9.87	8.09	11.9	11.87	10.99	12.83	11.58	14.07	7.64
USA	008-048	HD1	9X106	3	9.84	8.25	10.31	10.66	10.55	11.56	11.2	9.43	12.09	7.64	7.64	11.15	14.17	12.11	8.76	11.31	12.2	13.92	13.15	11.72	12.83	11.28	10.21	11.19	7.64	12.96	11.51	13.62	8.54	13.29	8.56	10.96	7.64	10.94	8.33	10.18	9.78	8.28	12.89	11.75	12.02	13.26	12.23	14.09	11.01
USA	008-053	HD1	9X106	3	9.49	8.54	10.2	10.81	11.52	12.03	11.87	8.73	12.11	7.64	7.64	11.7	14.2	12.78	8.98	11.64	12	13.43	12.62	12.26	12.49	11.49	9.62	11.08	7.64	12.12	11.28	13.39	8.67	14.25	8.89	10.34	7.64	11.24	9.37	8.8	9.64	8.34	13.28	11.07	11.31	13.5	12.24	14.29	10.33
USA	008-055	HD1	9X106	3	9.54	8.74	9.79	10.76	11.13	12.07	12.08	7.64	11.62	7.64	7.64	11.43	14.38	12.8	8.71	11.61	12.4	14.24	12.92	12.26	13.79	11.27	10.47	11.62	7.64	12.53	11.18	13.39	8.6	14.3	10.25	11.13	7.64	11.16	9.49	9.29	9.89	8.98	12.22	11.47	10.97	13.31	11.1	15.11	11.18
USA	008-058	HD1	9X106	3	10.05	9.19	11.03	10.84	11.43	13.02	11.92	7.64	11.43	7.64	7.64	11.47	13.76	13.83	8.95	11.85	12.8	14.56	12.52	12.47	12.92	11.59	10.78	11.69	7.64	13.14	10.64	13.34	9.21	14.92	10.48	11.29	7.64	12.34	9.77	10.87	10.17	9.23	13.18	12.04	11.84	14.41	12.99	14.95	11.6
USA	008-060	HD1	9X106	3	9.99	8.85	10.83	10.73	11.07	12.5	11.43	7.64	11.72	7.64	7.64	11.28	13.61	13.04	8.18	11.59	12.6	14.24	12.42	12.41	12.66	12.4	10.54	11.44	7.64	11.75	11.44	13.64	8.84	14.62	9.98	10.92	7.64	11.81	8.64	10.63	10.31	8.91	13.33	11.79	11.77	14.04	10.9	14.24	11.13
USA	001-041	HD3	1X108	7	9.49	8.96	10.88	7.64	11.05	14.12	12.51	7.95	10.91	7.64	7.64	11.63	14.11	14.79	9.38	11.89	12.86	14.22	11.78	11.9	12.42	11.13	10.43	11.69	7.64	15.76	10.46	12.98	10.06	15.59	8.91	11.31	7.64	12.8	11.07	8.73	10.02	9.4	12.46	12.13	7.64	15.16	7.64	15.37	11.5
USA	001-042	HD3	1X108	7	9.51	9.51	10.15	7.64	12.26	11.63	11.59	7.64	11.83	7.64	7.64	11.59	13.26	13.59	9.41	12.81	12.37	7.64	11.57	12.6	12.46	11.98	10.67	11.56	7.64	12.35	11.79	13.3	8.31	13.88	10.13	10.56	7.64	11.28	9.58	10.01	9.71	8.97	14.63	11.13	11.32	13.39	11.17	13.59	12.5
USA	001-056	HD3	1X108	7	9.62	9.37	9.86	10.33	11.23	11.91	11.5	7.64	11.1	7.64	7.64	11.53	13.68	15	9.24	11.71	12.51	13.99	11.66	12.2	12.51	11.93	10.6	11.5	7.64	12.36	10.77	13.34	7.94	14.35	9.85	10.6	7.64	12.13	10.05	9.43	10.36	8.48	13.07	11.63	11	13.56	11.7	14.33	11.27
USA	002-056	HD3	1X108	7	10.63	9.75	11.74	7.64	11.29	14.12	12.21	10.34	9.82	7.64	10.37	12.24	14.07	14.29	8.17	10.66	13.24	14.5	11.17	11.08	12.65	12.46	11.36	7.64	7.64	15.74	11.57	13.47	9.72	15.56	9.93	11.08	7.64	12.64	7.64	10.8	10.4	9.37	13.31	12.27	12.26	15.29	7.64	12.66	9.95
USA	002-057	HD3	1X108	7	9.61	9.06	10.65	10.43	10.97	12.95	11.69	7.64	11.12	7.64	9.71	11.35	14.13	12.97	8.59	11.67	12.01	13.97	12.53	12.26	12.64	11.32	10.46	11.28	7.64	14.29	10.46	13.48	8.79	14.3	8.88	10.84	7.64	11.62	9.7	8.82	9.71	8.9	12.53	12	7.64	14.07	7.64	14.82	11.34
USA	002-059	HD3	1X108	7	11.03	9.63	11.27	7.64	11.93	13.05	12.32	10.67	10.17	7.64	11.01	12.12	13.64	15.13	9.56	11.93	15.75	14.85	10.65	12.11	13.15	12.5	11.76	12.33	7.64	14.34	7.64	11.85	10.25	15.76	7.64	11.09	7.64	12.62	10.86	7.64	10.39	7.64	12.48	11.92	7.64	7.64	7.64	14.57	7.64
USA	002-060	HD3	1X108	7	11.05	10.26	11.38	7.64	11.12	14.08	12.38	7.64	10.25	7.64	10.68	11.62	13.41	14.16	9.8	11.79	14.67	7.64	11.19	11.83	12.85	12.13	11.53	12.18	7.64	15.14	11.3	13.02	10.13	15.48	10.21	11.13	7.64	12.83	10.99	7.64	10.71	7.64	12.61	12.3	7.64	15.22	7.64	13.47	10.37
USA	002-061	HD3	1X108	7	10.42	9.48	10.94	10.35	11.16	13.23	12.07	7.64	10.99	7.64	10.16	11.77	13.85	13.53	8.7	11.39	13.93	14.34	12.2	11.71	13.19	11.6	10.91	11.39	7.64	14.94	11.1	13.28	9.45	14.76	9.61	10.74	7.64	11.96	10.06	10.38	9.97	9.33	12.59	11.84	7.64	14.37	7.64	14.03	9.62
USA	003-046	HD3	1X108	7	9.53	9.19	10.51	9.89	11.03	12.56	11.65	9.76	10.99	7.64	9.18	11.6	13.6	12.28	7.9	11.09	14.45	13.91	11.6	11.41	12.11	11.47	10.33	10.91	7.64	14.08	11.34	12.79	8.46	13.98	7.64	10.12	7.64	11.15	10.05	9.96	10	7.64	13.15	10.81	11.12	13.8	10.67	14	7.64
USA	003-048	HD3	1X108	7	7.64	7.64	9.48	10.43	11.08	12.46	12.08	7.64	11.36	7.64	8.35	11.25	14.12	11.88	8.93	11.71	14.6	13.95	12.15	11.66	12.35	11.22	7.64	7.64	7.64	13.86	9.4	12.55	8.05	13.96	9.97	10.5	7.64	11.04	10.5	7.64	7.64	10.76	12.28	10.27	7.64	13.52	7.64	13.7	8.49
USA	003-053	HD3	1X108	7	9.96	9.21	9.75	10.8	10.89	11.06	11.34	9.33	11.61	7.64	10.08	10.83	13.89	12.55	8.48	11.42	12.26	14.28	12.89	12.15	12.95	10.93	10.77	11.02	7.64	13.27	11	13.54	7.64	14.07	9.73	10.77	10.23	9.97	8.95	9.63	9.66	9.32	13.01	12.23	11.2	13.42	7.64	14.06	9.7
USA	003-056	HD3	1X108	7	9.72	9.3	9.8	10.56	10.72	11.56	11.4	9.08	11.19	7.64	9.77	10.5	13.67	12.88	8.46	11.54	11.99	13.84	12.03	11.99	12.18	11.86	10.55	10.89	7.64	13.03	10.73	13	8.67	14.02	9.52	10.71	7.64	10.9	8.75	9.39	9.6	8.91	12.48	11.71	11.05	13.31	10.96	13.61	9.6
USA	003-059	HD3	1X108	7	9.41	9	10.46	10.34	10.88	11.35	11.52	9.24	11.18	7.64	7.64	10.81	13.99	13.9	8.93	11.45	12.2	13.6	11.83	12.18	12.52	11.59	10.37	10.96	7.64	12.7	11.13	13.18	7.64	14.38	9.38	10.62	7.64	10.77	9.42	10.54	9.64	8.52	13.27	11.82	11.82	13.53	7.64	13.53	9.68
USA	003-063	HD3	1X108	7	10.28	9.58	10.5	10.43	10.9	11.49	11.74	9.91	11.37	7.64	7.64	11.18	13.66	14.44	9.12	11.74	12.69	14.27	12.33	11.96	12.86	10.81	11.09	11.44	7.64	10.88	11.2	13.26	7.64	14.41	9.53	11.2	10.25	10.41	9.8	9.67	10	9.24	13.15	12.51	7.64	13.55	7.64	13.3	10.39
USA	003-064	HD3	1X108	7	9.52	8.95	10.3	10.51	10.81	11.15	11.17	7.64	11.48	7.64	9.85	11.13	14.05	12.66	8.1	11.45	12.15	13.72	12.03	12.02	12.86	11.87	10.46	10.95	7.64	12.45	10.94	13.5	7.64	13.78	9.3	10.32	10.84	10.6	9.42	10.33	9.7	8.76	13.45	11.79	11.18	13.51	11.76	13.89	11.33
USA	004-041	HD3	1X108	7	10.11	9.5	10.39	10.71	10.89	12.07	11.55	7.64	11.47	7.64	7.64	10.96	14.04	14.34	8.34	11.54	12.72	14.45	12.55	11.99	12.79	11.85	11.02	10.87	7.64	12.71	11.18	12.87	9.16	14.15	9.73	10.98	7.64	11.88	8.7	10.93	10.16	9.05	13.4	12.41	10.55	13.48	7.64	14.31	10.64
USA	004-049	HD3	1X108	7	10.15	9.47	10.06	10.66	11.24	11.64	11.61	7.64	11.27	7.64	9.59	10.99	13.14	13.15	8.51	11.51	12.56	14.05	12.04	12.18	11.93	11.85	10.59	11.4	7.64	12.6	10.88	12.72	7.64	13.97	9.31	10.71	7.64	11.22	9.09	9.66	9.98	8.86	13.18	12.04	10.48	13.25	10.53	13.2	10.12
USA	004-054	HD3	1X108	7	9.89	8.99	10.41	7.64	11.48	11.76	10.66	7.64	9.52	7.64	7.64	11.15	14.21	14.48	7.64	10.49	14.57	13.81	11.03	11.56	11.88	11.59	10.29	10.51	7.64	12.89	11.09	12.59	9.15	13.43	7.64	10.91	7.64	11.79	7.64	9.37	9.96	9	13.11	10.57	10.88	13.18	11.6	12.47	7.64
USA	004-057	HD3	1X108	7	9.68	9.43	10.22	10.38	10.9	11.31	11.51	9.2	11.57	7.64	9.86	11	13.8	12.32	8.64	11.39	12.42	13.97	12.24	12.34	12.01	12.32	10.52	11.05	7.64	11.32	11.4	13.68	7.64	13.93	9.07	10.66	10.82	10.67	9.38	9.39	10.06	8.7	13.11	11.92	11.13	13.29	11.51	13.45	10.33
USA	006-046	HD3	1X108	7	10.85	9.96	10.55	10.24	11.49	12.18	12.02	10.37	10.39	7.64	7.64	11.4	13.85	13.4	9.54	11.73	12.94	14.83	11.6	11.94	13.09	11.16	11.68	11.79	7.64	12.93	10.73	13.15	7.64	14.8	10.62	11.49	11	11.05	10.57	10.11	10.33	9.39	12.66	12.4	7.64	14.07	7.64	13.23	11.66
USA	006-054	HD3	1X108	7	9.63	9.13	10.72	10.63	10.68	10.9	11.11	8.66	12.29	7.64	9.46	11.06	14.24	12.52	8.59	11.26	12.08	13.45	12.73	12.3	12.75	12.66	10.12	11.27	7.64	11.85	11.88	13.74	8.2	13.17	9.21	10.67	10.46	10.4	8.81	10.63	9.8	8.35	13.39	11.58	12.21	13.78	13.33	14.71	10.4
USA	006-058	HD3	1X108	7	10.36	9.16	10.95	10.47	11.62	12.5	12.01	7.64	11.57	7.64	7.84	11.7	14.24	14.76	9.49	11.76	12.65	14.42	12.21	11.7	12.82	11.59	11.06	11.82	7.64	13.74	11.28	13.38	8.69	14.56	7.64	11.44	7.64	12.34	10.32	10.18	10.01	9.23	13.32	12.15	11.14	13.55	11.3	13.62	7.64
USA	006-060	HD3	1X108	7	9.6	8.94	10.06	10.8	10.86	11.69	12.4	9.42	11.53	7.64	9.77	11.65	13.72	13.27	8.81	11.79	13.47	13.85	11.71	12.12	12.88	12.27	10.33	11.72	7.64	13.06	11.67	13.3	8.62	14	9.55	10.44	7.64	11.12	9.71	10.6	9.64	8.98	13.85	11.53	11.71	13.85	12.51	14.08	9.91
USA	006-063	HD3	1X108	7	7.64	7.64	10.13	10.5	11.1	11.23	12.07	7.64	11.28	7.64	9.39	11.44	13.9	12.57	8.28	11.69	13.47	13.33	11.94	12.39	12.25	12.05	7.64	11.25	7.64	12.24	10.41	13.21	7.64	13.51	10.62	9.91	7.64	10.69	9.46	7.64	7.64	7.64	13.53	11.16	11.32	13.23	11.85	13.95	7.64
USA	007-049	HD3	1X108	7	9.98	9.71	10.2	10.48	10.92	12.16	12.39	10.39	11.2	7.64	10.23	11.49	13.58	13.07	9.2	11.74	13.97	14.41	11.93	11.99	13.03	11.71	11.16	11.93	7.64	12.98	11.16	13.01	8.63	14.76	10.27	10.71	7.64	11.42	9.96	9.85	10.21	9.42	13.11	11.53	11.42	13.48	11.85	14.55	7.64
USA	007-050	HD3	1X108	7	9.69	9.88	10.49	10.26	10.97	12.08	12.31	7.64	11.42	7.64	9.57	11.84	13.97	13.55	9.12	11.81	13.88	14.17	11.76	12.04	12.74	11.47	10.74	12.24	7.64	12.91	11.2	13.11	8.7	14.46	9.72	10.72	11.52	11.65	10.17	7.64	10.24	7.64	13.74	11.05	11.35	13.41	11.65	13.57	7.64
USA	007-051	HD3	1X108	7	9.82	9.43	9.81	10.27	11.34	11.75	12.01	9.64	10.73	7.64	7.64	11.47	13.16	12.7	9.12	11.67	13.58	13.89	11.48	12.14	12	11.5	10.38	11.69	7.64	12.29	11.17	12.95	8.53	14.41	9.28	10.41	7.64	11	10.11	7.64	9.73	7.64	13.07	11.22	7.64	13.22	10.24	13.6	7.64
USA	007-055	HD3	1X108	7	8.93	8.59	10.12	10.15	10.83	10.88	12.06	7.64	11.49	7.64	9.58	11.61	13.27	11.91	8.81	11.58	13.03	13.25	11.33	12.09	12.41	11.98	9.85	11.48	7.64	11.37	11.53	13.08	7.64	13.27	8.47	9.89	7.64	10.25	9.71	9.83	9.36	8.42	14.36	10.14	10.68	13.2	11.36	13.19	10.05
USA	007-060	HD3	1X108	7	8.91	9.46	10.65	10.61	11.88	11.6	11.67	9.31	11.13	7.64	7.64	11.22	13.84	12.54	8.9	12.06	13.79	13.73	10.93	12.6	11.77	12.04	10.73	11.33	7.64	11.7	10.64	12.66	7.76	14.1	9.36	10.86	7.64	10.93	10	9.71	10.08	9.06	13.93	11.76	10.28	13.14	7.64	12.88	9.8
USA	007-062	HD3	1X108	7	8.87	8.85	10.23	10.78	10.81	11.15	11.32	7.64	11.63	7.64	9.27	10.92	13.66	12.13	8.57	11.47	13.45	13.63	12.28	12.12	12.19	11.87	10.23	11.14	7.64	12.11	11.28	13.22	7.64	13.45	8.81	10.45	7.64	10.58	8.97	9.77	9.63	8.51	13.13	11.53	11.04	12.67	11.79	12.56	9.34
USA	008-041	HD3	1X108	7	9.77	9.63	10.54	11.39	11.67	11.82	7.64	9.91	12.09	7.64	7.64	11.19	13.57	12.22	8.44	12.28	13.81	14.37	12.57	12.56	12.59	11.19	10.53	11.35	7.64	12.4	11.16	13.15	8.29	14.06	9.57	10.41	7.64	11.02	9.44	9.63	10.03	8.74	14.23	11.77	10.78	13.21	11.02	12.76	7.64
USA	008-045	HD3	1X108	7	9.42	9.25	10.33	10.62	10.97	11.5	11.68	7.64	11.7	7.64	7.64	11.34	13.83	12.32	8.84	11.67	12.5	13.72	12.27	11.81	12.85	11.39	10.18	11.66	7.64	11.72	11.27	13.25	8.16	13.79	9.21	10.36	7.64	10.74	9.57	7.64	9.57	7.64	13.21	11.08	11.11	13.04	11.7	13.45	9.19
USA	008-052	HD3	1X108	7	9.67	9.06	10.79	9.09	11.05	11.64	11.52	7.64	11.68	7.64	7.64	10.01	13.61	13.08	7.64	10.87	12.34	14.1	12.4	7.64	12.49	12.05	10.53	11.58	7.64	12.39	11.77	13.56	8.58	14.34	9.39	10.53	7.64	10.95	7.71	10.26	9.89	7.64	13.57	11.13	11.74	13.86	12.01	13.83	9.89
USA	008-057	HD3	1X108	7	10.12	9.35	10.76	10.63	11.24	11.58	11.16	9.59	11.67	7.64	7.64	10.78	13.59	13.53	8.77	11.63	13.73	13.95	12.53	12.18	12.42	11.88	10.68	11.23	7.64	12.02	11.54	13.66	8.34	14.22	9.44	10.52	7.64	11.13	8.99	10.15	10.21	7.64	12.86	11.61	10.71	13.34	10.07	13.62	9.97
USA	008-062	HD3	1X108	7	9.69	9.65	10.43	10.36	11.92	11.85	11.91	7.64	11.84	7.64	7.64	11.6	13.59	14.65	9.15	11.54	12.5	13.94	12.12	12.23	12.58	12.19	10.78	11.19	7.64	11.41	11.55	13.11	9.15	14.36	9.48	10.68	7.64	11.75	7.64	7.64	10.04	7.64	13.44	11.74	11.69	13.64	11.48	14.45	10.33
USA	001-043	HD2	2X107	7	7.64	8.82	11.04	10.4	11.12	13.55	12.13	7.64	10.92	7.64	10.23	11.37	13.94	14.39	9.05	11.89	12.75	13.23	11.67	11.91	11.18	11.73	8.39	11.9	7.64	14.7	10.66	12.83	9.41	14.86	7.64	11.3	7.64	12.42	10.39	7.64	9.91	7.64	13.54	11.25	7.64	14.87	7.64	13.57	10.59
USA	001-045	HD2	2X107	7	8.97	9.39	11.37	7.64	11.4	14.06	12.73	7.64	10.99	7.64	10.22	11.71	13.53	14.46	8.73	11.95	12.83	13.88	11.41	11.8	11.88	12.6	9.89	12.14	7.64	15.54	10.85	12.77	9.78	15.41	7.85	11.59	7.64	12.74	10.71	7.64	10.04	8.64	13.23	12.43	11.52	14.75	7.64	13.72	10.75
USA	001-046	HD2	2X107	7	9.94	9.66	11.62	10.46	11.72	14.26	12.59	8	11.09	7.64	10.79	11.84	13.53	14.66	9.19	11.95	12.99	14.36	11.48	11.91	11.97	12.28	10.73	11.76	7.64	15.71	11.66	13.64	9.8	15.87	9.04	11.52	7.64	12.85	10.74	10.17	10.23	9.34	13.12	12.62	12.42	15.57	7.64	14.45	11.1
USA	001-050	HD2	2X107	7	7.64	8.83	10.78	10.35	11.05	13.88	12.44	7.64	11.22	7.64	10.55	11.6	13.49	14.23	8.81	11.85	12.55	13.33	11.77	11.83	11.05	11.5	9.02	12.11	7.64	14.91	10.87	12.56	9.6	15.31	7.64	11.55	7.64	12.49	10.82	7.64	9.71	7.64	13.01	11.45	7.64	15.3	7.64	13.32	10.47
USA	001-053	HD2	2X107	7	9.55	9.23	11.02	10.23	10.68	12.98	11.83	8.04	11.42	7.64	9.1	11.23	13.64	13.32	8.52	11.62	12.42	13.63	11.92	12.11	11.95	12.58	10.02	11.59	7.64	14.17	11.51	13.49	8.48	14.46	8.75	10.92	7.64	11.61	9.84	9.62	9.9	8.88	13.47	11.93	11.07	14.33	7.64	14.07	9.95
USA	001-059	HD2	2X107	7	10.12	9.16	11.09	9.28	11.44	13.65	11.86	9.67	10.59	7.64	9.87	11.7	13.44	13.94	7.75	10.69	12.3	14.15	11.92	11.48	12.96	11.81	11.12	7.64	7.64	15.07	11.55	13.4	9.76	15.1	9.4	10.89	7.64	12.35	9.46	9.54	9.85	9.15	13.41	11.51	7.64	15	7.64	13.3	9.88
USA	001-060	HD2	2X107	7	9.84	8.61	11.06	9.91	10.76	12.84	11.88	9.09	11.58	7.64	8.81	11.5	13.42	13.04	8.58	11.06	12.51	13.79	11.94	11.73	12.56	12.09	10.52	7.64	7.64	14.7	12.32	13.5	8.48	14.48	9.36	10.42	7.64	11.52	9.78	9.82	9.71	7.64	13.84	11.12	11.7	13.93	10.83	13.52	9.83
USA	002-047	HD2	2X107	7	9.72	9.31	10.86	10.15	11.21	13.64	12.06	7.64	11.19	7.64	10.07	11.49	13.77	14.39	9.27	11.73	12.79	14.06	11.78	12.04	12.34	12.14	10.31	11.42	7.64	14.43	10.79	13.38	9.77	14.92	8.93	11.15	7.64	12.4	10.04	8.03	9.93	8.8	13.13	12.2	7.64	14.61	7.64	13.49	10.61
USA	002-050	HD2	2X107	7	9.74	9.17	10.59	10.35	10.99	11.94	11.58	9.89	11.5	7.64	7.64	11.55	14.27	13.96	9.02	11.74	12.25	7.64	12.18	12.06	12.76	11.41	10.74	11.42	7.64	12.65	11.01	13.27	8.55	13.98	10.03	10.82	7.64	11.48	9.72	8.87	9.79	8.44	12.27	11.73	10.67	13.3	10.47	13.96	12.07
USA	002-053	HD2	2X107	7	10.08	9.04	10.7	10.19	11.05	13.12	11.88	9.47	10.75	7.64	9.67	11.4	14.07	13.36	8.94	11.72	12.71	14.08	11.4	12.07	12.51	11.96	10.89	11.56	7.64	14.44	11.18	13.24	8.84	14.57	10.05	10.84	7.64	11.82	10.32	7.64	9.96	9.08	13.13	11.72	7.64	14.55	7.64	14.2	9.87
USA	002-058	HD2	2X107	7	9.91	9.51	10.58	10.43	11.23	12.33	11.94	7.64	11.12	7.64	7.64	11.94	14.37	14.16	9.53	11.57	14.88	13.83	11.81	12.28	12.76	11.36	10.89	12.03	7.64	13.53	10.67	13.06	8.9	14.72	7.64	10.69	11.81	11.71	9.94	7.64	9.93	7.64	13.15	10.88	11	13.74	11.2	14.8	10.71
USA	002-064	HD2	2X107	7	10.6	9.7	11.19	10.5	11.86	13.58	12.29	7.64	10.72	7.64	9.56	11.64	13.79	13.61	9.33	12.1	12.75	14.47	11.71	12.07	12.59	11.52	11.13	11.96	7.64	14.91	10.61	13.01	9.58	15.02	9.97	11.16	7.64	12.28	10.5	9.09	10.23	9.22	12.82	12.12	7.64	14.61	7.64	13.03	11.11
USA	002-067	HD2	2X107	7	11.09	9.97	10.62	10.33	11.29	13.07	12.18	10.6	11.38	7.64	9.42	11.52	13.51	13.06	9.12	11.83	14.45	14.92	12.62	12.03	13.17	11.88	11.19	11.52	7.64	13.78	11.71	13.46	8.39	14.48	9.56	10.98	7.64	11.77	9.97	9.15	10.31	9.74	13.21	11.8	11.62	14.86	10.41	14.1	7.64
USA	003-055	HD2	2X107	7	9.29	8.84	9.54	10.82	10.87	10.67	11.41	8.97	11.77	7.64	10.16	10.88	13.63	13.78	8.31	11.27	12.02	13.81	12.35	12.36	12.11	11.16	10.54	10.95	7.64	12.06	10.85	13.14	7.64	13.2	8.82	10.65	9.9	7.64	8.18	9.47	9.7	8.78	12.6	12	10.01	12.52	7.64	13.38	9.38
USA	004-042	HD2	2X107	7	9.75	8.99	10.16	10.97	11.46	10.82	11.09	7.64	11.48	7.64	9.8	11.13	13.76	12.63	8.28	11.49	12.12	14.17	12.92	12.42	13.15	10.72	10.64	10.57	7.64	12.35	9.97	13.24	7.64	13.87	9.25	10.62	10.25	10.2	8.26	9.17	9.55	9.26	13.11	12.37	7.64	13.07	7.64	15.13	11.02
USA	004-043	HD2	2X107	7	10.12	9.42	10.19	10.81	11.35	11.64	11.74	9.61	11.67	7.64	7.64	11.21	14.13	13.15	9.01	11.67	12.54	14.34	13.03	12.36	13.17	11.39	10.79	11.04	7.64	11.89	11.07	13.21	8.43	14.18	9.51	10.76	7.64	11.04	9.24	8.99	9.89	9.12	13.32	12.27	10.48	13.47	11.59	13.95	10.88
USA	004-052	HD2	2X107	7	10.41	9.1	10.8	9.99	11.57	12.8	11.54	7.64	11.24	7.64	7.64	11.49	13.53	15.69	8.93	11.22	14.64	14.44	11.77	11.78	12.19	11.21	11.38	11.53	7.64	13.53	11.05	13.24	10.16	14.62	7.64	11.34	7.64	13	9.14	7.64	10.35	7.64	13.46	11.79	11.84	14.18	11.81	13.44	7.64
USA	004-053	HD2	2X107	7	10.26	7.64	10.88	7.64	11.67	12.64	11.47	7.64	10.62	7.64	7.64	11.52	13.73	14.81	9	10.83	14.43	14.36	11.77	11.59	12.29	11.38	11.18	11.4	7.64	13.97	11.33	13.04	9.15	14.76	7.64	11.3	7.64	12.29	7.64	7.64	10.39	7.64	13.18	12.02	11.7	14.13	11.66	13.32	7.64
USA	004-056	HD2	2X107	7	9.84	9.52	9.48	10.16	11.09	10.87	11.17	9.14	11.85	7.64	10.14	10.67	13.46	12.92	8.56	11.36	12.25	13.74	11.94	11.91	12.2	11.4	10.22	10.66	7.64	12.35	12.22	13.27	7.64	13.81	9.32	10.22	7.64	10.38	9.07	10.12	9.85	8.8	13.63	11.2	11.02	13.11	10.61	14.01	10.54
USA	006-041	HD2	2X107	7	10.45	9.6	10.01	10.09	11.02	11.9	11.87	9.79	11.41	7.64	7.64	11.18	13.67	14.29	8.87	11.64	12.67	14.23	11.72	11.6	12.62	11.68	11.02	11.37	8.08	12.28	11.78	13.19	8.88	14.22	9.67	10.98	7.64	11.89	9.75	10.41	10.08	9.14	13.45	11.87	10.85	13.45	11.64	13.25	11.04
USA	006-042	HD2	2X107	7	10.27	9.78	9.79	10.67	11.18	11.6	11.77	7.64	11.15	7.64	7.64	11.35	13.52	13.31	8.93	11.74	12.56	14.3	12.13	11.91	12.45	10.6	11.12	11.17	7.64	12.91	10.98	13.18	7.64	14.8	9.79	11.02	7.64	10.83	9.66	9.97	9.95	9.16	13.3	12.29	10.32	13.41	7.64	13.39	10.57
USA	006-055	HD2	2X107	7	10.24	9.17	10.15	10.77	11.02	11.62	11.82	9.48	11.61	7.64	9.65	10.95	13.35	12.91	8.54	11.53	12.35	14.26	12.6	12.15	12.44	11.44	10.68	10.87	7.64	13.02	11.82	13.72	8.39	14.23	9.58	10.92	7.64	10.7	9.46	9.62	9.92	8.88	12.92	12.22	11.35	13.49	11.69	12.94	10.69
USA	006-057	HD2	2X107	7	10.73	9.79	10.17	10.6	11.35	11.71	11.84	10.12	11.1	7.64	7.64	11.15	13.94	13.58	9.36	11.76	12.81	14.74	12.74	12.08	12.69	10.31	10.79	11.32	7.64	12.83	11	13.3	7.64	14.24	9.95	11	10.74	10.93	9.88	9.39	10.12	9.08	12.76	12.31	10.98	13.22	7.64	14.35	11.48
USA	007-044	HD2	2X107	7	9.04	8.49	9.66	10.62	10.87	11	11.53	8.84	11.24	7.64	9.48	10.73	13.34	12.11	7.85	11.4	13.18	13.58	11.45	12	11.6	11.43	10.12	11.02	7.64	11.79	11.3	12.62	7.64	13.43	9.08	10.04	7.64	10.14	9.42	8.94	9.38	8.41	13.35	10.56	9.64	12.07	9.01	12.43	8.18
USA	007-047	HD2	2X107	7	9.38	9.38	10.16	10.7	10.97	11.31	11.92	7.64	11.57	7.64	7.64	11.91	14.34	12.35	8.77	11.81	13.35	13.61	12.13	12.04	12.92	11.51	10.18	11.49	7.64	11.39	11.31	13.26	7.64	13.69	8.95	10.29	7.64	10.61	9.57	7.64	9.68	7.64	13.74	10.98	10.53	13.01	11.9	14.24	9.27
USA	007-052	HD2	2X107	7	9.65	9.86	10.07	10.28	11.02	11.99	12.24	10.13	11.09	7.64	10.69	11.75	13.54	12.96	9.69	11.93	14.31	7.64	11.42	11.84	12.51	11.68	10.68	12.13	7.64	12.63	10.86	12.95	8	14.43	9.1	10.83	7.64	11.39	10.34	7.64	9.96	7.64	13.53	11.4	7.64	13.42	10.58	12.86	7.64
USA	007-056	HD2	2X107	7	9.49	8.93	10.44	10.39	10.68	11.65	11.67	9.45	11.59	7.64	9.95	11.23	13.84	13.25	8.53	11.57	13.31	13.69	11.94	11.88	12.52	12	10.21	11.22	7.64	12.29	11.56	13.05	7.64	14.08	8.91	10.23	7.64	11.16	9.81	9.78	9.51	9.07	13.75	11.39	11.23	13.69	12.83	15.37	9.98
USA	007-058	HD2	2X107	7	10.75	8.97	10.65	10.5	11.64	12.59	12.22	7.64	11.02	7.64	7.64	11.96	13.86	14.86	10.07	11.85	12.95	14.86	12.2	11.73	12.89	11.09	11.34	12.47	7.64	13.97	10.93	13.12	9.75	14.46	8.98	11.79	7.64	12.49	10.89	9.2	10.23	9.36	13.04	12.17	10.75	13.35	11.84	14.92	11.11
USA	007-064	HD2	2X107	7	9.86	9.43	10.71	10.84	10.9	11.99	11.82	9.7	11.93	7.64	10.28	11.35	13.73	12.7	8.66	11.89	13.64	14.09	11.89	12.19	12.37	11.48	10.93	11.52	7.64	12.68	11.58	12.85	8.09	14.42	9.46	10.83	7.64	11.21	9.81	7.64	9.9	9.6	13.72	12.07	11.09	13.33	11.22	13.86	10.31
USA	008-043	HD2	2X107	7	8.65	8.47	10.69	9.61	9.74	10.64	10.92	8.38	11.66	7.64	7.64	10.5	12.58	11.34	7.72	11.15	12.72	12.64	9.81	11.22	10.67	12.24	9.16	11.14	7.64	11.22	11.55	13.26	7.64	13.16	8.42	9.41	10.25	9.98	9.11	11.95	9	7.64	14.19	9.63	11.77	13.66	12.17	11.18	8.7
USA	008-049	HD2	2X107	7	9.69	9.07	10.02	7.64	11.18	12.54	12.33	10.1	10.93	7.64	10.45	11.73	13.92	13.24	8.64	11.8	14.21	14.39	11.9	11.78	12.59	10.9	11	11.98	7.64	12.8	10.49	12.76	9.47	15.04	9.15	11.22	7.64	11.84	10.45	9.29	10.38	8.76	12.43	12.22	10.74	13.51	10.4	14.15	7.64
USA	008-051	HD2	2X107	7	8.96	7.88	11.11	10.63	11.28	13.11	11.93	8.83	11.19	7.64	10.46	11.11	13.9	13.2	8.64	11.52	12.59	13.43	11.87	11.87	12.23	12.8	9.85	11.4	7.64	13.91	10.52	13.24	9.24	15.76	8.53	10.34	12.63	12.34	9.77	9.12	9.53	7.91	12.56	10.73	7.64	7.64	7.64	13.9	9
USA	008-059	HD2	2X107	7	9.67	8.71	10.19	10.72	11.56	11.62	11.21	9.26	11.78	7.64	7.64	11.38	13.99	13.62	8.56	11.57	11.97	13.9	12.41	12.19	12.87	11.63	10.64	10.78	7.64	12.38	10.79	13.49	8.36	14.15	10.06	10.25	7.64	11.21	8.48	9.99	9.64	9.1	13.54	11.87	11.86	14.07	12.34	15.59	11.98
USA	001-062	ID	3X106	7	9.55	9.22	10.22	10.72	11.16	11.73	11.59	9.41	11.77	7.64	7.64	11.62	14.37	13.14	8.88	11.4	11.79	7.64	12.41	11.88	12.65	12.09	10.19	11.1	7.64	11.81	11.05	13.54	8.32	14.01	9.37	10.28	7.64	11	9.54	9.43	9.45	8.64	13.39	11.91	10.24	13.58	11.27	15.72	12.66
USA	002-049	ID	3X106	7	10.14	9.73	10.44	10.85	11.73	12.39	12	10.12	11.21	7.64	7.64	11.49	13.68	14.24	9.5	11.73	12.45	14.67	12.72	12.06	12.92	11.36	11.09	11.72	7.64	12.74	10.82	13.26	9.44	15.02	10.46	10.95	7.64	11.84	10.52	9.73	10.12	9.06	11.96	12.12	11.37	13.59	11.38	13.42	11.57
USA	002-051	ID	3X106	7	10.14	9.94	11.19	7.64	11.72	12.8	12.68	7.64	10.91	7.64	7.64	12.03	13.69	15.04	7.64	12.41	12.98	14.89	11.25	12.36	12.74	11.74	11.39	12.02	7.64	12.87	10.47	13.09	10.48	15.15	10.76	11.22	7.64	12.53	10.27	7.64	10.29	7.64	13.22	11.93	10.93	14.3	11.06	14.22	12.52
USA	002-055	ID	3X106	7	9.66	8.87	10.55	10.43	10.9	12.07	12.17	7.64	11.38	7.64	7.64	11.33	13.7	14.36	8.88	11.37	14.48	13.8	12.17	12.33	12.51	11.66	10.51	11.63	7.64	12.8	11.34	13.1	8.96	14.78	7.64	10.65	7.64	11.9	9.69	7.64	9.9	8.77	12.73	11.35	10.36	13.57	10.29	12.61	9.81
USA	003-050	ID	3X106	7	9.99	7.64	10.51	10.35	10.69	12.19	12.24	7.64	11.73	7.64	10.22	11.86	13.63	14.08	7.64	11.62	15.64	14.03	11.95	11.97	11.7	11.2	10.7	12.35	7.64	13.42	11.44	12.98	9.18	14.47	7.64	10.2	7.64	11.83	9.62	7.64	10.13	7.64	13.37	10.91	12.04	13.87	11.84	12.51	7.64
USA	003-058	ID	3X106	7	9.8	7.64	10.29	10.07	10.74	12.38	11.79	10.19	10.97	7.64	7.64	11.51	13.17	14.53	8.78	11.58	12.99	14.51	11.56	11.88	12.62	11.56	10.76	11.84	7.64	13.34	10.83	13.27	10.06	15	10.66	10.69	7.64	11.97	10.58	10.53	10.42	9.29	12.49	11.55	11	13.8	10.84	14.48	11.69
USA	003-067	ID	3X106	7	10.51	7.64	10.16	10.53	11.75	12.26	11.73	10.44	11.53	7.64	10.22	11.74	13.75	13.96	8.88	11.39	16.17	14.34	12.33	11.68	12.81	10.61	11.12	11.55	7.64	13.33	10.74	12.38	9.19	14.43	7.64	10.37	11.73	11.63	9.88	7.64	10.57	7.64	12.35	9.92	10.06	13.43	10.17	13.73	7.64
USA	004-044	ID	3X106	7	9.51	8.75	10.61	10.64	10.91	12.83	11.73	9.56	11.34	7.64	10.3	11.36	14.01	13.52	8.87	11.55	14.61	13.88	12.38	11.92	12.41	11.31	10.54	11.28	7.64	13.9	11.36	12.59	9.19	14.84	10.96	10.81	7.64	11.97	9.87	10.65	9.99	8.9	12.51	11.84	12.13	14.29	12.43	12.79	8.08
USA	004-047	ID	3X106	7	7.64	8.6	10.51	9.98	11.3	11.92	11.4	7.64	11.04	7.64	7.64	11.29	14.21	14.54	8.81	11.29	14.07	13.5	11.78	11.83	12.2	11.52	10.34	10.95	7.64	13.13	11.21	12.78	8.64	14.31	7.64	10.89	7.64	11.88	8.97	7.64	9.59	7.64	13.37	11.52	10.46	13.34	11.2	13.31	7.64
USA	004-048	ID	3X106	7	11.32	9.04	10.75	7.64	11.85	12.99	11.36	7.64	9.35	7.64	7.64	11.37	13.7	15.43	7.64	10.88	15.83	15.44	11.83	11.71	13.33	11.64	11.92	11.24	7.64	14.24	7.64	13.41	9.98	14.88	10.67	11.51	7.64	12.89	9.56	7.64	10.6	9.91	12.56	12.84	10.77	7.64	10.92	14.83	7.64
USA	004-055	ID	3X106	7	10.36	9.39	10.49	7.64	7.64	13.04	11.24	7.64	7.64	7.64	7.64	11.56	14.11	15.5	7.64	11.26	14.86	14.87	12.27	11.08	13.19	10.83	11.49	7.64	7.64	13.87	10.85	12.61	10.69	15.04	7.64	11.14	7.64	12.85	7.64	7.64	10.62	7.64	12.58	12.17	11.34	7.64	7.64	12.97	7.64
USA	005-042	ID	3X106	7	9.52	8.84	10.51	7.64	11.02	11.66	10.86	7.64	11.39	7.64	7.64	11.25	13.59	13.93	7.64	10.6	13.43	13.34	11.66	11.56	11.69	11.88	9.98	10.43	7.64	12.83	11.98	13.59	9.01	13.87	7.64	10.5	7.64	11.39	7.64	10.35	9.42	8.31	13.26	11.3	11.31	13.27	11.55	13.8	7.64
USA	005-045	ID	3X106	7	9.27	8.96	10.19	9.52	7.64	11.61	10.65	9.72	10.57	7.64	7.64	10.89	12.85	14.58	7.64	10.43	13.85	13.76	11.8	11.3	12.01	11.62	10.18	10.38	7.64	12.56	11.34	13.1	9.11	13.86	7.64	10.77	7.64	11.77	7.64	10.15	9.84	7.64	12.74	11.48	10.87	12.91	10.8	12.21	7.64
USA	005-052	ID	3X106	7	10.35	7.64	10.74	10.93	11.57	12.47	12.1	10.11	11.28	7.64	7.64	12.07	13.94	14.62	9.47	11.52	14.08	14.71	12.55	11.71	12.85	11.45	11	11.84	7.64	12.56	11.3	13.32	9.54	14.3	7.64	11	7.64	12.14	9.43	10.38	10.44	7.64	13.2	11.94	11	13.85	10.8	13.86	7.64
USA	006-047	ID	3X106	7	10.33	8.61	10.77	7.64	11.25	12.5	12.16	10.26	11.24	7.64	7.64	11.56	14.43	14.98	9.42	12.02	13.54	14.59	11.21	12.12	12.75	11.45	11.28	12.13	7.64	13.62	10.72	13.01	9.69	14.45	7.64	11.65	7.64	12.47	7.64	7.64	10.42	7.64	12.8	11.93	7.64	7.64	10.53	13.75	7.64
USA	006-049	ID	3X106	7	10.73	9.22	10.9	10.88	11.75	12.83	11.84	7.64	11.47	7.64	7.64	11.15	13.48	15.12	9.23	11.68	12.88	14.92	12.24	11.88	12.79	11.47	11.64	11.9	7.64	14.15	10.9	12.77	10.09	14.9	7.64	11.64	7.64	12.63	10.13	10.49	10.45	9.19	12.9	12.23	11.51	14	11.39	12.93	10.48
USA	006-051	ID	3X106	7	9.72	8.96	10.94	10.55	11.79	11.8	11.42	7.64	11.62	7.64	7.64	10.97	13.73	13.71	8.83	11.53	12.64	14.04	12.17	11.75	12.97	11.2	10.88	11.25	7.64	13.2	10.99	13.37	8	13.82	7.64	11.19	7.64	11.58	9.07	9.52	9.92	7.64	12.94	11.87	10.52	13.02	10.07	14.03	10.2
USA	006-056	ID	3X106	7	9.99	8.47	11.08	10.33	11.49	11.82	11.63	7.64	11.64	7.64	7.64	11.13	13.91	13.88	9.08	11.6	12.53	14.12	12.32	11.97	13.03	12	10.74	11.37	7.64	13.32	11.22	13.73	8.33	13.63	7.64	11.16	7.64	11.71	9.66	11.73	10.03	9.14	13.86	11.49	13.07	14.59	14.78	13.08	10.82
USA	008-054	ID	3X106	7	9.14	8.58	10.27	10.56	11.36	11.5	11.55	7.64	11.82	7.64	7.64	10.98	13.23	12.39	8.01	11.66	12.05	13.65	12.04	12.34	12.58	11.76	10.03	11.11	7.64	10.83	11.01	13.02	7.64	13.51	9.08	10.39	7.64	10.86	8.65	9.52	9.29	8.9	14.25	11.29	10.86	13.36	11.96	13.11	11.38
USA	008-063	ID	3X106	7	9.5	8.38	10.61	10.45	11.08	11.89	11.65	7.64	11.69	7.64	7.64	11.06	13.48	12.01	8.76	11.58	12.27	13.7	11.32	11.91	12.25	12.26	9.9	11.51	7.84	12.1	11.68	13.1	8.46	13.78	9.69	10.59	7.64	11.09	9.46	10.71	9.79	8.59	14.13	11.31	11.79	13.85	11.81	14.14	11.12
USA	001-040	HD1	9X106	7	10.01	9.72	10.49	10.35	11.07	12.24	12.29	9.65	11.47	7.64	7.64	11.88	12.85	14.3	9.61	11.78	12.34	14.05	11.22	12.01	12.22	12.35	10.53	11.88	7.64	12.31	12.22	13.61	8.84	14.76	10.14	10.76	7.64	11.77	9.52	10.39	9.82	9.05	13.61	11.16	10.96	13.85	11.01	13.82	9.81
USA	001-047	HD1	9X106	7	9.54	9.28	10.3	10.43	11.46	11.88	11.86	9.22	11.77	7.64	7.64	11.19	12.97	15.75	8.86	11.5	12.5	13.85	11.41	11.69	11.8	10.26	10.32	11.26	7.64	12.36	12.21	12.91	8.25	14.05	9.22	10.63	7.64	12.54	7.64	10.2	9.7	7.64	13.17	10.51	10.64	13.2	11.07	12.57	9.75
USA	001-049	HD1	9X106	7	9.49	9.12	10.49	10.4	10.85	11.25	11.12	9.25	11.84	7.64	7.64	11.15	13.56	13.34	8.59	11.31	12.29	13.7	11.95	11.95	12.3	12.13	10.06	10.8	7.64	11.28	12.12	13.83	7.88	13.71	8.99	10.31	7.64	10.9	8.52	10.02	9.86	7.64	13.58	10.33	11.05	13.24	11.61	14.69	10.21
USA	001-055	HD1	9X106	7	9.6	9.44	10.41	10.71	11.54	11.67	11.41	9.16	11.7	7.64	7.64	11.37	13.85	14.33	8.88	11.86	12.32	13.78	12.28	12.41	12.26	11.94	10.37	10.94	7.64	11.77	11.64	13.59	8.7	13.99	9.48	10.67	7.64	11.62	9.46	10.03	9.72	8.97	13.71	11.45	11.45	13.85	12.22	14.67	10.76
USA	001-058	HD1	9X106	7	9.01	8.93	10.28	10.71	11.46	11.29	11.67	9.16	12.05	7.64	7.64	10.93	13.42	12.9	7.64	11.34	11.88	13.63	12.48	12.09	12.61	12.52	9.94	10.28	7.64	11.38	11.54	13.58	7.7	13.82	8.86	10.09	7.64	10.59	8.73	9.25	9.37	8.74	14.13	11.48	11.09	13.43	11.4	14.66	10.93
USA	001-061	HD1	9X106	7	10.07	9.01	11.12	10.71	11.5	12.25	11.78	9.72	11.72	7.64	7.64	11.6	13.42	14.1	9.24	11.86	12.52	14.18	12.13	12.05	12.19	12	10.44	11.63	7.64	12.5	11.98	13.68	9.1	14.28	9.91	10.56	7.64	11.77	10.07	9.86	9.84	9.05	13.01	11.58	11.05	13.85	10.14	14.35	11.41
USA	002-054	HD1	9X106	7	9.72	9.08	9.29	10.85	10.66	11.57	11.71	9.21	11.7	7.64	10.01	11.27	14.29	14.29	8.45	11.53	14.36	13.65	12.65	12.18	13.19	10.63	10.55	11.23	7.64	13.04	10.2	12.88	8.76	14.7	10.39	10.39	7.64	11.39	9.01	7.64	10.13	7.64	12.17	11.57	10.36	12.98	11.32	13.51	10.45
USA	002-062	HD1	9X106	7	9.97	7.64	11.05	10.69	12.17	12	11.75	9.02	11.69	7.64	7.64	11.46	13.98	14.21	9.03	12.03	14.71	13.72	12.15	12.23	12.16	11.71	10.39	11.55	7.64	12.25	11.64	13.06	8.45	14.5	7.64	10.45	7.64	11.74	9.98	9.8	10.19	7.64	13.65	10.77	10.9	13.33	9.92	13.19	7.64
USA	002-063	HD1	9X106	7	10.43	7.64	11.61	10.12	11.71	13.34	12.3	7.64	10.76	7.64	10.82	11.86	13.91	14.98	9.49	11.83	15.33	14.56	11.85	12.03	12.9	11.84	11.43	12.13	7.64	14.1	10.97	12.69	9.96	15.6	7.64	11.27	12.85	12.75	11.19	7.64	10.2	7.64	13.19	11.28	11.02	7.64	7.64	13.72	7.64
USA	002-066	HD1	9X106	7	10.38	9.08	10.94	7.64	12.05	13.04	12.04	7.64	7.64	7.64	7.64	11.83	13.87	14.73	9.57	11.79	15.38	14.64	11.51	12.06	13.17	12.09	11.4	12.15	7.64	13.51	10.71	12.85	9.57	15.19	7.64	11.27	7.64	12.67	11.21	7.64	10.36	7.64	12.69	11.46	10.99	7.64	7.64	13.88	7.64
USA	003-051	HD1	9X106	7	10.51	7.64	9.62	10.41	10.65	11.91	11.65	7.64	11.21	7.64	10.51	11.19	13.61	14.14	9.12	11.56	16.23	14.16	12.67	11.86	13.17	10.82	10.75	11.38	7.64	13.53	7.64	12.34	9.45	14.72	7.64	7.64	7.64	11.48	9.66	7.64	10.64	7.64	13.26	7.64	10.14	13.28	9.91	13.46	7.64
USA	003-060	HD1	9X106	7	10.37	8.79	10.1	7.64	10.88	12.31	11.69	7.64	11.48	7.64	10.47	11.41	13.19	14.68	8.95	11.36	16.07	13.93	10.89	11.64	11.74	11.88	10.58	11.58	7.64	13.59	11.82	12.55	9.58	14.74	7.64	10.76	7.64	12	9.76	11.21	10.29	7.64	13.12	10.56	11.72	13.74	11	12.86	7.64
USA	003-062	HD1	9X106	7	10.45	8.32	10.04	10.19	10.99	12.15	11.61	10.22	11.45	7.64	7.64	11.09	13.77	13.66	8.68	11.46	16.57	14.34	12.52	11.82	12.7	10.98	10.58	11.2	7.64	12.88	11.32	12.62	8.8	14.36	7.64	10.69	7.64	11.64	9.43	10.67	10.59	8.82	12.81	10.8	11.22	13.46	11.43	13.1	7.64
USA	003-065	HD1	9X106	7	10.77	8.8	10.66	10.34	11.06	13	12.28	7.64	11.37	7.64	7.64	11.82	13.32	14.43	9.4	11.75	15.86	14.76	11.81	11.85	12.57	11.68	11.31	12.26	7.64	13.41	11.96	12.91	9.62	15.52	7.64	11.01	7.64	12.26	10.66	10.32	10.43	9.67	13.08	11.48	10.64	13.84	10.38	13.77	7.64
USA	004-045	HD1	9X106	7	10.04	8.78	10.53	10.06	11.57	12.58	11.47	7.64	10.77	7.64	7.64	11.58	13.45	15.41	8.33	11.48	14.54	13.86	11.53	12.05	12.13	11.64	10.58	11.08	7.64	12.95	10.99	12.56	9.46	15.15	7.64	10.88	7.64	12.69	7.64	10.4	9.9	9.09	13.37	11.58	10.02	7.64	7.64	14.04	7.64
USA	004-058	HD1	9X106	7	11.04	9.35	10.51	7.64	11.65	13.2	12.21	7.64	10.82	7.64	7.64	12.33	13.57	15.76	9.43	11.38	14.4	14.83	11.78	11.7	12.7	11.08	11.43	12.22	7.64	14.35	11.06	13.05	9.52	15.36	7.64	11.39	7.64	12.99	7.64	7.64	10.29	7.64	13.04	12.23	7.64	7.64	7.64	13.85	7.64
USA	004-059	HD1	9X106	7	9.95	8.83	9.95	7.64	11.13	12.23	11.95	7.64	11.09	7.64	7.64	11.48	13.17	14.81	7.64	11.24	14.69	14.24	11.5	11.27	12.15	10.73	10.55	12.05	7.64	13.37	11.02	12.59	9.54	13.96	7.64	10.9	7.64	12.25	9.2	9.83	10.3	7.64	13.03	10.84	7.64	13.05	7.64	12.48	7.64
USA	005-043	HD1	9X106	7	10.13	9.04	10.51	7.64	11.6	12.13	11.09	7.64	10.57	7.64	7.64	11.3	13.87	14.83	7.77	11.02	14.26	14.09	11.68	11.66	12.41	11.67	10.49	10.92	7.64	13.34	11.07	13.34	9.95	13.82	7.64	10.76	7.64	12.18	8.57	10.48	10.14	8.87	13.07	10.96	10.89	13.23	11.01	13.31	7.64
USA	005-058	HD1	9X106	7	10.41	9.2	10.81	9.31	11.38	11.86	10.86	7.64	11.31	7.64	7.64	11.24	13.66	14.16	7.64	10.42	14.26	14.73	11.82	11.57	12.6	11.51	10.96	10.7	7.64	13.03	11.24	14.17	9.27	13.82	7.64	11.28	7.64	11.78	7.64	9.43	10.54	9.09	13.18	11.79	11.34	13.38	11.82	13.01	7.64
USA	005-061	HD1	9X106	7	8.99	8.28	10.35	9.89	11.08	11.14	11.34	7.64	11.41	7.64	7.64	11.07	13.1	13.51	8.28	11.17	12.53	13.74	11.77	11.97	11.84	11.71	10.1	11.28	7.64	12.16	10.91	13.5	8.55	13.71	8.92	10.78	7.64	10.85	8.85	9.73	9.98	8.81	12.78	11.53	10.47	12.64	10.69	13.12	10.44
USA	006-043	HD1	9X106	7	10.3	7.64	10.15	10.39	10.84	12.02	11.81	10.29	11.43	7.64	7.64	11.44	13.65	14.9	9.07	11.39	14.24	14.56	12.23	11.76	12.14	11.42	10.76	11.39	7.64	12.14	11.17	13.19	9.46	13.82	7.64	10.6	7.64	11.91	9.54	10.88	10.6	7.64	13.01	10.94	11.46	13.59	12.2	13.05	7.64
USA	006-045	HD1	9X106	7	10.31	7.64	10.85	7.64	11.32	12.51	11.76	10.54	10.59	7.64	7.64	11.73	13.89	14.56	8.34	11.18	12.86	14.63	11.68	11.47	12.63	11.71	11.06	11.67	7.64	13.83	11.22	13.31	9.73	14.52	7.64	10.97	7.64	12.13	9.67	7.64	10.33	7.64	12.82	11.41	11.66	13.98	12.36	13.24	7.64
USA	007-046	HD1	9X106	7	9.19	7.74	10.28	10.25	10.8	11.1	11.47	7.64	12.05	7.64	7.64	10.32	13.44	12.93	7.85	11.15	11.71	13.22	11.81	11.78	11.65	11.22	9.89	10.99	7.64	12.02	11.24	13.18	7.64	13.23	7.64	10.39	7.64	10.68	7.64	8.86	9.66	8.1	12.93	10.62	9.25	12.06	10.02	13.8	7.64
USA	007-048	HD1	9X106	7	10.08	9.23	10.32	10.03	11.4	11.73	11.51	7.64	11.68	7.64	7.64	11.1	13.36	13.88	8.73	11.66	12.51	13.89	11.7	11.24	12.27	11.23	10.66	11.69	8.25	13.19	11.94	13.29	9.13	13.78	8.26	11.09	7.64	11.55	9.21	10.5	9.97	8.74	13.24	11.56	11.79	13.67	12.87	13.59	7.64
USA	007-054	HD1	9X106	7	10.44	8.8	10.59	9.65	11.48	12.38	11.95	9.93	10.38	7.64	7.64	11.17	14.06	14.29	7.67	11.68	12.67	14.32	11.94	12	13.08	11.16	11.28	11.87	7.64	13.76	11.23	13.64	9.49	14.42	8.39	11.53	7.64	12.2	8.23	9.36	10.09	9.2	13.24	12.37	11.07	13.5	12.01	13.36	10.44
USA	007-061	HD1	9X106	7	10.54	9.02	10.51	10.45	11.62	12.44	11.63	7.64	11.39	7.64	7.64	11.15	13.86	14.05	9.37	11.62	12.77	14.6	12.56	11.81	13.01	11.64	11.04	11.61	7.64	13.81	11.1	12.96	8.86	14.25	9.13	11.45	7.64	12.12	10.05	10.01	10.11	9.18	12.38	11.84	11.89	13.68	11.93	13.65	7.64
USA	007-063	HD1	9X106	7	10.56	9.03	10.77	10.46	11.91	12.7	12.09	10.48	11.36	7.64	7.64	11.61	14.06	14.18	9.72	11.65	13	14.84	12.17	11.41	13.08	11.63	11.52	11.56	7.64	13.83	11.22	13.73	9.52	14.9	7.64	11.65	7.64	12.11	10.12	9.6	10.28	9.44	12.66	12.31	10.88	13.68	11.03	13.67	7.64
USA	007-065	HD1	9X106	7	10.95	9.36	11	10.66	11.64	13.38	12.43	7.64	11.49	7.64	7.64	12.07	13.73	15.18	9.78	11.98	12.89	14.99	12.02	11.38	13.26	11.69	11.56	12.59	7.64	14.53	11.72	13.5	10.07	15.28	8.86	11.64	7.64	13.07	11.11	10.45	10.31	9.45	13.2	12.31	7.64	7.64	7.64	13.66	7.64
USA	008-042	HD1	9X106	7	9.21	7.64	10.46	9.92	9.71	11.4	10.57	8.94	12.43	7.64	7.64	11.34	13.63	12.94	8.64	11.03	11.62	12.97	11.53	11.02	12	11.6	9.88	10.68	7.64	12.43	11.99	13.6	8.23	13.64	7.64	10.57	7.64	10.83	8.97	10.86	9.31	7.92	13.71	10.65	11.81	13.59	13.35	15.06	11.44
USA	008-047	HD1	9X106	7	11	8.85	10.49	10.23	11.89	13.03	12.45	7.64	11.02	7.64	7.64	11.8	13.33	14.43	9.3	11.65	12.95	14.98	11.89	11.35	13.06	11.94	11.78	12.28	7.64	14.44	10.86	13.02	10.27	15.05	8.75	11.86	7.64	12.58	11.06	9.93	10.43	9.51	12.14	12.4	11.64	14.18	7.64	14.39	7.64
USA	008-048	HD1	9X106	7	11.06	9.24	11.09	9.97	11.61	13.36	12.22	7.64	11.3	7.64	7.64	11.5	13.98	14.47	8.83	11.73	12.98	15.04	12.08	11.76	13.19	11.44	11.62	11.96	7.64	14.43	11.51	13.56	10.26	15.31	9.15	11.59	7.64	12.71	9.8	9.72	10.31	9.58	12.62	12.38	7.64	7.64	10.52	14.25	7.64
USA	008-053	HD1	9X106	7	10.84	9.19	11	10.8	12.78	13.43	12.56	7.64	11.44	7.64	7.64	11.97	13.6	14.27	9.89	12.48	13	14.97	11.77	12.36	13.03	11.53	11.35	12.51	7.64	13.05	10.68	13.16	10.14	15.61	9.41	11.54	7.64	12.69	10.83	7.64	10.41	9.76	13.66	12.32	7.64	7.64	7.64	13.78	7.64
USA	008-055	HD1	9X106	7	10.05	9.06	10.36	10.64	11.62	12.56	12.1	7.64	11.46	7.64	7.64	11.56	14.18	13.53	8.92	11.89	12.71	14.28	12.37	12.21	13.52	11.53	10.69	11.62	7.64	12.8	11.26	13.25	8.82	14.72	10.24	10.86	7.64	11.86	10.12	9.43	10.18	9.03	13.33	11.51	11.44	13.73	11.16	14.76	7.64
USA	008-058	HD1	9X106	7	9.99	8.87	10.34	11.01	11.79	12.45	11.85	7.64	11.45	7.64	7.64	11.3	14.47	13.14	8.96	11.83	12.54	14.43	12.74	12.41	13.32	10.62	10.61	11.47	7.64	12.37	10.39	13.52	8.7	14.48	8.93	10.99	7.64	11.69	9.7	9.26	9.98	9.21	12.99	11.75	11.22	13.45	11.01	15.03	11.2
USA	008-060	HD1	9X106	7	9.9	9.3	10.63	11.1	11.71	12.7	12.18	7.64	11.48	7.64	7.64	11.69	13.78	13.26	9.4	11.94	12.8	14.46	12.66	12.3	12.82	11.7	10.8	12	7.64	12.25	10.84	13.21	9.78	14.81	10.43	11.19	7.64	11.95	10.36	10	10.47	9.13	13.23	11.9	7.64	14.02	10.81	14.14	7.64
USA	001-044	Placebo	Placebo	7	9.95	9.81	10.81	10.62	11.98	12.37	11.85	9.79	11.42	7.64	7.64	11.55	13.66	14.04	8.87	11.84	12.61	14.36	11.9	12.04	12.41	12.07	10.76	11.11	7.64	12.25	10.94	13.23	8.93	14.89	9.84	10.72	7.64	11.79	9.49	10.04	10.12	8.97	13.52	11.85	10.52	13.92	10.4	13.94	10.41
USA	001-051	Placebo	Placebo	7	9.39	9.7	10.6	10.4	11.51	11.87	11.56	9.72	11.54	7.64	7.64	11.22	13.42	14.3	9.35	11.65	12.34	14.02	12.26	11.79	12.43	11.68	10.62	11.62	7.64	12.23	11.42	13.14	8.45	14.15	9.59	10.69	7.64	11.68	8.78	7.64	9.79	7.64	13.12	11.8	9.93	13.25	7.64	12.56	7.64
USA	001-052	Placebo	Placebo	7	9.25	8.86	10.04	10.28	11.19	11.09	10.9	8.5	11.53	7.64	7.64	10.72	13.35	13.11	7.79	11.22	11.39	13.16	12.08	11.83	12.67	11.76	9.95	10.44	7.64	11.27	11.32	13.63	8.48	13.78	8.34	9.81	7.64	10.65	8.68	9.25	9.31	8.55	13.88	11.61	10.25	13.38	11.14	13.52	11.14
USA	001-057	Placebo	Placebo	7	9.76	9.33	10.28	10.09	11.38	12.06	11.41	7.64	11.03	7.64	7.64	11.13	13.62	14.62	9.22	11.7	12.41	13.88	11.47	12.05	11.97	11.77	10.46	11.39	7.64	12.01	10.89	12.77	9.27	14.23	9.59	10.55	7.64	11.92	9.72	9.35	9.74	8.71	12.9	11.47	9.48	13.07	7.64	13.31	10.37
USA	002-048	Placebo	Placebo	7	9.78	9.57	10.91	10.35	11.22	12.15	12.02	9.76	11.23	7.64	7.64	11.31	13.58	14.31	9.42	11.72	12.51	14.24	12.04	11.9	12.23	10.98	10.59	11.53	7.64	12.3	11.34	12.71	9.01	14.51	9.54	10.73	7.64	11.84	9.91	9.77	10	8.97	12.92	11.62	9.99	13.75	10.31	13.23	11.51
USA	002-052	Placebo	Placebo	7	10.04	7.64	11.43	7.64	11.21	13.02	12.29	7.64	10.86	7.64	10.54	11.65	13.58	15.87	9.31	11.81	14.11	14.2	10.86	12.37	11.95	11.65	11.23	12.05	7.64	14.41	10.64	12.63	10.99	15.63	10.66	11.03	7.64	13.12	10.56	7.64	10.13	7.64	12.87	11.57	7.64	7.64	9.56	13.06	10.5
USA	002-065	Placebo	Placebo	7	9.65	9.05	11.2	10.41	12.28	12.66	12.2	9.58	11.16	7.64	10.23	11.79	14.09	14.52	9.44	12.26	14.34	13.86	11.24	12.38	12.43	11.28	10.78	12.06	7.64	13.62	11.11	12.82	9.74	15.08	10.46	10.88	7.64	12.19	10.56	10.59	10.22	7.64	13.86	11.34	10.93	13.99	11.65	13.48	9.84
USA	003-049	Placebo	Placebo	7	10.8	9.7	11.38	7.64	11.77	13.61	12.4	11.03	11.32	7.64	7.64	11.93	13.39	15.63	9.42	11.8	17.44	14.94	10.46	11.91	12.66	11.79	11.51	12.19	7.64	13.75	11.05	12.84	10.56	15.98	7.64	11.41	7.64	13.34	10.49	10.9	10.94	7.64	13.43	12.18	7.64	7.64	7.64	12.78	10.02
USA	003-057	Placebo	Placebo	7	9.89	7.64	10	9.37	9.9	11.39	10.59	7.64	11.52	7.64	7.64	10.36	12.29	12.77	8.27	10.92	16.39	13.54	10.53	11.03	11.39	11.03	10.17	10.43	7.64	11.87	11.24	12.01	7.64	13.44	7.64	10.34	7.64	10.76	9.09	7.64	10.61	7.64	13.24	10.27	8.98	12.59	7.64	11.32	7.64
USA	004-046	Placebo	Placebo	7	9.51	7.64	10.68	7.64	11.78	12.26	11	9.81	10.58	7.64	7.64	11.44	13.53	15.03	7.64	10.54	14.35	14.05	10.94	11.22	12.07	11.69	10.7	10.56	7.64	12.12	11.08	12.43	9.72	14.66	7.64	10.76	7.64	12.2	7.64	9.75	10.26	7.64	13.61	11.01	7.64	13.95	7.64	11.94	7.64
USA	004-050	Placebo	Placebo	7	10.73	10.08	11.36	7.64	11.69	13.28	11.97	7.64	10.58	7.64	7.64	11.65	13.57	15.78	9.19	11.65	15.63	14.96	10.82	11.71	12.6	11.04	11.51	12.14	7.64	13.28	10.56	12.89	10.28	15.55	7.64	11.35	7.64	13.15	10.06	7.64	10.75	7.64	12.98	12.18	7.64	7.64	7.64	13.01	7.64
USA	004-060	Placebo	Placebo	7	9.78	9.22	10.6	9.82	11.32	11.95	11.18	7.64	11.75	7.64	7.64	11.76	13.76	14.63	8.49	11.05	14.26	14.02	11.9	11.45	12.33	10.78	10.46	11.11	7.64	12.79	11.58	13.61	8.81	14.3	8.48	10.81	7.64	11.84	7.92	11.2	10.12	8.84	13.57	10.66	7.64	13.26	10.63	14.01	11.39
USA	004-061	Placebo	Placebo	7	10.17	9.22	10.08	9.87	11.61	11.82	11.28	7.64	10.99	7.64	7.64	11.72	13.57	14.22	7.64	11.01	15.12	14.65	11.58	11.75	12.66	11.28	11.11	10.7	7.64	12.82	10.58	13.66	9.35	13.87	7.64	11.33	7.64	11.88	7.64	7.64	10.72	7.64	13.19	12.09	7.64	7.64	7.64	13.97	7.64
USA	006-048	Placebo	Placebo	7	9.63	8.15	10.06	10.17	11.17	11.69	11.39	9.34	11.33	7.64	7.64	10.41	12.9	14.36	8.18	11.44	12.53	13.61	11.49	11.74	11.83	11.25	10.31	10.65	7.64	12.72	11.06	12.88	8.33	13.88	8.22	10.8	7.64	11.74	7.64	9.42	9.51	8.43	13.19	10.96	9.01	12.29	10.25	12.34	7.64
USA	006-052	Placebo	Placebo	7	10.37	9.03	10.52	10.31	11.84	12.6	12	7.64	11.01	7.64	7.64	11.2	13.29	15.01	9.26	11.77	12.88	14.45	11.62	11.79	12.44	11.09	11.34	11.68	7.64	13.86	10.29	12.76	9.12	14.51	7.64	11.41	7.64	12.6	10.63	7.64	10.35	9.53	12.6	12.06	10.78	7.64	7.64	13.24	7.64
USA	006-062	Placebo	Placebo	7	10.28	9.06	11.23	10.37	12.06	12.41	12	7.64	11.17	7.64	7.64	11.6	14.08	14.27	9.41	11.87	12.96	14.47	11.55	11.61	12.82	11.21	11.15	12.25	7.64	13.71	11.11	13.51	8.7	14.2	7.64	11.61	7.64	11.94	10.03	10.09	10.42	8.82	12.81	11.97	9.83	7.64	7.64	14.24	7.64
USA	007-053	Placebo	Placebo	7	9.47	8.18	10.13	10.3	10.92	11.98	11.11	7.64	11.67	7.64	7.64	11.18	14.24	13.91	8.66	11.31	11.95	13.53	12.41	11.99	12.65	11.37	10.2	11.25	7.64	13.42	11.18	13.52	8.54	14.24	7.64	10.69	7.64	11.8	9.16	9.43	9.52	8.35	12.76	11.36	10.35	13	11.43	14.26	10.5
USA	007-059	Placebo	Placebo	7	9.07	7.67	7.75	10.32	11.18	10.18	10.93	7.64	11.71	7.64	7.64	10.44	13.44	14.2	7.96	10.91	11.63	13.06	11.62	11.71	11.79	12.11	9.97	10.43	7.64	11.05	11.24	12.89	8.06	10.99	7.64	10.38	7.64	11.24	8.07	10.04	9.35	8.14	13.24	11.13	9.48	11.96	12.53	13.02	10.14
USA	008-050	Placebo	Placebo	7	9.67	8.49	11.18	10.89	11.05	12.54	12.21	9.25	11.67	7.64	7.64	11.57	14.22	13.5	9.14	11.53	12.31	14.34	12.59	12.01	12.62	11.14	10.69	11.59	8.45	12.25	11.19	13.71	8.64	14.53	9.42	10.73	7.64	11.81	8.77	10.33	9.98	8.67	13.42	11.44	11.61	13.72	11.07	12.14	10.56
[truncated: 99 more columns]

## Sheet: Table S4C_Lambaréné
Table S4C. dcRT-MLPA gene expression data of the Lambaréné (Gabon) cohort (normalized to GAPDH and log2-transformed).
Cohort	Subject	Study group	Dose (pfu)	Timepoint (d)	AIRE	AREG	ASAP1	BCL2	BLR1	BMP6	BPI	CAMTA1	CASP8	CCL2	CCL3	CCL4	CCL5	CCL11	CCL13	CCL19	CCL22	CCR7	CD3E	CD4	CD8A	CD14	CD19	CD163	CD209	CD274	CLEC7A	CTLA4	CX3CL1	CXCL9	CXCL10	CXCL13	DSE	EGF	FASLG	FCGR1A	FLCN	FOXP3	FPR1	GATA3	GBP1	GBP2	GBP5	GNLY	GZMA
Lambaréné	VEG005	HD2	2X107	0	8.28	8.53	10.15	7.64	10.14	11.61	12.03	7.93	10.44	7.64	8	11.62	13.88	12.38	8.3	10.21	11.75	13.27	11.31	11.83	12.71	11.54	8.53	11.56	7.64	12.54	11.63	11.9	7.64	14.06	11.66	11.2	7.64	10.47	8.56	11	9.92	11.18	12.79	10.89	10.18	13.28	11.78	14.23	10.83
Lambaréné	VEG067	HD2	2X107	0	10.84	9.59	10.98	9.54	11.18	13.53	12.77	9.17	9.58	7.64	7.64	12.13	13.11	14.48	9.29	11.14	12.8	13.75	9.49	11.48	12.56	10.63	9.56	12.31	7.64	14.42	10.33	13.1	9.09	15.75	12.57	12.36	7.64	12.41	10.72	12.41	10.7	11.68	12.3	11.82	7.64	7.64	7.64	12.64	7.64
Lambaréné	VEG069	HD2	2X107	0	7.64	7.64	10.29	9.01	9.16	11.1	11.28	7.64	10.71	7.64	9.3	11.66	13.33	12.42	7.64	10.17	17.21	12.21	11.11	11.45	12.85	12.1	8.08	10.68	7.64	13.06	7.64	12.11	7.64	13.66	11.7	7.64	7.64	10.11	8.38	11.93	7.64	10.86	13.31	7.64	12.65	14.35	14.3	7.64	7.64
Lambaréné	VEG073	HD2	2X107	0	9.1	7.64	10.09	9.46	10.36	11.68	11.64	7.8	10.95	7.64	8.99	11.46	13.95	12.76	7.8	10.44	11.99	13.14	11.7	11.75	12.7	11.52	8.38	10.83	7.64	13.39	10.66	12.42	7.81	14.12	11.74	11.45	7.64	10.58	8.66	11.35	9.97	11.14	12.54	11.21	11.74	13.59	12.31	13.73	11.22
Lambaréné	VEG090	HD2	2X107	0	8.53	7.64	10.28	10.2	10.99	11.08	7.64	7.64	12.22	13.01	7.64	11.5	13.05	11.46	7.64	11.05	11.86	11.29	12.18	12.35	10.9	12.75	8.16	10.21	7.64	12.03	10.72	13.12	7.64	13.15	12.17	12.61	7.64	9.75	7.64	10.99	9.48	11.32	14.27	9.56	10.68	13.61	12.06	14.67	8.96
Lambaréné	VEG090	HD2	2X107	7	7.64	7.64	10.81	10.4	10.28	11.54	11.66	7.64	12.34	7.64	8.77	11.07	13.34	12.78	7.78	11.57	11.82	13.08	11.86	12.27	12.22	13.4	8.44	7.64	7.64	13	11.99	13.51	8.2	13.91	12.59	10.84	7.64	10.86	9.02	13.31	9.83	7.64	14.45	11.13	13.71	15.29	15.18	13.85	9.24
Lambaréné	VEG090	HD2	2X107	28	9.11	8.48	10.43	10.27	11.54	11.63	11.36	8.06	11.83	7.64	7.74	11.18	13.79	11.24	8.1	11.22	11.87	13.31	12.19	12.15	12.72	12.27	8.78	7.64	7.64	12.24	11.3	13.17	7.66	14.12	12.22	11.1	7.64	10.38	8.16	11.58	9.59	10.75	13.65	11.42	10.93	13.68	12.13	14.26	10.55
Lambaréné	VEG092	HD2	2X107	7	10.09	8.81	10.32	10.26	11.33	12.22	11.51	9.13	11.78	7.64	7.64	11.05	14.02	12.63	7.91	11.17	12.41	14.15	12.53	12.06	13.26	12.04	8.67	10.25	7.64	12.6	10.57	13.17	8.06	14.59	12.42	11.65	7.64	11.13	8.56	11.55	10.14	10.48	13.58	11.83	11.55	14.11	12.26	15.56	11.11
Lambaréné	VEG092	HD2	2X107	0	8.52	7.64	10.2	10.14	10.76	11.16	7.64	7.64	12.37	10.24	7.64	11.2	13.38	11.97	7.64	10.92	11.87	11.89	12.35	12.37	11.21	12.78	7.98	10.07	7.64	12.22	10.5	13.01	7.64	13.26	12.04	12.63	7.64	10.02	7.64	10.99	9.61	11.23	14.55	9.6	11.38	13.76	12.58	15.57	9.42
Lambaréné	VEG092	HD2	2X107	28	7.91	8.03	10.02	10.47	10.85	11	7.64	7.64	12.4	12.86	7.64	11.02	13.52	11.66	7.76	10.95	11.75	12.07	12.69	12.62	11.36	12.93	8.15	10.14	7.64	12.11	10.19	13.31	7.64	12.94	12.25	12.3	7.64	9.85	7.64	12.08	9.39	10.75	14.09	9.63	12.91	14.62	14.6	15.66	8.34
Lambaréné	VEG093	HD2	2X107	0	7.8	7.64	9.67	9.63	10.27	11.02	10.55	7.64	12.18	13.15	7.64	11.05	13.1	12.15	7.64	10.87	11.77	11.28	11.78	12.02	10.3	12.52	7.7	10.22	7.64	12.2	7.92	12.97	7.64	13.07	12.01	12.46	7.64	10.01	7.64	10.87	9.43	7.64	13.86	9.08	9.56	12.96	10.94	14.71	9.66
Lambaréné	VEG093	HD2	2X107	7	8.83	7.75	10.2	10.32	9.84	11.09	7.64	7.95	12.12	7.64	7.64	11.09	14.19	11.18	8.33	11.34	11.58	13.02	12.17	12.45	12.69	13.01	8.34	10.81	7.64	11.13	11.01	13.21	7.64	13.6	12.32	10.89	7.64	9.73	8.8	11.22	9.53	11.63	13.33	11.63	11.06	13.09	12.03	14.44	7.64
Lambaréné	VEG093	HD2	2X107	28	9.48	8.39	10.42	9.93	11.4	12.19	11.79	8.65	11.23	7.64	7.64	11.28	13.53	12.05	8.99	11.36	12.2	13.4	11.08	11.69	12.27	11.61	8.97	10.52	7.64	12.48	10.96	13.38	8.42	14.48	12.74	11.36	7.64	11.03	9.69	11.8	9.98	7.64	12.85	11.49	9.77	13.42	9.71	13.64	7.64
Lambaréné	VEG095	HD2	2X107	0	9.69	8.46	9.65	10.3	11.04	11.82	11.23	7.64	11.64	7.64	7.64	11.64	13.95	12.76	7.8	10.68	12.14	13.08	12.77	11.54	11.75	11.76	9.84	7.64	7.64	13.12	9.73	13.17	7.8	13.81	12.14	11.91	7.64	10.75	7.88	11.29	9.31	7.64	12.88	10.9	11.21	13.62	12.46	14.37	10.92
Lambaréné	VEG095	HD2	2X107	7	9.1	8.54	9.87	10.34	11.77	11.39	11.55	7.64	11.45	7.64	7.64	11.01	13.91	11.81	8.22	11.29	11.89	13.44	12.62	12.3	12.72	12.14	9.41	7.64	7.64	11.9	10.44	13.32	7.64	13.89	12.37	11.17	7.64	10.15	8.72	11.05	9.69	10.7	12.65	11.38	11.65	13.45	12.24	14.19	10.5
Lambaréné	VEG096	HD2	2X107	7	9.06	8.54	10.17	10.41	11.85	11.51	11.93	7.64	11.66	7.64	7.64	10.83	13.74	12.05	7.66	11.31	13.48	13.46	12.47	12.42	12.81	12.27	9.37	7.64	7.64	12.27	10.98	13.22	7.64	14.04	12.26	11.21	7.64	10.44	8.76	11.34	9.95	11.54	13.21	11.74	12.04	13.8	13.06	14.04	9.41
Lambaréné	VEG096	HD2	2X107	0	8.59	8.58	9.92	10.55	12.02	11.22	7.64	7.64	12.13	7.64	7.64	11.3	13.38	12.27	7.64	11.02	11.96	12.09	12.64	12.31	11.17	12.24	9.76	9.84	8.66	12.35	7.64	12.99	7.64	13.4	12.14	12.63	7.64	10.18	7.68	10.68	9.67	11.36	13.81	9.79	11.24	13.81	12.61	14.73	10.02
Lambaréné	VEG096	HD2	2X107	28	9.06	8.71	9.61	10.19	10.69	11.53	11.21	7.64	11.29	7.64	8.57	10.92	13.08	12.45	7.64	10.81	12.51	12.19	12.48	11.9	11.01	11.78	9.46	7.64	7.64	12.9	10.3	13.08	7.64	13.72	12.03	12.83	7.64	10.59	8.12	11.46	9.95	10.19	12.82	10.15	11.46	13.61	12.17	14.06	9.09
Lambaréné	VEG097	HD2	2X107	7	8.55	8.09	10.35	10.6	10.8	11.35	11.93	7.64	12.09	7.64	7.64	11.21	14.15	11.35	7.73	11.59	11.54	12.84	11.42	12.75	11.46	13.37	8.46	11.06	7.64	11.58	10.85	13.45	7.64	13.79	12.5	10.8	7.64	9.9	8.88	11.24	9.58	11.82	13.8	11.04	11.44	13.36	12.06	15.7	8.91
Lambaréné	VEG097	HD2	2X107	0	8.14	8.05	10.28	10.37	11.01	10.96	7.64	7.64	12.42	7.64	7.64	11.41	13.69	11.26	7.64	10.97	11.93	11.07	11.85	12.37	9.44	13.07	8.27	10.09	7.64	11.69	10.05	13.04	7.64	13.08	12.09	12.53	7.64	9.62	7.9	10.3	9.13	10	13.43	9.13	10.11	12.49	10.9	15.79	7.64
Lambaréné	VEG097	HD2	2X107	28	8.53	7.64	10.22	10.55	11.72	11.08	11.4	7.64	12.49	7.64	7.64	11.08	13.46	11.22	7.64	11.22	11.16	12.85	11.69	12.86	11.65	13.46	8.34	10.1	7.64	11.53	10.99	13.61	7.64	13.53	12.43	10.4	7.64	9.77	7.97	11.02	9.01	10.95	14.8	11.16	10.77	13.45	11.98	15.08	10.36
Lambaréné	VEG098	HD2	2X107	28	8.96	8.54	10.25	10.47	10.7	11.62	11.1	8.15	12.18	7.64	7.64	10.63	14.05	12.41	7.92	11.49	12.23	13.79	12.85	12.78	13.12	12.99	8.38	10.79	7.64	12.35	11.33	13.37	8.61	14.42	12.33	11.17	7.64	10.29	8.32	11.27	9.8	11.7	13.6	11.56	11.08	12.95	11.96	14.59	9.31
Lambaréné	VEG098	HD2	2X107	7	9.28	8.5	10.05	10.49	10.64	11.7	12.01	8.28	11.85	7.64	7.64	11.36	14.45	12.03	8.42	11.62	12.12	13.82	12.7	12.44	13.27	12.5	8.48	7.64	7.64	12.28	10.96	13.44	7.68	14.16	12.56	11.45	7.64	10.6	8.94	11.47	10.04	11.91	13.5	11.6	11.09	13.27	11.53	15.33	9.86
Lambaréné	VEG098	HD2	2X107	0	8.9	8.26	10.36	10.37	11.4	11.32	12.92	7.64	12.32	13.06	7.64	11	13.72	11.8	7.64	11.01	12.15	12.67	13.01	12.53	11.29	12.74	8.51	10.41	7.64	12.34	7.64	13.29	7.64	13.45	12.33	12.79	7.64	10.16	7.75	10.83	9.54	10.61	13.74	9.72	10.07	12.97	10.43	14.66	8.81
Lambaréné	VEG099	HD2	2X107	0	8.53	7.64	9.15	9.24	9.51	11.17	10.6	7.64	11.36	7.64	8.75	11.91	13.52	12.44	7.64	10.25	11.72	11.94	12.34	11.68	10.55	11.92	8.2	10.26	7.64	12.18	10	12.45	7.64	13.42	11.48	12.41	7.64	10.17	7.84	11.26	9.57	7.64	13.25	9.45	10.48	13.25	10.76	14.3	10.18
Lambaréné	VEG099	HD2	2X107	28	8.32	7.92	9.28	10.45	10.86	10.72	11.62	7.64	12.68	7.64	7.64	11.47	14.44	10.64	7.64	11.04	10.89	12.94	12.86	12.2	12.58	12.41	8.53	9	7.64	10.93	10.54	13.5	7.64	13.24	12.1	9.88	7.64	9.48	7.64	10.29	8.8	7.64	13.39	11.2	10.12	13.08	11.07	14.35	11.14
Lambaréné	VEG099	HD2	2X107	7	8.58	7.98	9.84	10.83	10.83	11.4	7.64	7.9	12.11	7.64	8.58	11.3	14.4	11.55	7.94	11.69	11.6	13.06	12.36	12.6	12.45	12.51	8.32	7.64	7.64	11.64	10.27	13.63	7.64	13.84	12.57	10.79	7.64	10.06	8.66	11.09	9.27	11.95	13.38	11.22	10.66	13.02	11.02	14.31	9.96
Lambaréné	VEG103	HD2	2X107	28	10.02	9.45	10.01	10.15	11.16	12.91	11.95	9.48	11.19	7.64	7.64	11.38	13.54	12.96	8.94	11.71	12.58	13.98	11.76	11.78	12.44	11.61	9.42	11.25	7.64	13.75	11.23	13.95	8.69	15.34	13.02	11.77	7.64	11.65	10.25	12.58	10.38	7.64	12.52	11.64	12.79	14.95	13.44	14.56	10.79
Lambaréné	VEG103	HD2	2X107	0	8.88	7.64	10.08	10.05	10.63	11.37	10.92	7.64	11.44	7.64	8.72	11.6	13.77	12.09	7.64	10.66	12.19	11.76	12.45	12.74	10.79	12.03	8.35	10.29	7.64	12.82	7.64	12.87	7.64	13.44	12.08	12.74	7.64	10.32	8.15	11.25	10.17	11.54	13.3	9.88	10.99	13.43	11.65	15.54	10.1
Lambaréné	VEG103	HD2	2X107	7	8.67	8.09	10.3	10.55	10.57	11.4	7.64	7.64	12.09	7.64	8.03	11.1	14.35	11.51	8.46	11.46	11.95	13.07	12.44	12.32	12.4	13.09	8.7	10.5	7.64	11.77	11.45	13.25	7.64	13.89	12.37	11.08	7.64	10.21	9.13	11.61	9.69	11.68	13.51	11.27	11.81	13.63	12.51	15.3	9.31
Lambaréné	VEG107	HD2	2X107	0	9.09	8.73	10.38	9.53	10.24	12.12	12.09	8.05	10.89	7.64	8.22	11.79	14.72	12.42	7.97	10.65	12.22	13.41	12.23	11.88	12.91	10.86	8.69	11.15	7.64	12.46	10.75	12.77	7.64	14.22	12.06	11.39	7.64	10.64	8.62	11.26	10.3	11.39	12.92	11.43	10.75	13.11	11.98	14.05	10.54
Lambaréné	VEG107	HD2	2X107	28	7.64	7.64	10.16	10.29	11.15	12.02	7.64	9.31	11.57	7.64	9.58	11.64	14.61	12.02	7.95	11.1	16.25	13.87	12.96	11.76	13.12	11.28	8.54	11.07	7.64	13.52	11.57	13.52	7.99	14.24	12.56	10.39	7.64	10.77	8.46	11.5	10.49	10.68	12.95	11.17	11.35	13.92	11.57	13.44	7.64
Lambaréné	VEG110	HD2	2X107	0	8.8	8.4	10.19	9.97	10.31	11.47	10.99	7.64	11.56	7.64	8.04	11.5	13.95	12.51	8.09	10.6	11.72	13.13	12.01	11.7	12.35	12.89	8.61	10.48	7.64	12.61	10.41	12.6	7.64	13.83	11.63	10.62	7.64	10.44	8.15	11.03	9.66	11.1	13.87	11.27	7.64	12.74	9.64	14.48	11.28
Lambaréné	VEG111	HD2	2X107	7	8.61	8.36	10.06	11.25	11.86	11.43	11.79	7.79	12.48	7.64	7.86	11.6	14.29	12.01	8.67	12.22	11.93	13.51	13	13.21	13.16	13.08	8.98	7.64	7.64	12.15	10.82	14.19	7.64	13.93	13.13	11.07	7.64	10.26	8.71	11.63	9.7	12.51	14.27	11.51	10.02	12.71	10.82	13.7	9.85
Lambaréné	VEG111	HD2	2X107	0	9.04	7.64	10.07	10.02	11.12	11.57	13.16	7.64	11.73	7.64	8.93	11.48	13.24	12.52	7.92	10.95	12.66	12.2	12.37	11.55	11.07	11.92	8.55	10.37	7.64	13.23	7.64	12.87	7.97	13.88	12.07	12.79	7.64	10.52	8.18	11.71	10.06	10.74	13.42	10.06	11.83	13.91	12.07	13.46	10.09
Lambaréné	VEG111	HD2	2X107	28	9.34	8.19	10.11	9.35	10.43	11.24	11.14	7.64	11.56	7.64	7.64	11.3	13.63	11.56	7.64	10.69	11.94	12.52	12.16	11.22	11.35	12.33	7.64	7.64	7.64	12.17	10.23	12.81	7.64	13.47	11.99	11.94	7.64	10.01	7.64	11.05	8.95	10.32	13.8	10.38	9.7	12.93	9.43	13.27	9.82
Lambaréné	VEG112	HD2	2X107	0	9.33	8.8	9.34	10.57	11.6	11.88	12.78	7.64	11.91	7.64	7.64	11.21	13.77	12.61	7.9	11.34	12.6	12.49	12.71	12.13	11.21	11.82	8.97	7.64	7.64	12.9	7.64	13.53	7.8	14.03	12.62	13.3	7.64	10.87	8.74	11.49	10.17	10.91	13.17	10.05	10.02	13.21	10.55	14.44	9.92
Lambaréné	VEG112	HD2	2X107	7	9.45	8.59	9.52	10.39	10.93	11.96	12.24	8.46	11.56	7.64	7.64	11.81	14.24	12.31	8.79	11.55	12.33	13.89	12.48	11.91	13.05	11.35	9.2	11.11	7.64	12.82	10.57	12.97	7.77	14.45	12.65	11.56	7.64	10.76	9.62	11.67	9.73	11.72	13.31	11.72	10.77	13.37	11.02	14.36	12.03
Lambaréné	VEG112	HD2	2X107	28	8.75	7.64	10.03	10.85	11.85	11.45	10.82	7.64	12.48	7.64	7.91	10.89	14.15	11.66	7.72	11.12	15.59	13.7	12.97	12.22	12.67	12.34	9.27	7.64	7.64	12.41	11.14	13.15	7.64	13.58	12.25	10.4	7.64	10.11	7.73	11.03	10.46	10.57	13.51	11.56	10.54	13.23	10.61	13.42	7.64
Lambaréné	VEG113	HD2	2X107	7	9.53	8.45	10.23	10.91	11.97	12.19	7.64	9	11.51	7.64	7.64	11.58	14.22	12.77	8.02	11.64	12.35	13.89	12.54	12.53	12.96	12.7	9.3	10.6	7.64	13.19	10.68	13.74	8.28	14.58	12.71	11.52	7.64	11.06	9.01	11.39	9.91	10.92	13.25	11.62	11.72	13.88	11.24	14.64	10.01
Lambaréné	VEG113	HD2	2X107	28	8.68	8.56	9.86	10.15	11.35	11.58	11.18	7.64	11.2	7.64	8.99	11.35	13.44	12.79	7.64	11.04	12.26	11.82	11.89	11.8	10.51	11.96	8.99	10.31	8.12	12.95	7.7	13.33	7.8	13.55	12.31	12.87	7.64	10.66	8.31	11.69	9.76	10.58	13.06	9.72	11.9	13.84	13.13	14.57	8.8
Lambaréné	VEG113	HD2	2X107	0	8.89	8.03	9.85	10.53	11.06	11.44	10.93	7.64	11.85	7.64	8.36	11.89	14.15	11.78	7.64	10.75	11.87	12.06	12.45	11.81	11.03	12.3	9.12	10.4	7.64	12.89	10.31	12.93	7.64	13.61	11.99	12.18	7.64	10.23	8.18	10.58	9.16	10.28	12.91	9.88	10.08	12.77	10.16	15.05	8.2
Lambaréné	VEG114	HD2	2X107	0	8.3	7.64	10.05	9.76	10.02	10.69	12.81	7.64	12.29	7.64	8.12	10.53	13.18	11.46	7.64	10.59	11.69	11.6	12.34	12.05	10.99	12.19	8	10.37	7.64	12.1	10.21	13.03	7.64	13.04	11.84	12.1	7.64	9.58	7.64	10.64	9.23	10.52	13.78	9.47	10.81	13.55	12.65	13.62	10.29
Lambaréné	VEG114	HD2	2X107	28	8.77	7.99	9.52	10.43	9.94	11.15	7.64	7.87	12.13	7.64	7.64	10.78	12.87	10.99	8.1	11.7	11.64	12.92	11.35	12.07	12.12	11.83	8.25	7.64	7.64	11.67	10.52	13.33	7.64	13.6	12.73	10.79	7.64	9.81	8.81	11.22	9.24	11.82	13.83	11.23	10.57	13.12	11.83	13.14	10.48
Lambaréné	VEG114	HD2	2X107	7	9.21	7.64	9.72	9.77	10.28	11.22	11.15	7.64	11.68	7.64	7.64	10.51	13.69	12.04	8	10.92	12.27	13.11	11.86	11.77	12.57	12.03	8.28	10.54	7.64	11.68	11	12.93	7.64	13.56	12.21	11.23	7.64	10.07	8.96	11.58	9.88	11.41	13.15	11.35	12.34	13.87	13.49	13.7	9.63
Lambaréné	VEG115	HD2	2X107	28	9.23	8.51	10.56	10.21	10.57	11.76	7.64	7.64	11.98	7.64	9	11.32	14.06	11.89	8.42	11.65	12.22	13.91	12.74	12.37	13.25	11.99	8.52	7.64	7.64	12.11	10.91	13.46	7.98	14.29	12.61	11.44	7.64	10.68	8.96	11.5	9.73	11.04	13.74	11.66	7.64	13.64	11.57	14.95	11.4
Lambaréné	VEG115	HD2	2X107	7	9.14	8.37	9.95	10.46	10.02	11.59	12.15	8.31	11.46	7.64	7.64	11.15	13.93	12.35	8.72	11.63	11.78	13.33	11.98	12.34	12.4	12.79	8.5	11.3	7.64	12.34	11.26	13.37	7.64	13.83	12.6	11.18	7.64	10.41	9.23	11.96	9.67	11.72	13.72	11.17	12.54	13.97	12.59	14.54	9.63
Lambaréné	VEG115	HD2	2X107	0	9.32	8.82	10.09	9.84	10.71	11.91	11.51	7.64	11.09	7.64	7.64	11.31	13.86	12.2	8.02	10.91	12.36	12.38	12.72	11.77	11.12	11.88	8.4	10.82	7.64	12.92	10.28	13.38	7.77	13.84	12.23	12.8	7.64	10.67	8.18	11.45	9.7	7.64	13.08	10.36	10.69	13.22	10.2	14.32	9.15
Lambaréné	VEG001	ID	3X106	0	8.39	8.41	10.55	8.61	10.48	11.58	12.03	8.33	10.31	7.64	7.64	11.37	13.87	12.41	8.28	10.16	11.8	12.94	11.03	11.87	11.85	11.7	8.49	11.39	7.64	12.41	11.02	11.81	7.64	13.89	11.76	10.79	7.64	10.45	8.71	11.2	9.78	10.96	12.54	10.84	7.64	12.53	10.12	13.23	10.04
Lambaréné	VEG006	ID	3X106	0	10.17	8.62	10.71	7.64	9.33	11.51	11.67	7.66	10.57	7.64	8.01	11.68	14.42	12.68	7.64	10.32	11.92	13.03	11.33	12.02	12.85	11.85	8.57	11.04	7.64	12.92	11.17	12.46	7.64	13.95	11.66	11.4	7.64	10.54	8.73	11.75	10.08	10.82	12.3	10.98	11.33	13.69	13.77	13.73	11.08
Lambaréné	VEG007	ID	3X106	0	7.64	7.64	10.77	9.42	10.83	12.47	12.24	7.64	10.78	7.64	7.64	11.65	13.67	13.49	8.32	10.52	12.87	14.07	11.66	11.53	12.57	10.66	8.93	11.56	7.64	13.12	11.81	12.44	8.23	14.77	11.92	11.58	7.64	11.49	9.1	11.68	10.65	11.22	12.83	10.77	7.64	13.48	10.58	12.66	7.64
Lambaréné	VEG009	ID	3X106	0	9.07	8.9	10.25	9.49	9.47	11.77	11.78	8.7	10.85	7.64	9.18	11.62	13.94	12.63	7.83	10.51	12.25	13.51	11.44	11.52	12.2	10.83	8.27	11.32	7.64	12.86	11.56	12.43	7.64	14.24	11.89	11.52	7.64	10.64	9.14	11.49	10.2	11.14	13.11	11.24	10.86	13.18	12.27	13.87	11.54
Lambaréné	VEG013	ID	3X106	0	8.74	7.93	9.67	9.11	10.23	10.75	11.52	7.64	10.8	7.64	8.68	11.16	13.55	11.57	7.64	10.18	11.66	12.68	11.25	11.66	11.65	11.63	8.11	10.77	7.64	11.82	10.28	12.12	7.64	13.71	11.68	11.08	7.64	9.93	8.25	10.99	9.7	11.02	13.55	10.86	7.64	13.05	11	12.93	11.11
Lambaréné	VEG014	ID	3X106	0	9.97	9.16	11.04	9.97	10	12.43	12.21	9.69	11.15	7.64	7.64	11.45	13.75	11.92	8.73	11.76	14.46	14.04	11.19	11.99	12.25	12.46	8.93	7.64	7.64	13.23	11.32	13.96	8.34	14.9	12.72	11.84	7.64	11.22	10.33	12.3	10.49	7.64	13.12	11.11	7.64	7.64	7.64	13.8	9
Lambaréné	VEG014	ID	3X106	7	10.05	9.4	11.64	7.64	11.43	12.94	12.52	9.18	10.12	7.64	7.64	11.91	13.91	13.11	9.32	11.43	12.86	14.13	10.63	12.18	12.39	12.75	9.54	7.64	7.64	13.18	11.1	13.35	8.95	15.3	12.44	12.18	7.64	11.82	10.82	12.4	10.54	10.75	12.42	11.64	7.64	13.89	7.64	14.06	11.81
Lambaréné	VEG014	ID	3X106	28	8.82	8.22	10.16	9.78	9.08	11.61	7.64	8.07	11.82	7.64	7.64	10.79	12.74	11.92	8.35	11.09	11.7	13.19	10.99	11.68	11.68	12.79	8.03	10.84	7.64	12.14	11.06	12.8	7.64	14	11.95	10.91	7.64	10.45	8.69	11.28	9.33	7.64	13.91	11.33	9.56	13.08	10.3	13.32	10.48
Lambaréné	VEG015	ID	3X106	28	9.16	8.74	10.61	7.64	10.72	12.04	11.57	9.02	10.7	7.64	7.64	11.6	13.63	12.25	8.13	11.31	12.57	13.59	10.87	11.98	12.44	12.75	8.44	10.95	7.64	13.25	11.09	13.7	7.97	14.28	12.6	11.39	7.64	10.81	9.07	11.68	10.29	7.64	13.55	10.85	10.38	7.64	7.64	12.22	10.55
Lambaréné	VEG020	ID	3X106	0	9.72	7.64	10.64	10.01	10.66	12.51	11.86	7.64	10.83	7.64	9.99	11.87	13.95	13.65	8.27	11.06	13.22	14.47	11.89	11.52	12.84	11.14	8.9	11.3	7.64	13.63	10.88	12.94	8.4	14.84	12.24	11.56	7.64	11.57	9.86	11.71	10.78	11.35	12.89	12.04	7.64	13.46	11.3	15.17	12.47
Lambaréné	VEG023	ID	3X106	0	9.43	7.64	9.31	7.64	9.87	9.21	11.68	7.64	10.56	7.64	7.9	12.6	12.93	7.64	8.04	10.89	12.62	11.93	11.14	11.75	10.52	12.55	8.23	10.91	7.64	11.16	7.64	13.04	7.64	9.4	12.23	13.05	7.64	7.64	9.19	11.43	9.94	10.37	13.32	9.97	10	12.56	11.01	14.29	10.94
Lambaréné	VEG023	ID	3X106	7	9.5	8.78	10.56	9.81	11.82	12.14	11.75	8.59	10.5	7.64	7.64	11.05	13.68	12.36	8.27	11.37	12.36	13.41	11.31	12.36	12.58	12.71	8.66	7.64	7.64	12.58	10.52	13.33	7.64	14.56	12.49	11.45	7.64	10.87	9.52	11.28	10.16	10.76	12.84	11.34	7.64	13.48	7.64	13.65	10.19
Lambaréné	VEG023	ID	3X106	28	8.85	8.65	10.25	10.09	10.7	11.39	7.64	7.64	11.9	7.64	8.65	11.57	13.17	12.02	7.64	11.01	12.32	11.69	12.2	12.64	10.95	13.14	8.35	10.98	7.64	12.68	7.64	13.23	7.64	13.55	12.34	12.89	7.64	10.21	8.16	10.88	9.7	7.64	13.24	9.68	10.67	13.24	11.2	14.73	10.25
Lambaréné	VEG027	ID	3X106	7	9.12	8.36	10.41	10.19	10.77	11.51	11.78	8.27	11.48	7.64	7.78	11.74	14.19	12.1	8.43	11.69	12.46	13.1	11.62	12.73	12.78	12.64	8.51	10.89	7.64	12.39	11.05	13.61	7.77	13.84	12.61	11.23	7.64	10.22	9.46	11.25	9.96	7.64	13.21	11.21	9.63	12.73	10	15.23	10.85
Lambaréné	VEG028	ID	3X106	0	10.05	9.53	10.92	7.64	10.9	13.16	12.81	9.59	7.64	7.64	8.78	12.25	13.5	13.78	8.83	10.81	12.7	14.11	9.45	11.27	12.34	10.49	9.59	12.38	7.64	13.82	7.64	12.67	8.75	15.51	12.27	11.76	7.64	11.89	10.54	12.08	10.68	11.47	12.06	11.52	7.64	7.64	7.64	12.35	7.64
Lambaréné	VEG031	ID	3X106	0	9.95	9.59	12.13	7.64	10.8	13.2	12.73	8.98	9.68	7.64	10.08	12.52	14	13.95	9.05	10.76	12.77	13.95	10.17	11.61	12.41	11.39	9.41	11.81	7.64	13.8	11.01	12.68	8.65	15.55	12.07	12.02	7.64	12.05	10.34	12.24	10.75	11.3	12.24	11.69	7.64	13.95	7.64	11.45	12.28
Lambaréné	VEG055	ID	3X106	7	10.22	9.51	11.14	7.64	10.9	12.88	12.57	9.05	10.56	7.64	7.64	12.02	14.01	13.61	9.64	11.42	12.93	14.2	11.36	11.87	12.94	11.22	9.23	11.85	7.64	13.9	10.98	13.22	9.27	15.36	12.57	11.94	7.64	11.9	10.54	12.17	10.56	7.64	12.4	11.91	7.64	7.64	7.64	14.83	11.71
Lambaréné	VEG055	ID	3X106	0	9.45	8.76	10.17	10.12	10.55	12	11.54	9.09	11.67	7.64	9.19	11.48	14.23	11.44	8.17	11.66	12.35	13.71	11.89	12.5	12.99	12.47	8.31	10.22	7.64	12.94	10.31	14.11	7.82	14.26	12.49	11.25	7.64	10.65	9.02	11.32	10.02	7.64	13.53	11.59	10.05	13.26	10.06	15.28	11
Lambaréné	VEG055	ID	3X106	28	8.49	8.73	9.69	9.76	10.23	11.14	7.64	7.64	11.96	12.98	7.85	11.86	13.29	11.9	7.64	10.73	11.91	11.6	11.77	12.2	10.57	12.76	7.66	10.48	7.64	11.99	7.64	12.99	7.64	13.25	12	12.71	7.64	9.88	8.05	10.4	9.23	11.19	13.93	9.5	9.73	13.05	10.31	15.65	10.68
Lambaréné	VEG061	ID	3X106	0	7.64	7.64	10.9	10.4	11.21	12.19	7.64	7.64	11.57	7.64	7.91	11.55	14.36	11.52	8.86	12.11	16.4	13.64	11.6	12.35	12.19	12.13	9.2	7.64	7.64	12.99	11.05	14.29	7.69	14.45	12.98	10.05	7.64	10.68	9.99	12.04	11.29	7.64	13.72	10.81	7.64	13.56	10.86	13.69	7.64
Lambaréné	VEG061	ID	3X106	28	9.09	8.92	10.36	10.32	11.07	11.72	11.8	8.11	11.58	7.64	7.64	11.1	13.8	12.25	8.41	11.57	12.11	13.37	11.64	12.18	12.16	12.12	8.63	11.18	7.64	12.07	11.07	13.48	7.73	13.99	12.44	11.15	7.64	10.68	9.46	11.82	9.68	11.24	13.71	11.54	10.68	13.42	12.31	14.2	10.07
Lambaréné	VEG061	ID	3X106	7	10.35	8.99	11.11	7.64	11.9	12.79	12.49	9.24	10.8	7.64	8.87	11.42	14.34	13.4	8.55	11.61	13.16	14.19	11.08	12.12	12.66	12.28	9.17	10.5	7.64	13.55	11.05	13.49	9.1	15.09	12.71	12.23	7.64	11.66	10.01	11.91	10.69	11.78	13.51	11.99	10.39	13.56	10.22	14.11	10.57
Lambaréné	VEG062	ID	3X106	0	9.52	8.47	10.23	9.77	10.85	11.9	11.47	7.64	10.62	7.64	9.16	12	14.01	12.29	7.71	11.19	12.27	12.54	11.72	12.22	11.34	12.25	8.28	10.95	7.64	13.12	7.64	13.71	7.68	13.88	12.56	12.45	7.64	10.5	9.33	11.47	9.35	7.64	12.92	10.31	7.64	13.22	10.29	13.64	10.76
Lambaréné	VEG062	ID	3X106	28	9	7.64	10.08	9.73	9.87	11.23	7.64	7.64	11.4	13.61	8.38	11.15	12.82	10.99	7.64	11.11	12.17	11.42	11.11	11.79	10.16	12.49	8.13	11.04	7.64	12.66	11.01	13.25	7.64	13.32	12.48	13.2	7.64	9.86	8.96	12.09	9.76	7.64	13.81	9.8	12.29	14.28	13.67	13.04	9.35
Lambaréné	VEG062	ID	3X106	7	10.06	9.37	10.58	10.36	11.7	12.6	11.94	9.39	10.82	7.64	7.64	11.4	14.05	13.13	8.7	11.51	12.75	14.19	11.97	12.05	13.05	11.73	9.12	10.91	7.64	13.42	10.45	13.41	8.32	14.96	12.66	11.89	7.64	11.48	9.6	11.63	10.3	10.77	12.46	11.95	7.64	13.19	7.64	13.74	10.65
[truncated: 56 more rows]
[truncated: 99 more columns]

## Sheet: Table S4D_Kilifi
Table S4D. dcRT-MLPA gene expression data of the Kilifi (Kenya) cohort (normalized to GAPDH and log2-transformed).
[truncated: 77 more rows]
[truncated: 99 more columns]
