# Supplementary material for: Transcriptomic signatures induced by the Ebola virus vaccine rVSVΔG-ZEBOV-GP in adult cohorts in Europe, Africa, and North America: a molecular biomarker study
Source: Lancet Microbe. Author manuscript; Available in PMC 2022 Sep 7. (PMC7613316; doi:10.1016/S2666-5247(21)00235-4)
Supplement: Supplementary Material [file EMS152556-supplement-Supplementary_Material.zip › 1-s2.0-S2666524721002354-mmc5.xlsx]

## Sheet: A. Geneva_Vacc vs. D0
Table S5A. Differential Gene Expression Analysis in Geneva cohort, all vaccinees vs. Day 0. (Mann-Whitney test with Benjamini-Hochberg correction for multiple testing, p < 0.05, log2FC ≤ -0.6 and ≥ 0.6).
Module	Gene	d1			d3			d7			d14			d28
		Log2FC	P-value	P-value adj	Log2FC	P-value	P-value adj	Log2FC	P-value	P-value adj	Log2FC	P-value	P-value adj	Log2FC	P-value	P-value adj
IFN signaling genes	IFI44L	4.9	1.40329e-28	4.93491e-27	4.75	4.66119e-31	6.55674e-29	4.09	7.12184e-29	2.8623e-27	1.845	2.76522e-20	4.40348e-19	0.785	7.35676e-07	4.31188e-06			p < 0.0001
IFN signaling genes	OAS3	4.7	3.03418e-31	5.12169e-29	3.41	2.76647e-31	5.12169e-29	2.95	1.09395e-29	6.15528e-28	1.55	2.13001e-22	4.2803e-21	0.615	3.91614e-09	3.00475e-08			0.0001 ≤ p < 0.001
IFN signaling genes	IFI44	4.02	1.51825e-29	7.53769e-28	3.95	8.32264e-32	2.34144e-29	3.39	2.72483e-29	1.2104e-27	1.39	3.94192e-21	6.65396e-20	0.535	2.4753e-06	1.37444e-05			0.001 ≤ p < 0.01
IFN signaling genes	IFI6	3.64	1.24169e-28	4.55648e-27	2.6	1.25241e-29	6.60647e-28	1.78	6.00747e-23	1.23666e-21	1	1.04386e-13	1.08768e-12	0.49	7.70744e-07	4.48626e-06			0.01 ≤ p < 0.05
Myeloid associated genes	CCL2	3.57	9.64669e-33	4.19484e-30	0.47	3.00902e-12	2.88593e-11	0.11	6.89828e-08	4.62581e-07	0	0.473492	0.712348	0	0.176439	0.339213
IFN signaling genes	OAS1	3.53	1.86435e-27	5.61968e-26	2.78	6.89935e-31	6.69631e-29	2.48	9.40696e-29	3.60885e-27	1.455	7.2283e-24	1.56428e-22	0.515	7.14915e-08	4.75109e-07			-0.6 ≤ log2FC ≥ 0.6
IFN signaling genes	IFIT3	3.38	1.09421e-30	8.78165e-29	2.14	6.56971e-30	4.26526e-28	1.75	1.82444e-27	5.61968e-26	0.735	2.58251e-16	3.11377e-15	0.3	0.0015097	0.00517961
Th1 associated genes	CXCL10	3.31	3.48599e-29	1.47109e-27	0.49	4.54415e-11	3.91353e-10	0.03	0.0449852	0.109416	0.09	0.146669	0.287881	-0.09	0.581026	0.840611
IFN signaling genes	IFIH1	3.23	6.658e-31	6.69631e-29	1.35	4.27991e-27	1.2456e-25	1.01	2.34433e-22	4.60144e-21	0.535	2.13373e-12	2.09403e-11	0.31	8.78634e-05	0.000380291
IFN signaling genes	IFIT2	3.19	2.40708e-29	1.12865e-27	1.69	9.85666e-26	2.4948e-24	1.36	4.24093e-24	9.41934e-23	0.665	1.38908e-13	1.42974e-12	0.315	0.000450842	0.00175351
IFN signaling genes	OAS2	3.19	7.14062e-31	6.69631e-29	2.48	1.14453e-30	8.78165e-29	2.08	1.00963e-29	6.08663e-28	0.935	6.57438e-21	1.08799e-19	0.4	6.44007e-09	4.8101e-08
IFN signaling genes	SOCS1	2.94	1.3349e-16	1.68158e-15	0.42	0.0443055	0.108388	-0.1	0.517735	0.769311	0.41	0.0853614	0.186645	0.845	0.0012815	0.00450661
IFN signaling genes	IFI35	2.8	2.22361e-26	5.86477e-25	1.14	1.0917e-27	3.54383e-26	0.66	3.37734e-18	4.93154e-17	0.31	6.90582e-08	4.62581e-07	0.14	0.00495304	0.0153127
IFN signaling genes	IFITM1/3	2.79	4.08919e-23	8.6282e-22	2.24	1.36455e-26	3.71509e-25	1.4	7.95773e-15	8.7225e-14	0.935	6.50154e-09	4.81342e-08	0.29	0.00989652	0.0291034
IFN signaling genes	GBP1	2.71	4.85949e-22	9.32138e-21	1.15	2.53341e-19	3.88764e-18	0.83	9.13667e-16	1.05635e-14	0.5	9.32689e-09	6.78612e-08	0.44	3.22018e-05	0.000155304
IFN signaling genes	IFIT5	2.44	9.94039e-33	4.19484e-30	1.66	3.09943e-30	2.17993e-28	1.46	5.54199e-27	1.55915e-25	0.7	3.01684e-15	3.35027e-14	0.27	0.000178274	0.000730404
IFN signaling genes	FCGR1A	2.42	3.38897e-18	4.93154e-17	0.45	0.0575557	0.134562	0.22	0.673043	0.928261	0.47	0.356043	0.575671	0.16	0.786133	1
IFN signaling genes	STAT2	2.21	1.88957e-28	6.37919e-27	0.86	1.00501e-25	2.4948e-24	0.56	1.29076e-15	1.45254e-14	0.32	3.38423e-08	2.34122e-07	0.25	5.60138e-05	0.000255544
IFN signaling genes	CD274	2.04	7.08707e-22	1.32922e-20	0.72	1.68313e-05	8.60944e-05	0.34	0.00612591	0.0183995	0.24	0.117275	0.241574	0.245	0.0651607	0.14904
IFN signaling genes	STAT1	1.91	1.31395e-24	3.08048e-23	0.66	7.7064e-18	1.10241e-16	0.5	3.1073e-12	2.9467e-11	0.21	4.86695e-05	0.00022769	0.185	0.00463732	0.0144424
IFN signaling genes	GBP2	1.9	8.41248e-22	1.54351e-20	0.46	1.28718e-10	1.06508e-09	0.25	5.29129e-05	0.000244035	0.245	4.99427e-05	0.000231602	0.22	0.00152007	0.00519407
IFN signaling genes	IRF7	1.86	2.74515e-16	3.26324e-15	1.01	5.7022e-12	5.3474e-11	0.56	0.000731134	0.0027184	0.205	0.31218	0.531209	0.12	0.706438	0.957037
IFN signaling genes	INDO	1.67	2.00442e-21	3.59942e-20	-0.07	0.785812	1	-0.13	0.643346	0.903468	-0.125	0.294765	0.508756	-0.075	0.986288	1
Chemokines	CCL11	1.62	2.09383e-12	2.07905e-11	0.15	0.347797	0.564501	0.12	0.40842	0.643109	-0.005	0.409802	0.643297	-0.235	0.0789699	0.174023
IFN signaling genes	GBP5	1.52	7.93342e-20	1.23996e-18	0.29	4.88294e-05	0.00022769	0.19	0.00224116	0.00744701	0.25	3.25817e-05	0.000156244	0.215	0.00117607	0.00415313
IFN signaling genes	TAP1	1.24	3.1677e-21	5.45621e-20	0.42	3.45029e-14	3.68614e-13	0.42	1.10211e-09	8.77528e-09	0.325	1.08281e-06	6.25952e-06	0.33	2.16204e-06	1.20845e-05
Pattern recognition receptors	TLR7	1.23	2.42634e-24	5.53468e-23	0.64	8.30579e-11	7.08089e-10	0.35	6.37085e-05	0.00028754	0.12	0.241575	0.438472	-0.045	0.839797	1
Scavenger receptors	MARCO	1.16	0.000127613	0.000530569	1.02	0.000541826	0.00207864	-0.08	0.584979	0.840611	-0.075	0.704542	0.956002	0.03	0.867482	1
IFN signaling genes	TAP2	1.06	4.65852e-17	6.14342e-16	0.49	4.10486e-07	2.49245e-06	0.37	0.00200185	0.00673131	0.535	1.80085e-05	9.15612e-05	0.55	8.04671e-09	5.90559e-08
Th1 associated genes	IL1B	1.03	2.12806e-21	3.74185e-20	0.24	0.0050392	0.0154658	0.16	0.0467064	0.112308	-0.095	0.697258	0.949171	-0.05	0.897058	1
IFN signaling genes	IFI16	0.89	1.23821e-25	2.98587e-24	0.26	3.28894e-06	1.80251e-05	0.27	4.5501e-07	2.74306e-06	0.035	0.83874	1	-0.15	0.00130726	0.00457814
Small GTPases - (Rho) GTPase activating proteins	RAB24	0.83	9.144e-17	1.16932e-15	0.31	1.87121e-07	1.17858e-06	0.11	0.0331147	0.0849507	-0.05	0.454976	0.695651	-0.135	0.01236	0.0357254
Pattern recognition receptors	TLR4	0.82	3.0357e-17	4.13247e-16	0.14	0.0250986	0.0672483	0.03	0.556697	0.815846	-0.04	0.293841	0.508201	-0.14	0.191009	0.361461
Pattern recognition receptors	TLR3	0.77	6.56755e-07	3.87623e-06	0.49	0.0102029	0.0297966	0.3	0.0837487	0.183594	0.005	0.674291	0.928261	0.02	0.990489	1
Myeloid associated genes	CD163	0.68	1.41587e-13	1.43975e-12	0.22	0.000599285	0.00226815	0.21	0.00147203	0.00509177	0.085	0.930843	1	-0.15	0.0151852	0.042864
Inflammasome components	NLRP13	0.67	9.66252e-11	8.07442e-10	0.25	0.00247396	0.00818832	0.16	0.150729	0.294479	0.105	0.612337	0.870055	0.195	0.0152724	0.0429664
Treg associated genes	LAG3	0.66	7.50826e-05	0.000331779	0.16	0.363772	0.585247	-0.07	0.213324	0.394837	-0.07	1.88224e-05	9.51262e-05	-0.07	8.88993e-11	7.50311e-10
Th1 associated genes	IL15	0.63	2.29038e-16	2.80157e-15	0.35	2.98943e-14	3.23471e-13	0	0.00281735	0.00918087	0	0.801212	1	0	0.442519	0.68107
Pattern recognition receptors	NOD2	0.63	3.27927e-10	2.66125e-09	0.26	4.10793e-05	0.00019478	0.2	0.000981658	0.00354068	0.105	0.00943434	0.0278412	-0.04	0.888993	1
Pattern recognition receptors	NOD1	0.55	2.71248e-17	3.753e-16	0.27	1.23582e-07	7.9621e-07	0.33	1.52822e-09	1.20543e-08	0.12	0.00220945	0.00737066	-0.03	0.879472	1
Apoptosis - Survival	TNFRSF1A	0.52	4.07336e-17	5.45701e-16	0	0.793599	1	0.11	0.0524442	0.123986	0.03	0.443018	0.68107	0	0.95486	1
Th9 associated genes	IL9	0.51	3.85837e-11	3.39215e-10	0.38	3.59897e-08	2.46954e-07	0.22	8.61231e-05	0.00037468	0.11	0.121981	0.248078	0.02	0.969355	1
Pattern recognition receptors	CLEC7A	0.5	5.79163e-16	6.78907e-15	0.34	2.95449e-12	2.86619e-11	0.3	6.62335e-08	4.50815e-07	0.18	0.00787379	0.0234823	-0.055	0.393593	0.62325
Cell activation	LYN	0.48	1.73058e-16	2.14795e-15	0.05	0.538253	0.795597	0.11	0.0101724	0.0297966	-0.035	0.954656	1	0.015	0.975808	1
Treg associated genes	TGFB1	0.48	6.28857e-14	6.63444e-13	0.16	0.000104899	0.000442674	0.18	7.29914e-05	0.000324236	0.065	0.0670236	0.152474	0.01	0.823228	1
Th17 associated genes	IL22RA1	0.47	8.64152e-12	7.92766e-11	0	0.478565	0.7187	-0.11	0.934439	1	-0.04	0.899176	1	-0.07	0.835836	1
Myeloid associated genes	CD14	0.45	1.10735e-15	1.26297e-14	0.36	2.05182e-10	1.68129e-09	0.16	0.00358402	0.0115016	0.1	0.0591143	0.137445	-0.045	0.214511	0.395902
Inflammasome components	NLRP3	0.44	1.70862e-11	1.53412e-10	0.44	4.1061e-11	3.57273e-10	0.09	0.125001	0.252394	-0.1	0.469552	0.708947	-0.17	0.115991	0.240532
Myeloid associated genes	FPR1	0.43	4.58802e-10	3.6879e-09	0.1	0.185825	0.354833	0.04	0.581628	0.840611	0	0.693565	0.947199	-0.075	0.393589	0.62325
Pattern recognition receptors	TLR5	0.43	5.91763e-05	0.00026852	0.2	0.0148706	0.0422586	0.13	0.0715283	0.159709	0.09	0.143966	0.284301	0.135	0.28884	0.502779
Cell growth - proliferation	AREG	0.43	1.77997e-11	1.58136e-10	0.17	9.47593e-05	0.000405974	0.11	0.0310463	0.0805568	0.11	0.116625	0.241254	-0.05	0.983065	1
T cell subset markers	PTPRCv2	0.43	1.29608e-12	1.30225e-11	-0.09	0.0139801	0.0398622	-0.11	0.00279921	0.00915711	-0.05	0.056873	0.133707	0.025	0.985483	1
Pattern recognition receptors	TLR1	0.37	3.81761e-06	2.07875e-05	0.18	0.045728	0.110586	0.1	0.361903	0.584028	0.065	0.72325	0.975116	0.065	0.464275	0.706918
Chemokines	CCL19	0.35	8.20867e-05	0.00035897	-0.02	0.324588	0.536111	-0.17	0.0301328	0.0787372	-0.075	0.209885	0.390182	-0.09	0.285794	0.501476
Intracellular transport	KIF1B	0.35	1.37403e-08	9.82779e-08	-0.01	0.85142	1	0.11	0.0258848	0.0691354	-0.01	0.956246	1	0.07	0.220907	0.405316
Anti-microbial activity	LTF	0.35	0.0266654	0.0709956	-0.18	0.975057	1	0.04	0.839654	1	0.045	0.285439	0.501476	-0.285	0.713629	0.963685
Pattern recognition receptors	TLR2	0.33	0.000367107	0.00144784	-0.05	0.293505	0.508201	0.12	0.141923	0.281181	0.035	0.346881	0.564501	-0.095	0.287635	0.502779
Small GTPases - (Rho) GTPase activating proteins	TAGAP	0.3	1.31656e-11	1.19482e-10	-0.07	0.460912	0.703454	0.15	0.00385386	0.0120917	0.08	0.271638	0.481643	0.065	0.652843	0.910186
Cell activation	HCK	0.29	3.23808e-08	2.25863e-07	0	0.955742	1	0.03	0.646342	0.904664	0	0.660717	0.91869	-0.05	0.674125	0.928261
Th1 associated genes	IFNG	0.29	0.0384469	0.0960252	0	0.557776	0.81588	0	0.850864	1	0	0.750154	1	0	0.92918	1
Inflammasome components	NLRP4	0.26	0.101256	0.215265	0.19	0.364046	0.585247	0.12	0.45373	0.695006	0.24	0.205968	0.384595	0.25	0.105922	0.224057
Pattern recognition receptors	TLR8	0.26	0.0280886	0.0740837	-0.09	0.366112	0.586334	-0.15	0.23126	0.421563	-0.03	0.342306	0.558812	0.025	0.67783	0.929023
Cell activation	SLAMF7	0.25	0.000463119	0.00179299	0.69	9.25978e-19	1.39558e-17	0.4	2.78031e-09	2.15282e-08	0.23	0.000275916	0.00109846	0.005	0.470481	0.709082
Inflammation	TIMP2	0.25	3.07653e-08	2.16382e-07	0.09	0.00593658	0.0179587	0.04	0.192484	0.363438	0.025	0.853582	1	0.09	0.00815748	0.0242426
Apoptosis - Survival	CASP8	0.24	1.29616e-07	8.28755e-07	0.01	0.852966	1	0.1	0.136597	0.271265	-0.015	0.742763	0.995067	-0.095	0.00374233	0.0118742
Pattern recognition receptors	CD209	0.24	0.0341063	0.0864436	-0.02	0.666381	0.923883	0.2	0.482277	0.722988	0.18	0.255458	0.456794	0.185	0.038237	0.0960252
Inflammation	DSE	0.17	0.0496223	0.118308	-0.09	0.0278019	0.0735573	-0.13	0.106659	0.22505	0.13	0.0886125	0.192259	0.13	0.010487	0.0305207
Th2 associated genes	IL4δ2	0.17	0.117812	0.241929	0.04	0.898255	1	0.04	0.585639	0.840611	-0.045	0.186432	0.355189	0.025	0.889033	1
Th1 associated genes	TNF	0.17	1.18514e-06	6.80445e-06	0.45	1.51684e-20	2.46194e-19	0.21	1.88858e-07	1.18071e-06	0.145	4.18991e-06	2.26685e-05	0.165	7.04968e-06	3.78976e-05
Myeloid associated genes	IL12B	0.16	0.40677	0.641709	-0.1	0.364995	0.585657	-0.12	0.069931	0.158235	-0.455	0.00501986	0.0154626	-0.105	0.257252	0.459029
Pattern recognition receptors	TLR9	0.16	0.540254	0.797158	-0.34	0.00485474	0.015064	0.02	0.510523	0.759932	-0.085	0.329786	0.541516	-0.205	0.0186673	0.0515411
Cell growth - proliferation	BMP6	0.14	0.00104062	0.00370582	-0.01	0.935232	1	0.05	0.298071	0.513413	0.02	0.347388	0.564501	-0.04	0.760167	1
Apoptosis - Survival	TNFRSF1B	0.14	0.0811293	0.178315	0.25	0.000381208	0.00149646	-0.08	0.430197	0.666213	-0.1	0.0093073	0.0275627	-0.195	0.000267516	0.0010803
Myeloid associated genes	CXCL13	0.12	0.10056	0.214325	0.03	0.324081	0.536111	0.06	0.0929882	0.200721	0.1	0.0856599	0.186814	0.15	0.0201871	0.0549609
Inflammasome components	NLRP2	0.11	0.044245	0.108388	-0.07	0.108755	0.2289	-0.03	0.924926	1	-0.045	0.734989	0.988677	-0.08	0.214838	0.395902
Intracellular transport	SEC14L1	0.11	0.011402	0.0330697	-0.26	2.00431e-05	0.000100097	-0.16	0.00216012	0.00723469	-0.02	0.426594	0.661848	0.025	0.735651	0.988677
Mitochondrial Stress - Proteasome	HPRT	0.11	0.312096	0.531209	0.35	1.39775e-06	7.91747e-06	0.28	0.000167966	0.000691529	0.115	0.0475837	0.11377	-0.12	0.033953	0.0863142
Apoptosis - Survival	FLCN	0.08	0.353668	0.572928	0.29	1.07912e-05	5.6221e-05	0.31	4.48386e-05	0.000211418	0.25	0.000726585	0.00271344	0.16	0.00367026	0.0116894
Inflammasome components	NLRC4	0.08	0.114168	0.237334	0.19	2.90068e-05	0.000143168	-0.16	0.000552772	0.00210153	-0.145	0.000738922	0.00273531	-0.07	0.0291579	0.0764262
Treg associated genes	CCL4	0.07	0.181905	0.348927	0.22	5.65149e-07	3.35906e-06	0.15	0.000274561	0.00109846	0.09	0.0177758	0.0495142	0.04	0.584472	0.840611
E3 ubiquitin protein ligases	NEDD4L	0.05	0.122534	0.248602	-0.13	0.159862	0.310168	-0.09	0.609808	0.867922	0.155	0.0505495	0.119842	0	0.607281	0.866269
Anti-microbial activity	BPI	0.04	0.837466	1	-0.41	0.0197644	0.0539842	-0.11	0.247081	0.446413	-0.265	0.193698	0.364913	-0.67	1.01967e-05	5.34533e-05
Small GTPases - (Rho) GTPase activating proteins	RAB33A	0.03	0.952563	1	0.06	0.641967	0.903034	0.19	0.000859026	0.0031386	0.2	0.000953559	0.00345409	0.275	0.00252431	0.00832233
Inflammation	TNIP1	0.02	0.917911	1	0	0.97233	1	-0.09	0.305502	0.52514	0.14	0.249259	0.447606	0.075	0.201013	0.376176
T cell subset markers	AIRE	0	0.666641	0.923883	0	0.88929	1	0	0.93821	1	0	0.0603145	0.139626	0	0.133296	0.265335
Transcriptional regulators - activators	CAMTA1	0	0.321537	0.536111	0	1	1	0	0.321537	0.536111	0	0.323687	0.536111	0	0.328045	0.539708
Chemokines	CCL13	0	1.35572e-07	8.60319e-07	0	0	0	0	0	0	0	0.319424	0.536111	0	0.315141	0.535169
Myeloid associated genes	CCL3	0	0.675299	0.928261	0	0.0580251	0.135285	0	0.0405027	0.100247	0	0.12408	0.251136	0	0.0158856	0.0443954
Chemokines	CXCL9	0	0.288266	0.502779	0	0.319558	0.536111	0	0.187681	0.356763	0	0.308714	0.528509	0	0.121381	0.247453
Apoptosis - Survival	FASLG	0	0.00286458	0.00929886	0	0.00518272	0.0158486	0	0.0014933	0.00514427	0	0.975556	1	0	0.128774	0.25816
Th2 associated genes	IL10	0	0.534892	0.792015	0	0.615432	0.872983	0	0.712182	0.963272	0	0.0710089	0.159645	0	0.228203	0.417795
Myeloid associated genes	IL12A	0	0.527266	0.782096	-0.22	0.400944	0.633702	-0.01	0.935814	1	-0.135	0.373931	0.595468	-0.68	0.0149515	0.0423457
Th2 associated genes	IL13	0	0.0026375	0.00866167	0	0.617591	0.874575	0	0.821286	1	0	0.418971	0.652003	0	0.190334	0.360993
Th17 associated genes	IL17A	0	0.550775	0.80985	0	0.838544	1	0	0.831313	1	0	0.782482	1	0	0.464857	0.706918
Th1 associated genes	IL2	0	0.272363	0.481918	0	0.805251	1	0	0.0987527	0.211541	0	0.248516	0.447223	0	0.484398	0.72488
Th2 associated genes	IL4	0	0.0744808	0.165426	0	0.0315242	0.0813653	0	0.109987	0.230917	0	0.653522	0.910186	0	0.412033	0.645188
Pattern recognition receptors	MRC1	0	0.321537	0.536111	0	0	0	0	0	0	0	0	0	0	0	0
Pattern recognition receptors	MRC2	0	0.415245	0.647813	0	0.0445629	0.108702	0	0.997509	1	0	0.0454977	0.110345	0	0.0474301	0.113724
Inflammasome components	NLRP10	0	0	0	0	0	0	0	0	0	0	0	0	0	0	0
Inflammasome components	NLRP11	0	0	0	0	0	0	0	0	0	0	0	0	0	0	0
Inflammasome components	NLRP6	0	0.0625842	0.143535	0	0.000642402	0.00242048	0	0.433996	0.670866	0	0.289515	0.502779	0	0.0961192	0.206424
Inflammasome components	NLRP7	0	0.197894	0.371162	0	0.0955556	0.205737	0	0.161784	0.312462	0	0.0242088	0.0650708	0	0.00103877	0.00370582
Small GTPases - (Rho) GTPase activating proteins	RAB13	0	0.0992195	0.212003	0	0.58379	0.840611	0	0.0384556	0.0960252	0	0.563059	0.820763	0	0.628727	0.888854
Th17 associated genes	RORC	0	1	1	0	1	1	0	1	1	0	0.309914	0.529489	0	0.556786	0.815846
Inflammation	SPP1	0	0.585214	0.840611	0	0.673237	0.928261	0	0.338385	0.554558	0	0.0154874	0.0434266	0	0.371518	0.592744
Small GTPases - (Rho) GTPase activating proteins	TBC1D7	0	0.101912	0.216114	0	0.251665	0.450967	0	0.564853	0.821347	0	0.604559	0.864826	0	0.689452	0.943107
Th1 associated genes	TBX21	0	0.0711213	0.159645	0.51	1.28386e-06	7.32146e-06	0.52	2.00756e-07	1.24587e-06	0	0.163206	0.314488	0.12	0.0500227	0.118927
Pattern recognition receptors	TLR10	0	0.321537	0.536111	0	0.321537	0.536111	0	0.321537	0.536111	0	0.323687	0.536111	0	0.328045	0.539708
Transcriptional regulators - activators	TWIST1	0	0.637819	0.898696	0	0.208953	0.389308	0	0.988546	1	0	0.644792	0.903995	0	0.678055	0.929023
Cell growth - proliferation	VEGF	0	0.000103929	0.000440786	0	0.565406	0.821347	0	0.649067	0.906974	0	0.151853	0.295991	0	0.242914	0.439956
Transcriptional regulators - activators	ZNF532	0	7.67611e-05	0.000337429	0	0.0923047	0.199757	0	0.117353	0.241574	0	0.380926	0.605464	0	0.467514	0.708714
Treg associated genes	CTLA4	-0.01	0.902193	1	0.13	0.00113505	0.00402513	0.11	0.00305327	0.0098734	-0.02	0.856714	1	-0.03	0.880277	1
Th2 associated genes	IL5	-0.04	0.507988	0.757494	-0.46	0.0714541	0.159709	-0.33	0.0425059	0.104592	-0.255	0.0703845	0.158836	-1.255	9.51531e-08	6.27415e-07
Myeloid associated genes	IL23A	-0.07	1.90761e-05	9.58345e-05	-0.03	0.0359353	0.0908067	0.03	0.113165	0.235831	0.04	0.0221282	0.0600521	0.04	0.0307067	0.0799892
Inflammasome components	NLRP1	-0.08	0.367152	0.586888	-0.12	0.150166	0.29406	0.17	0.00625262	0.0187135	0.21	0.000723401	0.00271344	0.195	0.00578985	0.0175778
Inflammation	MMP9	-0.08	0.492236	0.735305	-0.76	4.42043e-09	3.36112e-08	-0.4	0.00142295	0.00494227	-0.32	0.0037591	0.0118787	-0.235	0.0333676	0.0853401
Treg associated genes	TNFRSF18	-0.08	0.737652	0.989791	-0.08	0.967589	1	-0.1	0.973911	1	-0.325	0.000907546	0.00330159	-0.43	8.60958e-06	4.57012e-05
Cell growth - proliferation	EGF	-0.1	0.701915	0.953971	0.27	0.126379	0.254141	0.11	0.600904	0.861058	-0.725	0.220014	0.404558	-1.955	0.00377191	0.0118787
Apoptosis - Survival	BCL2	-0.12	0.156729	0.304791	0.31	0.0043022	0.0134484	0.4	2.93995e-05	0.000144262	0.13	0.0610253	0.140725	-0.01	0.938768	1
Immune cell subset markers - B cells	CD19	-0.12	0.110981	0.232428	-0.27	0.0283148	0.0744477	0.25	0.118528	0.24281	0.055	0.904717	1	-0.185	0.0770731	0.170734
Myeloid associated genes	CCL22	-0.13	0.469425	0.708947	-0.64	0.0277382	0.0735573	-0.28	0.0460594	0.111069	-0.345	0.0660108	0.150576	-1.465	3.04811e-07	1.87782e-06
Treg associated genes	IL2RA	-0.14	0.0317508	0.0817004	0.06	0.306438	0.525678	0.26	0.000997926	0.00358404	0.045	0.559531	0.817031	-0.035	0.60762	0.866269
Cell growth - proliferation	TGFBR2	-0.16	0.0407107	0.100467	-0.16	0.0186867	0.0515411	-0.19	0.0336893	0.0859027	-0.165	0.0126735	0.0365066	-0.25	0.00187575	0.00635798
Pattern recognition receptors	TLR6	-0.2	0.119498	0.244205	-0.11	0.184195	0.352517	0.03	0.89749	1	0.13	0.322386	0.536111	0.05	0.247537	0.446413
Treg associated genes	FOXP3	-0.25	0.0859905	0.187051	-0.08	0.870192	1	0.36	0.000113138	0.000472716	0.17	0.144172	0.284301	0.045	0.212509	0.394192
T cell subset markers	CD4	-0.26	5.33505e-05	0.000244717	0.39	8.24061e-17	1.07001e-15	0.25	1.92508e-09	1.50441e-08	0.155	0.000234137	0.000950055	0.075	0.273196	0.482379
Inflammasome components	NLRP12	-0.28	0.013807	0.0396365	-0.17	0.074144	0.165112	-0.11	0.914574	1	-0.03	0.826584	1	-0.07	0.819645	1
Transcriptional regulators - activators	ZNF331	-0.29	0.022386	0.060557	0.09	0.835027	1	0.04	0.875489	1	0.01	0.977702	1	-0.075	0.16084	0.31135
Th2 associated genes	IL6	-0.3	2.6484e-08	1.87836e-07	-0.3	9.34275e-05	0.00040231	-0.3	0.0311155	0.0805568	0.305	0.0191037	0.0525195	-0.3	0.231827	0.421685
Myeloid associated genes	CCL5	-0.32	3.24456e-07	1.98435e-06	0.14	0.0183414	0.0509214	0.21	3.17713e-05	0.000154109	0.155	0.00362836	0.0115998	0.07	0.146073	0.287378
T cell subset markers	CCR7	-0.37	0.00041564	0.00162408	-0.16	0.436606	0.673667	0.31	0.000275821	0.00109846	0.14	0.057401	0.134562	0.125	0.280812	0.494792
G protein-coupled receptors	BLR1	-0.38	2.09655e-05	0.000104088	-0.21	0.0389918	0.097077	0.05	0.28942	0.502779	-0.01	0.998408	1	0.055	0.414667	0.647813
Th2 associated genes	GATA3	-0.4	3.04047e-05	0.000148333	0.14	0.023743	0.0640226	0.27	1.68976e-06	9.50772e-06	0.26	0.00139479	0.00486448	0.12	0.0788242	0.174023
Cytotoxicity markers	GZMA	-0.41	9.43649e-06	4.97775e-05	0.28	0.000101213	0.000431434	0.29	0.000549065	0.00209688	0.155	0.0397986	0.0987941	0.065	0.444184	0.681621
Cytotoxicity markers	GZMB	-0.42	6.75505e-05	0.000301654	0.66	4.97382e-07	2.97723e-06	0.48	1.43391e-05	7.37941e-05	0.315	0.00160998	0.00547912	0.07	0.410064	0.643297
T cell subset markers	PTPRCv1	-0.42	1.11203e-05	5.75798e-05	0.25	0.000312912	0.0012399	0.21	0.000112462	0.000472229	-0.02	0.467718	0.708714	0.005	0.339991	0.556109
Cytotoxicity markers	PRF1	-0.43	0.000513536	0.00197911	0.67	6.08993e-12	5.64824e-11	0.45	7.37451e-06	3.93929e-05	0.245	0.00200054	0.00673131	0.185	0.0192752	0.0528192
T cell subset markers	CD3E	-0.44	1.15543e-08	8.33486e-08	0.12	0.0603833	0.139626	0.31	5.94483e-09	4.47985e-08	0.17	0.00338167	0.0108936	0.1	0.0362283	0.0912737
Immune cell subset markers - NK cells	NCAM1	-0.52	0.00016332	0.000675696	0.16	0.230463	0.421019	0.15	0.061319	0.141017	0.195	0.131494	0.262367	-0.105	0.261449	0.465533
Small GTPases - (Rho) GTPase activating proteins	ASAP1	-0.54	0.0538773	0.127018	-0.17	0.419476	0.652003	-0.07	0.318893	0.536111	-0.1	0.197792	0.371162	-5.06	0.00550976	0.0167879
T cell subset markers	CD8A	-0.62	1.10414e-07	7.1684e-07	0.06	0.129967	0.259935	0.37	6.75407e-05	0.000301654	0.275	0.000755692	0.00278517	0.235	0.00597286	0.0180039
Chemokines	CX3CL1	-0.63	0.000781867	0.00286911	-0.68	3.40514e-05	0.000162369	-0.21	0.111804	0.233571	0.08	1	1	0.01	0.631552	0.891355
Cytotoxicity markers	GNLY	-0.74	9.74059e-08	6.37291e-07	0.42	3.2288e-06	1.78111e-05	0.31	0.000180425	0.000735644	0.175	0.0676371	0.153456	-0.055	0.697169	0.949171
T cell subset markers	IL7R	-0.94	9.81872e-18	1.38117e-16	-0.03	0.126468	0.254141	0.08	0.265746	0.472189	0.025	0.546841	0.805468	0.195	0.013884	0.0397223

## Sheet: B. Geneva_HD2 vs. LD
Table S5B. Differential Gene Expression Analysis in Geneva cohort, HD2 (1-5x107 pfu) vs. LD (3x105 pfu). (Mann-Whitney test with Benjamini-Hochberg correction for multiple testing. p < 0.05. log2FC ≤ -0.6 and ≥ 0.6).
Module	Gene	d1			d3			d7			d14			d28
		Log2FC	P-value	P-value adj	Log2FC	P-value	P-value adj	Log2FC	P-value	P-value adj	Log2FC	P-value	P-value adj	Log2FC	P-value	P-value adj
Myeloid associated genes	CCL3	6.47	2.62252e-08	5.87586e-07	6.23	1.251e-09	6.10047e-08	2.99	9.14937e-09	2.91133e-07	6.255	7.23847e-12	8.72552e-10	3.925	1.23589e-10	9.31411e-09			p < 0.0001
IFN signaling genes	INDO	2.41	1.32957e-08	3.55552e-07	-0.6	0.00023483	0.00156995	-0.48	0.0171445	0.0538362	-0.35	0.000227987	0.0015366	-0.105	0.239433	0.387675			0.0001 ≤ p < 0.001
IFN signaling genes	SOCS1	2.04	7.29886e-05	0.000582491	1.29	0.0618236	0.147127	1.55	2.34594e-08	5.55652e-07	1.765	1.90675e-05	0.000190445	0.065	0.395846	0.534457			0.001 ≤ p < 0.01
Th1 associated genes	CXCL10	1.56	1.44483e-05	0.000147872	-0.28	0.646605	0.76686	0.26	0.0824135	0.179276	0.325	0.00466288	0.019042	0.49	4.19188e-08	8.46694e-07			0.01 ≤ p < 0.05
IFN signaling genes	IFITM1/3	1.54	5.44963e-09	1.88239e-07	-0.33	0.0766745	0.172726	-0.19	0.507584	0.647365	-0.16	0.362695	0.504487	-0.95	0.00320205	0.0145055
IFN signaling genes	IFI6	1.51	3.84209e-07	6.00961e-06	-0.35	0.0475785	0.124424	0.17	0.967967	0.985805	-0.055	0.924238	0.96129	-0.505	0.000346244	0.00212619			-0.6 ≤ log2FC ≥ 0.6
IFN signaling genes	IFI44L	1.49	1.17285e-09	6.07684e-08	-0.17	0.275278	0.428153	0.11	0.935984	0.965536	-0.355	0.305043	0.461461	-0.465	0.00211428	0.0101904
IFN signaling genes	FCGR1A	1.47	6.74035e-08	1.29948e-06	0.25	0.209344	0.355627	0.7	0.0027414	0.0126962	-0.13	0.688268	0.800244	0.12	0.902371	0.948119
IFN signaling genes	OAS3	1.43	1.55222e-08	4.02122e-07	-0.54	0.0116276	0.0391839	0.21	0.978642	0.989296	0.095	0.636869	0.757481	-0.33	0.0232917	0.070214
Scavenger receptors	MARCO	1.41	0.00251414	0.0119099	-0.73	0.200269	0.344446	-0.56	0.213515	0.360496	0.86	0.144613	0.273084	-0.75	0.228683	0.375403
Treg associated genes	LAG3	1.37	1.94563e-14	1.61293e-11	0.29	0.041998	0.113779	0.3	0.00053283	0.00306747	0	0.00834286	0.030063	0	0.186325	0.323145
IFN signaling genes	OAS1	1.32	5.15418e-10	3.28678e-08	0.15	0.715279	0.816758	0.26	0.6954	0.806275	0.17	0.910759	0.952105	0.175	0.494806	0.633994
IFN signaling genes	IFIH1	1.21	1.91611e-06	2.52136e-05	-0.26	0.0262745	0.0766958	-0.04	0.267994	0.420771	0.05	0.981031	0.989386	0.025	0.601921	0.727394
Small GTPases - (Rho) GTPase activating proteins	RAB24	1.18	7.36775e-12	8.72552e-10	-0.03	0.933323	0.965536	0.18	0.0189765	0.0584814	0.215	0.087547	0.187053	0.235	0.131317	0.25435
IFN signaling genes	IFI35	1.16	2.42114e-07	4.09618e-06	-0.45	0.00439909	0.0182881	0.08	0.710291	0.814428	-0.005	0.793678	0.874945	0.01	0.457929	0.596892
IFN signaling genes	IFI44	1.14	2.88225e-08	6.28787e-07	-0.29	0.234818	0.380947	0.04	0.758175	0.848215	-0.46	0.371728	0.512749	-0.165	0.09018	0.189744
Myeloid associated genes	IL12B	1.13	1.51818e-11	1.57322e-09	0.82	3.15056e-12	8.70604e-10	1.22	2.59754e-10	1.79447e-08	0.98	2.55538e-08	5.87586e-07	-0.26	0.251144	0.401927
Myeloid associated genes	CCL2	1.12	2.96094e-05	0.0002758	-1.37	0.00253937	0.011961	-0.41	0.138739	0.265011	0	0.273336	0.427447	0	0.0741985	0.169451
IFN signaling genes	STAT2	1.12	5.35778e-07	8.07564e-06	-0.41	0.000476073	0.00279904	-0.1	0.71276	0.81613	0.1	0.388292	0.527695	-0.06	0.852793	0.920528
IFN signaling genes	OAS2	1.1	2.28866e-08	5.55652e-07	-0.41	0.00691909	0.0259544	0.21	0.975972	0.987889	0.035	0.843837	0.914026	-0.285	0.0369245	0.103009
IFN signaling genes	GBP1	1.07	0.00227358	0.0108948	-0.46	0.00107629	0.00571953	0.06	0.315384	0.467721	-0.335	0.109665	0.221197	-0.26	0.0806344	0.177347
IFN signaling genes	IFIT3	0.94	5.64335e-07	8.35417e-06	-0.11	0.0656728	0.153793	0.04	0.864481	0.924378	-0.165	0.215103	0.36244	-0.145	0.18805	0.324711
Chemokines	CCL11	0.89	8.1131e-06	8.73475e-05	0.2	0.302049	0.457767	-0.14	0.943956	0.969689	0.43	0.0311861	0.0885387	0.32	0.013385	0.0440579
IFN signaling genes	IFIT2	0.86	3.87029e-06	4.4562e-05	-0.31	0.00678127	0.0256697	0.11	0.551377	0.689383	-0.205	0.122253	0.24073	-0.145	0.168845	0.302317
IFN signaling genes	IRF7	0.81	5.66831e-05	0.000474649	0.56	0.000512805	0.00299377	0.2	0.0772179	0.17301	0.345	0.0296683	0.0848105	0.185	0.0841116	0.181585
IFN signaling genes	GBP2	0.77	7.63456e-05	0.000602766	-0.53	3.79425e-05	0.000338219	0	0.622747	0.745935	-0.04	0.438687	0.57957	-0.285	0.00174931	0.0086837
IFN signaling genes	GBP5	0.74	0.000200874	0.00139937	-0.46	1.34808e-06	1.89417e-05	-0.09	0.224426	0.372098	0.05	0.972904	0.987889	0.02	0.930255	0.964399
IFN signaling genes	CD274	0.7	0.00558992	0.0218587	-0.77	0.000178182	0.0012625	-0.43	0.0224627	0.0679619	0.1	0.865154	0.924378	-0.4	0.0408951	0.112258
Myeloid associated genes	CD163	0.68	5.16388e-06	5.78494e-05	0.11	0.17528	0.309165	0.18	0.0666673	0.155682	0.35	0.0136684	0.0447869	0.07	0.255184	0.407607
Pattern recognition receptors	NOD2	0.68	9.38833e-05	0.000727376	0.2	0.132067	0.255207	-0.17	0.165894	0.298969	-0.11	0.111925	0.22412	-0.455	0.000712146	0.00396221
Treg associated genes	TGFB1	0.63	1.38445e-09	6.37617e-08	0.16	0.0490711	0.127125	-0.01	0.177376	0.312197	-0.06	0.39388	0.53354	-0.36	2.32208e-09	9.34382e-08
IFN signaling genes	STAT1	0.61	0.000206116	0.00141215	-0.36	0.00333671	0.0147922	0.01	0.599275	0.725254	-0.08	0.62715	0.748365	0.01	0.847303	0.915794
IFN signaling genes	TAP1	0.6	3.23226e-05	0.000294456	-0.3	0.0057622	0.0224266	0.09	0.467661	0.607708	0.15	0.0524315	0.133741	0.04	0.521706	0.659291
Cell growth - proliferation	EGF	0.54	0.178696	0.31253	0.01	0.0862886	0.185319	0.4	0.205973	0.35134	2.7	0.000422925	0.00252234	2.74	1.53981e-09	6.71843e-08
Th2 associated genes	IL5	0.53	0.578547	0.707397	1.32	7.96572e-05	0.00062298	0.44	0.100363	0.206454	2.165	2.97448e-07	4.835e-06	1.67	5.45599e-12	8.72552e-10
Th1 associated genes	IL15	0.52	0.000208229	0.00141494	-0.1	0.934529	0.965536	0	0.244719	0.393926	0	0.985534	0.991394	0	0.856568	0.921019
Cell activation	SLAMF7	0.49	3.96164e-05	0.000349383	0.23	0.0168707	0.0533811	0.13	0.142694	0.270695	0.04	0.706171	0.813078	-0.11	0.707947	0.813992
IFN signaling genes	TAP2	0.47	0.0744597	0.16958	-0.38	0.000203526	0.00140602	-0.11	0.399038	0.53789	0.135	0.327989	0.468797	-0.32	0.00331117	0.0147578
Pattern recognition receptors	TLR3	0.47	0.0895133	0.189302	-0.11	0.899755	0.94657	0	0.941913	0.968792	0	0.561179	0.698524	0	0.623562	0.745935
Th1 associated genes	IFNG	0.46	0.479551	0.621168	0.01	0.92305	0.96129	0.21	0.0339307	0.0950289	0.145	0.0753035	0.171032	0.52	3.71839e-08	7.90395e-07
Chemokines	CX3CL1	0.45	0.165043	0.298735	0.94	1.1274e-06	1.6114e-05	1.19	2.18374e-06	2.82863e-05	1.52	4.22522e-07	6.4865e-06	0.78	0.0068163	0.0256851
Inflammasome components	NLRP13	0.44	0.0253856	0.0748919	-0.49	0.000127208	0.000941565	-0.31	0.148246	0.277417	-0.105	0.351994	0.492283	-0.36	0.000666846	0.00373524
Treg associated genes	TNFRSF18	0.44	8.23406e-07	1.19755e-05	0.57	9.48203e-09	2.91133e-07	0.7	1.02925e-08	2.94222e-07	0.51	8.88615e-06	9.32483e-05	0.415	4.14699e-06	4.70939e-05
Pattern recognition receptors	NOD1	0.43	0.00203124	0.00984736	-0.33	0.000241209	0.0015997	-0.16	0.0013139	0.00680451	-0.145	0.118166	0.233793	0.09	0.82809	0.900901
E3 ubiquitin protein ligases	NEDD4L	0.39	0.127706	0.249102	-0.18	0.500513	0.63933	0.29	0.0907827	0.190048	0.41	0.00369746	0.0159646	0.225	0.0139249	0.0454477
Apoptosis - Survival	TNFRSF1B	0.39	0.00026801	0.00176334	0.13	0.720277	0.81908	0.02	0.305774	0.461725	0.275	0.000339034	0.00211293	0.22	0.0186357	0.0576454
Inflammation	DSE	0.36	0.000115601	0.000871212	0.34	0.00351823	0.0154318	0.31	0.00277183	0.0126978	0.02	0.234515	0.380947	-0.22	0.0429953	0.11535
Th2 associated genes	IL4δ2	0.34	0.00977242	0.0343277	0.5	5.12594e-05	0.000442646	0.42	0.000288717	0.0018699	0.6	2.72014e-06	3.36567e-05	0.445	5.73065e-05	0.000475071
Pattern recognition receptors	CD209	0.33	0.00444704	0.0183413	-0.14	0.875013	0.929981	0.6	0.00169528	0.0084662	0.185	0.0545654	0.136972	-0.095	0.492572	0.632108
Cell activation	LYN	0.31	0.000297004	0.00189397	-0.2	7.30748e-05	0.000582491	-0.07	0.126131	0.247193	-0.205	0.0392281	0.1084	-0.005	0.439047	0.57957
IFN signaling genes	IFI16	0.3	0.0806478	0.177347	-0.08	0.178496	0.31253	-0.22	0.203456	0.348482	0.14	0.0641419	0.150634	0.215	0.00423061	0.0178937
Th17 associated genes	IL22RA1	0.3	0.0264994	0.0770806	-0.32	0.00132971	0.00680451	-0.34	2.43976e-05	0.000235182	-0.085	0.211266	0.358158	-0.025	0.86929	0.925085
Anti-microbial activity	LTF	0.29	0.546864	0.685855	-0.13	0.202404	0.347397	0.34	0.679351	0.792099	0.055	0.722558	0.819426	-0.295	0.402729	0.54031
Th2 associated genes	IL13	0.27	0.0783879	0.174687	0	0.220284	0.367435	0	0.0112447	0.03852	0	0.0758189	0.171732	0	0.145179	0.273531
IFN signaling genes	IFIT5	0.25	0.0149755	0.0481189	-0.13	0.166926	0.299527	-0.04	0.402788	0.54031	-0.195	0.603305	0.728006	0.02	0.628988	0.749182
Inflammation	TIMP2	0.24	0.0126546	0.0421313	-0.09	0.0546999	0.136972	-0.01	0.263579	0.418023	-0.105	0.0622101	0.147127	-0.1	0.00441208	0.0182881
Th9 associated genes	IL9	0.23	0.0483034	0.125923	-0.04	0.880291	0.933198	-0.15	0.0290921	0.0834511	-0.27	0.00181696	0.00891277	-0.35	0.000110731	0.000842162
Th1 associated genes	IL1B	0.22	0.0923121	0.191936	-0.53	0.000132536	0.000972321	-0.05	0.867105	0.924378	0.03	0.77802	0.864582	0.045	0.674403	0.787437
T cell subset markers	PTPRCv2	0.22	0.0115101	0.0389512	-0.35	3.13714e-05	0.000288965	-0.06	0.592316	0.718931	0.09	0.765013	0.854288	0.075	0.166686	0.299527
Th1 associated genes	TNF	0.21	0.00271084	0.0126252	0.04	0.544653	0.684118	-0.11	0.053035	0.134116	0.02	0.937729	0.965686	0.005	0.771344	0.858314
Apoptosis - Survival	TNFRSF1A	0.19	0.0530639	0.134116	-0.1	0.0435711	0.116368	-0.02	0.856581	0.921019	-0.215	0.0370287	0.103009	-0.02	0.844565	0.914026
T cell subset markers	AIRE	0.19	0.00470304	0.0191119	0	0.000656711	0.00370349	0	0.0923791	0.191936	0	0.0400596	0.11033	0	0.0207021	0.063474
Chemokines	CCL19	0.19	0.113445	0.226617	-0.13	0.930663	0.964399	0.08	0.656252	0.772774	0.195	0.144142	0.272816	-0.095	0.649006	0.767552
Myeloid associated genes	CXCL13	0.19	0.0415351	0.112894	0.04	0.715252	0.816758	0.14	0.0518145	0.133075	0.165	0.0412193	0.112775	-0.035	0.320059	0.468038
Transcriptional regulators - activators	ZNF532	0.19	0.000392881	0.00236013	0	0.963535	0.982498	0	0.790244	0.873484	0	0.806398	0.88661	0	0.000314242	0.00197353
Myeloid associated genes	CD14	0.18	0.00509219	0.0202953	-0.1	0.213127	0.360496	-0.09	0.735352	0.832797	-0.045	0.339854	0.480783	0.075	0.229796	0.375741
Intracellular transport	KIF1B	0.16	0.376947	0.519085	-0.02	0.367952	0.510054	-0.05	0.35214	0.492283	-0.145	0.0826098	0.179276	-0.055	0.451584	0.589549
Pattern recognition receptors	TLR4	0.14	0.384228	0.524752	-0.63	8.2668e-09	2.74127e-07	-0.43	0.000888647	0.00485513	-0.33	0.00103162	0.00551748	0.165	0.822592	0.897275
Cell growth - proliferation	AREG	0.1	0.104553	0.21296	0	0.853954	0.920583	-0.16	0.0890919	0.188893	-0.12	0.174264	0.308027	-0.17	0.0770525	0.17301
Cell growth - proliferation	BMP6	0.1	0.758165	0.848215	0.12	0.404655	0.541937	-0.13	0.817364	0.892747	0.185	0.0143225	0.0463802	0.055	0.420656	0.562458
Cytotoxicity markers	GZMB	0.1	0.293333	0.447009	0.68	9.97688e-06	0.000103385	-0.09	0.954631	0.974617	-0.155	0.318022	0.468038	-0.195	0.0158579	0.0505624
Inflammasome components	NLRP3	0.1	0.402764	0.54031	-0.41	1.54145e-06	2.12978e-05	-0.1	0.276755	0.42884	0.095	0.721367	0.819197	0.405	2.16672e-05	0.000211318
Small GTPases - (Rho) GTPase activating proteins	TAGAP	0.08	0.827791	0.900901	-0.32	3.23068e-06	3.8815e-05	-0.16	0.00449024	0.0184278	-0.075	0.24262	0.392071	0.035	0.692378	0.803895
Pattern recognition receptors	CLEC7A	0.05	0.514001	0.652537	-0.31	3.12914e-06	3.81479e-05	-0.25	0.00101434	0.00546031	-0.14	0.00974184	0.0343277	-0.125	0.223074	0.370598
Anti-microbial activity	BPI	0.04	0.783761	0.868942	0.55	0.0043557	0.0182881	0	0.569411	0.7014	0.77	0.00132918	0.00680451	0.68	0.000139531	0.00101466
Treg associated genes	CCL4	0.03	0.10819	0.218755	0.13	0.0269475	0.07811	-0.12	0.0376587	0.104412	-0.085	0.265188	0.418023	-0.15	0.0440594	0.117068
Apoptosis - Survival	CASP8	0.02	0.313722	0.467721	-0.18	0.00030038	0.00190088	-0.16	0.180623	0.313912	-0.035	0.90806	0.951684	0.155	0.010486	0.036679
Transcriptional regulators - activators	CAMTA1	0	0	0	0	0.326893	0.468038	0	0	0	0	0	0	0	0	0
Chemokines	CCL13	0	0.0032444	0.0145384	0	0	0	0	0	0	0	0	0	0	0.342147	0.482381
Chemokines	CXCL9	0	0.0761821	0.172084	0	0.179713	0.312988	0	0.319719	0.468038	0	0.0217388	0.0660127	0	0.0731622	0.16801
Apoptosis - Survival	FASLG	0	0.0244607	0.0730934	0	0.090753	0.190048	0	0.127551	0.249102	0	0.951843	0.973678	0	0.709862	0.814428
Myeloid associated genes	FPR1	0	0.622727	0.745935	-0.37	0.000143579	0.00103502	-0.37	0.000435771	0.00258039	-0.135	0.00486695	0.0196815	-0.135	0.00701659	0.0260841
Th2 associated genes	IL10	0	0.258605	0.411484	0	0.683008	0.795244	0	0.308631	0.462668	0	0.936418	0.965536	0	0.433495	0.574069
Th17 associated genes	IL17A	0	0.179713	0.312988	0	0.264961	0.418023	0	0.216122	0.363419	0	0.612883	0.736987	0	0.243907	0.393383
Th1 associated genes	IL2	0	0.047127	0.123701	0	0.44538	0.58421	0	0.326893	0.468038	0	0.988772	0.992363	0	0.516755	0.654837
Th2 associated genes	IL4	0	0.014583	0.0470401	0	0.0207497	0.063474	0	0.986611	0.991394	0	0.64904	0.767552	0	0.86751	0.924378
Th2 associated genes	IL6	0	0.0673666	0.156873	0	0.866475	0.924378	0	0.100279	0.206454	-0.515	0.227843	0.374859	0	0.567534	0.701208
Pattern recognition receptors	MRC1	0	0.326893	0.468038	0	0	0	0	0	0	0	0	0	0	0	0
Pattern recognition receptors	MRC2	0	0.159349	0.291612	0	0	0	0	0.329493	0.469549	0	0	0	0	0	0
Inflammasome components	NLRP10	0	0	0	0	0	0	0	0	0	0	0	0	0	0	0
Inflammasome components	NLRP11	0	0	0	0	0	0	0	0	0	0	0	0	0	0	0
Inflammasome components	NLRP6	0	0.423865	0.565836	0	0	0	0	0.0301542	0.0859033	0	0.170235	0.304149	0	0.0533142	0.134339
Inflammasome components	NLRP7	0	0.0123226	0.0413582	0	1	1	0	0.104216	0.212796	0	0.991981	0.99438	0	0.342147	0.482381
Small GTPases - (Rho) GTPase activating proteins	RAB13	0	0.173221	0.306838	0	0.0524135	0.133741	0	0.482445	0.62297	0	0.133555	0.256884	0	0.830057	0.901857
Th17 associated genes	RORC	0	0.326893	0.468038	0	0.326893	0.468038	0	0.326893	0.468038	0	0.563664	0.700566	0	0.146838	0.276028
Inflammation	SPP1	0	0.660239	0.775164	0	0.368056	0.510054	0	0.164083	0.297647	0	0.613415	0.736987	0	0.946916	0.971526
Small GTPases - (Rho) GTPase activating proteins	TBC1D7	0	0.426054	0.566951	0	0.509004	0.648179	0	0.0462476	0.122468	0	0.550959	0.689383	0	0.449381	0.588525
Th1 associated genes	TBX21	0	0.606546	0.730853	0.18	0.048508	0.12606	-0.05	0.889958	0.939841	-0.29	0.0257889	0.0755443	-0.32	0.0900218	0.189744
Pattern recognition receptors	TLR10	0	0	0	0	0	0	0	0	0	0	0	0	0	0	0
Transcriptional regulators - activators	TWIST1	0	0.159349	0.291612	0	0.258471	0.411484	0	1	1	0	0.331875	0.470298	0	0.0500016	0.129132
Cell growth - proliferation	VEGF	0	0.00882205	0.0313883	0	0.326893	0.468038	0	0.552172	0.689383	0	0.0990224	0.204712	0	0.587639	0.715426
Cell activation	HCK	-0.01	0.89615	0.945175	-0.18	0.0283707	0.0816643	-0.08	0.288714	0.44241	0.035	0.319617	0.468038	-0.2	0.00747721	0.0275494
Apoptosis - Survival	FLCN	-0.02	0.387333	0.527256	-0.39	5.25597e-05	0.000449196	-0.48	0.000170439	0.00121805	0.06	0.784039	0.868942	0.05	0.368543	0.510054
Myeloid associated genes	CCL22	-0.04	0.297991	0.452444	0.88	0.0162675	0.0516695	0.26	0.975972	0.987889	2.265	2.34906e-06	2.99595e-05	1.87	7.15527e-12	8.72552e-10
Myeloid associated genes	IL23A	-0.04	0.115621	0.230408	0.03	0.44128	0.580886	0	0.817307	0.892747	-0.01	0.87847	0.93246	-0.075	0.0049569	0.0199479
Small GTPases - (Rho) GTPase activating proteins	RAB33A	-0.12	0.94925	0.972717	0.05	0.770759	0.858314	0.03	0.511851	0.650805	0.035	0.34504	0.485634	0.33	0.000341535	0.00211293
Treg associated genes	CTLA4	-0.14	0.0247219	0.0734568	-0.24	3.38643e-07	5.39875e-06	-0.16	0.00698198	0.0260723	0.025	0.572831	0.702546	-0.055	0.165571	0.298969
Cytotoxicity markers	GNLY	-0.18	0.157886	0.291509	0.34	0.00286493	0.0130496	0.11	0.315387	0.467721	-0.045	0.739238	0.836055	-0.26	0.0984412	0.204019
Intracellular transport	SEC14L1	-0.18	0.0859969	0.185173	-0.52	2.09397e-07	3.6934e-06	-0.21	0.0109734	0.0379039	-0.055	0.910753	0.952105	0.01	0.952536	0.973678
Pattern recognition receptors	TLR7	-0.19	0.587702	0.715426	-0.57	1.76194e-06	2.35589e-05	-0.38	0.00277237	0.0126978	-0.05	0.572885	0.702546	0.24	0.00625001	0.0239873
Pattern recognition receptors	TLR1	-0.21	0.0245114	0.0730934	-0.51	1.11149e-08	3.07141e-07	-0.35	0.00112846	0.00595858	-0.21	0.286194	0.43936	0.33	0.00837702	0.030063
T cell subset markers	CD4	-0.23	0.0133927	0.0440579	0.12	0.1628	0.296194	-0.12	0.0415276	0.112894	-0.015	0.266677	0.419498	-0.185	0.0257217	0.0755443
Inflammation	TNIP1	-0.23	0.061371	0.147127	-0.3	0.0086104	0.0307673	-0.11	0.673266	0.787218	0.06	0.265235	0.418023	-0.245	0.0043702	0.0182881
Mitochondrial Stress - Proteasome	HPRT	-0.24	0.00930942	0.0329808	-0.13	0.081789	0.1789	-0.31	7.41678e-06	8.19801e-05	-0.195	0.00612445	0.0236147	-0.185	0.00779296	0.0284598
Pattern recognition receptors	TLR9	-0.24	0.0910308	0.190087	0.09	0.661	0.775164	0.01	0.276749	0.42884	0.43	0.0436556	0.116368	0.02	0.844545	0.914026
Inflammation	MMP9	-0.26	0.0526675	0.13393	0.24	0.441445	0.580886	0.58	0.0723272	0.166554	0.275	0.532016	0.670276	0.17	0.391049	0.530572
Treg associated genes	IL2RA	-0.27	0.0618417	0.147127	-0.04	0.661087	0.775164	0.01	0.864476	0.924378	-0.015	0.380871	0.522751	0.135	0.171029	0.30428
Inflammasome components	NLRC4	-0.28	0.000126984	0.000941565	-0.48	4.12565e-08	8.46694e-07	-0.21	0.000388867	0.00235307	-0.09	0.248144	0.397895	0.27	4.38588e-05	0.000382726
Immune cell subset markers - NK cells	NCAM1	-0.29	0.117829	0.233793	-0.08	0.925343	0.96129	-0.05	0.720258	0.81908	-0.18	0.754676	0.846585	-0.19	0.481625	0.622882
Pattern recognition receptors	TLR8	-0.29	0.0174977	0.0547381	-0.58	6.35848e-05	0.000516783	-0.36	0.006647	0.025291	-0.15	0.2279	0.374859	0.135	0.575383	0.704568
G protein-coupled receptors	BLR1	-0.3	0.00387517	0.0165594	0.14	0.0717864	0.166232	0.16	0.451449	0.589549	0.075	0.218859	0.365795	0.1	0.974863	0.987889
Myeloid associated genes	CCL5	-0.32	0.000532546	0.00306747	0.01	0.888208	0.939189	0.05	0.917369	0.956604	0.055	0.331314	0.470298	0.115	0.428775	0.568727
Transcriptional regulators - activators	ZNF331	-0.32	0.130584	0.253523	0.16	0.124279	0.24414	-0.06	0.564688	0.700788	0.085	0.27831	0.430114	0.04	0.292148	0.446847
Th2 associated genes	GATA3	-0.36	0.000365752	0.00222947	-0.04	0.717699	0.818394	-0.1	0.486363	0.626107	0.18	0.017738	0.0552811	0.24	0.111079	0.223507
Pattern recognition receptors	TLR6	-0.4	0.0170263	0.0536685	-0.04	0.486384	0.626107	-0.19	0.221888	0.369368	-0.245	0.105183	0.213716	-0.135	0.0620389	0.147127
T cell subset markers	CD8A	-0.42	0.0251694	0.0745194	0.28	0.229597	0.375741	-0.09	0.499024	0.638412	-0.085	0.230555	0.37624	-0.395	0.0113683	0.0387831
Cell growth - proliferation	TGFBR2	-0.42	2.07159e-05	0.000204447	-0.23	0.00322825	0.0145384	-0.2	0.0238794	0.0717248	0.115	0.329647	0.469549	0.15	0.0800271	0.177347
Inflammasome components	NLRP2	-0.43	3.84697e-06	4.4562e-05	-0.43	0.0837971	0.181378	-0.14	0.383634	0.524752	0.285	0.0184328	0.0572315	0.33	2.72265e-05	0.000256486
Immune cell subset markers - B cells	CD19	-0.43	0.0613392	0.147127	-0.04	0.596505	0.722956	0.08	0.524804	0.662195	0.04	0.746947	0.841075	0.02	0.986033	0.991394
Inflammasome components	NLRP4	-0.44	0.0132761	0.0440235	-0.12	0.320077	0.468038	-0.19	0.0548548	0.136972	-0.135	0.444005	0.583329	0.18	0.061427	0.147127
Apoptosis - Survival	BCL2	-0.45	2.70426e-06	3.36567e-05	-0.26	0.151084	0.280827	-0.13	0.234802	0.380947	0.02	0.741808	0.836679	0.25	0.0332844	0.0935347
Cytotoxicity markers	PRF1	-0.48	0.0107206	0.0371858	-0.12	0.320193	0.468038	-0.31	0.00123159	0.00646195	-0.18	0.0571431	0.139739	-0.035	0.321791	0.468038
T cell subset markers	CCR7	-0.51	0.00010947	0.000840286	0.24	0.0518497	0.133075	-0.08	0.273793	0.427447	0.015	0.883885	0.935812	-0.16	0.140515	0.267694
T cell subset markers	PTPRCv1	-0.52	3.74692e-06	4.43742e-05	-0.2	0.102404	0.209613	-0.09	0.265087	0.418023	0.065	0.644127	0.765016	0.005	0.325217	0.468038
Inflammasome components	NLRP12	-0.53	9.85238e-09	2.91701e-07	-0.38	6.356e-05	0.000516783	-0.31	0.00362093	0.0157987	-0.115	0.0126074	0.0421313	-0.035	0.0795091	0.176711
Pattern recognition receptors	TLR5	-0.54	0.00077497	0.004283	-0.67	4.28964e-08	8.46694e-07	-0.4	0.00787805	0.0286443	0.005	0.354926	0.495343	0.05	0.318333	0.468038
T cell subset markers	CD3E	-0.56	3.37775e-05	0.000304365	0.14	0.226996	0.374859	-0.13	0.188403	0.324711	-0.115	0.382704	0.5244	0.065	0.589785	0.716909
Inflammasome components	NLRP1	-0.58	0.000546307	0.00310198	-0.35	0.00530718	0.0209507	-0.48	1.70365e-06	2.31529e-05	-0.415	0.00414721	0.017631	-0.08	0.311643	0.465499
Cytotoxicity markers	GZMA	-0.6	0.00240333	0.0114503	0.29	0.0806512	0.177347	-0.06	0.70531	0.813078	-0.135	0.278614	0.430114	-0.16	0.156231	0.289097
Pattern recognition receptors	TLR2	-0.61	7.39116e-08	1.39256e-06	-0.96	1.86218e-12	7.71875e-10	-0.67	2.36695e-09	9.34382e-08	-0.315	0.0153049	0.0489875	0.485	0.00260634	0.0122071
Treg associated genes	FOXP3	-0.7	0.28012	0.431635	0.25	0.0875274	0.187053	0.23	0.150936	0.280827	0.34	0.111619	0.224049	-0.38	0.0321706	0.0907123
T cell subset markers	IL7R	-0.73	2.06055e-07	3.6934e-06	0.23	0.11807	0.233793	-0.33	0.0783516	0.174687	0.275	0.00581645	0.0225319	0.03	0.582551	0.711244
Myeloid associated genes	IL12A	-1.22	2.61584e-07	4.33707e-06	-0.69	0.0111053	0.0382005	-0.89	0.00812175	0.0294014	1.245	0.00148647	0.00751393	1.905	5.67908e-10	3.36282e-08
Small GTPases - (Rho) GTPase activating proteins	ASAP1	-2.1	0.0106189	0.0369875	-0.78	0.00345489	0.0152346	-0.46	0.0567552	0.139521	0.295	0.817144	0.892747	5.055	0.0741118	0.169451

## Sheet: C. Geneva_Vacc vs. P
Table S5C. Differential Gene Expression Analysis in Geneva cohort, all vaccinees vs. placebo (P). (Mann-Whitney test with Benjamini-Hochberg correction for multiple testing, p < 0.05, log2FC ≤ -0.6 and ≥ 0.6).
Module	Gene	d1			d3			d7			d14			d28
		Log2FC	P-value	P-value adj	Log2FC	P-value	P-value adj	Log2FC	P-value	P-value adj	Log2FC	P-value	P-value adj	Log2FC	P-value	P-value adj
IFN signaling genes	IFI44L	4.895	2.83295e-08	1.52207e-06	4.935	6.3318e-09	1.37612e-06	3.78	1.54714e-07	5.36341e-06	1.07	0.00203836	0.0194933	0.43	0.0535641	0.233326			p < 0.0001
Small GTPases - (Rho) GTPase activating proteins	ASAP1	4.55	0.623142	0.860665	-0.245	0.458735	0.755261	-0.125	0.616259	0.860665	-0.51	0.0195167	0.111218	0	1	1			0.0001 ≤ p < 0.001
IFN signaling genes	OAS3	4.53	1.3852e-08	1.37612e-06	3.095	1.6174e-08	1.37612e-06	2.68	7.06214e-07	1.78052e-05	0.82	0.00294779	0.0263716	0.04	0.949297	0.986069			0.001 ≤ p < 0.01
IFN signaling genes	SOCS1	4.03	0.000118711	0.00166001	1.115	0.213921	0.515345	-1.215	0.490022	0.772767	-0.83	0.286095	0.60261	-0.38	0.281792	0.598088			0.01 ≤ p < 0.05
IFN signaling genes	IFI44	3.98	3.64435e-08	1.59584e-06	3.985	7.41524e-09	1.37612e-06	2.74	2.0609e-07	6.59489e-06	1.21	0.00172624	0.017515	0.43	0.206694	0.509058
IFN signaling genes	IFI6	3.98	3.0556e-08	1.52207e-06	2.48	1.45935e-08	1.37612e-06	1.795	1.3062e-05	0.000226407	0.16	0.459329	0.755261	0.09	0.709551	0.890527			-0.6 ≤ log2FC ≥ 0.6
Myeloid associated genes	CCL2	3.775	1.29713e-08	1.37612e-06	0.665	0.00612679	0.0431991	0.175	0.0756984	0.291579	0	0.450016	0.750464	0	0.958331	0.986069
IFN signaling genes	IFIT3	3.415	1.98478e-08	1.37612e-06	2.07	1.74479e-08	1.37612e-06	1.23	3.45492e-06	7.18622e-05	0.25	0.140091	0.420779	-0.01	0.834494	0.939434
IFN signaling genes	IFITM1/3	3.395	3.54139e-07	9.72241e-06	2.52	5.29424e-08	2.20241e-06	2.095	0.000119712	0.00166001	0.37	0.19611	0.503592	0.37	0.80977	0.920394
IFN signaling genes	OAS1	3.39	1.003e-07	3.62826e-06	2.635	1.21718e-08	1.37612e-06	2.12	1.10856e-06	2.63521e-05	1.08	0.0014812	0.0154045	0.13	0.981881	0.991864
IFN signaling genes	OAS2	3.355	1.45926e-08	1.37612e-06	2.4	1.88444e-08	1.37612e-06	2	1.01303e-06	2.47895e-05	0.57	0.00451902	0.036861	-0.3	0.604591	0.859863
Th1 associated genes	CXCL10	3.33	2.55126e-07	7.86166e-06	0.35	0.0552608	0.236995	0.03	0.674794	0.884651	-0.08	0.227003	0.528059	-0.22	0.548794	0.818274
IFN signaling genes	IFIT2	3.29	3.13261e-08	1.52207e-06	1.64	1.9642e-07	6.53686e-06	1.17	2.32565e-05	0.000386988	0.17	0.313728	0.622963	-0.02	0.848702	0.941494
IFN signaling genes	GBP1	3.285	2.93691e-07	8.72683e-06	1.31	4.92799e-05	0.000773601	0.38	0.00470398	0.0372735	-0.23	0.73142	0.891811	0.07	0.855825	0.946131
IFN signaling genes	IFIH1	3.075	2.76172e-08	1.52207e-06	1.25	3.45649e-07	9.72241e-06	0.645	0.00609457	0.0431991	-0.25	0.296892	0.612208	-0.34	0.00766975	0.0518799
IFN signaling genes	IFI35	2.91	8.04922e-08	3.04407e-06	1.21	2.43005e-08	1.52207e-06	0.56	0.000180226	0.00234294	-0.05	0.53843	0.81533	-0.09	0.311062	0.622963
IFN signaling genes	STAT2	2.48	7.29923e-08	2.89189e-06	0.705	4.8494e-06	9.1749e-05	0.355	0.0291112	0.149509	-0.09	0.228732	0.530098	-0.15	0.0955118	0.337141
IFN signaling genes	FCGR1A	2.47	3.30944e-06	7.06015e-05	0.65	0.0373716	0.179299	0.36	0.544369	0.81533	-0.1	0.601652	0.857148	0.54	0.434005	0.741462
IFN signaling genes	CD274	2.22	4.85211e-06	9.1749e-05	0.425	0.0504013	0.225451	0.055	0.750485	0.898423	-0.37	0.0587569	0.243213	-0.07	0.64641	0.871658
IFN signaling genes	GBP2	2.205	3.62253e-07	9.72241e-06	0.405	0.00669193	0.0463974	0.23	0.0810572	0.306543	-0.28	0.0530313	0.233326	-0.06	0.855829	0.946131
IFN signaling genes	IFIT5	2.09	1.31514e-08	1.37612e-06	1.565	3.29294e-08	1.52207e-06	1.03	1.59589e-05	0.000270976	0.27	0.506566	0.789256	0	0.974635	0.987909
IFN signaling genes	STAT1	2.075	3.88262e-07	1.00948e-05	0.725	0.000103542	0.00148529	0.345	0.0374976	0.179299	-0.22	0.136498	0.414902	-0.13	0.190804	0.49529
Scavenger receptors	MARCO	2.045	0.00434672	0.0365403	1.37	0.00993239	0.0645605	0.125	0.737098	0.891811	-0.82	0.563712	0.827175	-0.45	0.800649	0.916945
IFN signaling genes	INDO	2	2.55758e-06	5.7511e-05	0.27	0.274792	0.586224	0.005	0.53328	0.814813	-0.01	0.7788	0.912423	0.16	0.375746	0.679906
IFN signaling genes	IRF7	1.745	0.000217504	0.00278405	0.81	0.00857899	0.0566485	0.075	0.117895	0.377265	-0.22	0.0982249	0.338863	-0.24	0.289324	0.6058
IFN signaling genes	GBP5	1.63	8.51632e-06	0.000157457	0.08	0.254494	0.56613	0.04	0.757195	0.902559	-0.24	0.0928344	0.337141	-0.12	0.328781	0.639566
Chemokines	CCL11	1.45	0.0055776	0.0410669	-0.1	0.908499	0.97023	-0.275	0.550903	0.818484	-0.03	0.315524	0.624232	-0.3	0.805525	0.917643
Pattern recognition receptors	TLR7	1.345	4.55065e-06	9.01463e-05	0.52	0.000453515	0.00539035	0.385	0.250833	0.562516	-0.12	0.322369	0.634068	-0.47	0.0102762	0.0657678
IFN signaling genes	TAP1	1.19	1.13325e-05	0.000200609	0.23	0.00483452	0.0375918	0.23	0.141336	0.421474	-0.13	0.0211752	0.116674	-0.32	0.0257236	0.135456
IFN signaling genes	TAP2	1.18	3.56295e-05	0.000570073	0.28	0.311839	0.622963	-0.01	0.710644	0.890527	-0.43	0.00758192	0.0517062	-0.34	0.171565	0.468008
Th1 associated genes	IL1B	1.03	4.36535e-06	8.85847e-05	0.285	0.367605	0.676653	0.015	0.982381	0.991864	-0.23	0.187013	0.490836	0.01	0.774759	0.910452
Myeloid associated genes	CD163	0.93	6.65924e-05	0.00100736	0.24	0.0648598	0.256969	0.235	0.0780321	0.297811	-0.19	0.847988	0.941494	-0.25	0.256142	0.56613
Pattern recognition receptors	TLR3	0.87	0.0625537	0.253877	0.105	0.490641	0.772767	-0.04	0.583835	0.841921	-0.14	0.771302	0.910245	-0.61	0.0342629	0.169683
Small GTPases - (Rho) GTPase activating proteins	RAB24	0.865	0.000264248	0.00333113	0.56	0.00476926	0.0374342	0.305	0.0694864	0.270153	-0.13	0.257515	0.566371	-0.01	0.643147	0.870078
IFN signaling genes	IFI16	0.83	2.72533e-06	5.96703e-05	0.355	0.00409285	0.0354714	0.07	0.293172	0.608277	0.05	0.662188	0.881504	-0.12	0.533742	0.814813
Pattern recognition receptors	TLR4	0.82	3.43073e-05	0.000559679	0.015	0.760556	0.905269	-0.125	0.127539	0.399051	-0.27	0.0047002	0.0372735	-0.21	0.242782	0.551897
Treg associated genes	LAG3	0.755	0.025008	0.133376	0.245	0.0528866	0.233326	0.04	0.246503	0.557311	0	0.909426	0.97023	0	0.296714	0.612208
Th1 associated genes	IL15	0.7	0.000135992	0.00182492	0.45	0.000908838	0.010082	0	0.436868	0.741784	0	0.713277	0.890527	0	0.666142	0.883939
Inflammasome components	NLRP3	0.685	0.000431237	0.00519984	0.485	0.00503787	0.0388102	-0.02	0.780823	0.912423	-0.39	0.106594	0.354744	0.06	0.545754	0.81533
Pattern recognition receptors	TLR2	0.68	0.00609306	0.0431991	0.32	0.238315	0.54472	0.15	0.398909	0.701676	-0.33	0.113538	0.368997	-0.22	0.198652	0.504826
Pattern recognition receptors	NOD1	0.65	9.44721e-05	0.00137896	0.045	0.671552	0.884651	-0.04	0.975335	0.987909	0.01	0.662187	0.881504	-0.25	0.178572	0.477724
Pattern recognition receptors	NOD2	0.64	0.00262951	0.0240412	0.02	0.774048	0.910452	0.31	0.18516	0.489091	-0.1	0.344626	0.654631	-0.27	0.121188	0.383379
Pattern recognition receptors	TLR5	0.64	0.0342526	0.169683	0.355	0.234542	0.540552	-0.11	0.863094	0.946131	-0.12	0.138416	0.41877	-0.09	0.358578	0.665931
Pattern recognition receptors	TLR1	0.59	0.00340772	0.0301619	0.335	0.0208932	0.116665	0.19	0.311784	0.622963	-0.08	0.751619	0.898487	0.13	0.298241	0.612683
Inflammasome components	NLRP13	0.565	0.0132244	0.0815013	0.425	0.011674	0.0735814	0.06	0.936635	0.978996	0.1	0.893606	0.963058	-0.1	0.884435	0.95441
Anti-microbial activity	LTF	0.56	0.439246	0.744049	0.24	0.971374	0.987232	-0.38	0.800509	0.916945	0.56	0.0848662	0.315217	-0.6	0.864655	0.946131
Th17 associated genes	IL22RA1	0.525	0.00224056	0.0211834	-0.165	0.384238	0.688978	-0.325	0.0132179	0.0815013	-0.12	0.0893976	0.327185	-0.2	0.153765	0.441147
Myeloid associated genes	FPR1	0.52	0.000570608	0.00668656	0.07	0.485263	0.771992	0.09	0.633355	0.86388	-0.09	0.324538	0.636829	-0.04	0.32875	0.639566
Treg associated genes	TGFB1	0.515	0.00168838	0.0173424	-0.005	0.704052	0.890527	0.125	0.219453	0.517237	-0.06	0.445846	0.747871	-0.1	0.524786	0.810059
Pattern recognition receptors	CLEC7A	0.46	0.000313216	0.00388949	0.455	0.00195997	0.0189615	0.33	0.132026	0.406837	0.1	0.957337	0.986069	0.07	0.866529	0.946131
Cell activation	LYN	0.45	0.00195997	0.0189615	0.055	0.630194	0.863792	-0.12	0.884107	0.95441	-0.18	0.148628	0.433889	0.09	0.542714	0.81533
Myeloid associated genes	CD14	0.415	5.84015e-05	0.000899816	0.425	0.00350516	0.0306978	0.27	0.0941434	0.337141	-0.04	0.61758	0.860665	0.13	0.226945	0.528059
Apoptosis - Survival	TNFRSF1A	0.37	0.00554187	0.0410669	-0.09	0.206482	0.509058	-0.225	0.216189	0.515538	-0.25	0.0717134	0.277514	0.02	0.74707	0.896916
Chemokines	CCL19	0.365	0.0145927	0.0873463	0.115	0.694263	0.890527	-0.055	0.599185	0.856567	-0.11	0.196089	0.503592	0	0.461818	0.756371
Cell growth - proliferation	AREG	0.365	0.00940217	0.0615953	-0.19	0.516161	0.801205	0.16	0.468839	0.758899	-0.2	0.346909	0.654743	-0.18	0.55486	0.821844
Cell activation	HCK	0.295	0.0262986	0.137613	-0.02	0.763919	0.906677	-0.205	0.206509	0.509058	-0.27	0.12404	0.390914	-0.21	0.25614	0.56613
Inflammation	MMP9	0.265	0.466173	0.757883	-0.505	0.0174924	0.101774	0.12	0.717242	0.890527	-0.16	0.42751	0.731869	0.21	0.213305	0.515345
Inflammation	TIMP2	0.26	0.0142303	0.0857942	0.175	0.0082543	0.0553837	-0.06	0.989427	0.994207	-0.04	0.365471	0.675259	-0.05	0.802677	0.917345
T cell subset markers	PTPRCv2	0.25	0.00714926	0.0491585	-0.185	0.041292	0.195198	-0.21	0.0168735	0.0995659	-0.34	0.00439186	0.0365403	-0.09	0.439991	0.744049
Apoptosis - Survival	FLCN	0.235	0.17517	0.473187	0.195	0.304239	0.618892	-0.045	0.127581	0.399051	-0.21	0.237154	0.543561	-0.07	1	1
Small GTPases - (Rho) GTPase activating proteins	TAGAP	0.215	0.00609136	0.0431991	-0.005	0.700767	0.890527	-0.03	0.801225	0.916945	-0.1	0.375003	0.679906	-0.07	0.820327	0.931121
Treg associated genes	CCL4	0.195	0.901579	0.967893	0.11	0.105015	0.353736	0.06	0.720502	0.891811	-0.02	0.66864	0.884651	-0.1	0.467301	0.757883
Inflammasome components	NLRC4	0.185	0.186605	0.490836	0.54	0.000682536	0.00777903	-0.115	0.154962	0.443053	-0.33	0.00426927	0.0365403	-0.18	0.111856	0.364957
Pattern recognition receptors	TLR8	0.165	0.519044	0.80418	-0.15	0.521919	0.807132	-0.28	0.116913	0.376138	-0.14	0.0775188	0.297215	0.03	0.69944	0.890527
Pattern recognition receptors	CD209	0.165	0.539282	0.81533	0.11	0.329007	0.639566	0.02	0.901583	0.967893	-0.61	0.109543	0.360061	-0.07	0.838032	0.940766
Intracellular transport	KIF1B	0.135	0.311811	0.622963	0.04	0.658712	0.88118	-0.12	0.183676	0.489091	-0.11	0.172516	0.469063	0	0.630145	0.863792
Th1 associated genes	TNF	0.13	0.136628	0.414902	0.265	0.00274749	0.0248469	0.055	0.463407	0.757475	-0.09	0.102754	0.350373	-0.04	0.557868	0.822954
Mitochondrial Stress - Proteasome	HPRT	0.1	0.496386	0.776303	0.13	0.0362882	0.17656	0.21	0.0694792	0.270153	0.08	0.168362	0.465373	0.33	0.104884	0.353736
Apoptosis - Survival	CASP8	0.09	0.0967492	0.337141	-0.075	0.444744	0.74753	-0.11	0.88062	0.954005	-0.01	0.681707	0.88622	0.05	0.696043	0.890527
Intracellular transport	SEC14L1	0.085	0.863234	0.946131	-0.35	0.00128261	0.0136812	-0.375	0.00187462	0.0187913	-0.25	0.0202035	0.113576	-0.19	0.100091	0.3427
Anti-microbial activity	BPI	0.08	0.936636	0.978996	-0.325	0.130934	0.40497	-0.31	0.14621	0.428356	-0.01	0.611332	0.860665	-0.43	0.0524461	0.233326
Cell activation	SLAMF7	0.055	0.333416	0.645121	0.515	0.00109855	0.01187	0.19	0.0941447	0.337141	0.1	0.315867	0.624232	-0.22	0.942064	0.982641
Apoptosis - Survival	TNFRSF1B	0.05	0.964772	0.986069	0.305	0.0194702	0.111218	-0.22	0.162802	0.457685	-0.3	0.0357514	0.174972	-0.17	0.189276	0.49366
Th9 associated genes	IL9	0.05	0.0794679	0.301906	0.145	0.094146	0.337141	0.135	0.299262	0.613265	0.11	0.98577	0.991864	-0.07	0.91678	0.971953
Inflammasome components	NLRP4	0.045	0.687357	0.889751	-0.3	0.217651	0.515538	-0.31	0.0247296	0.132742	0.06	0.466965	0.757883	-0.1	0.442505	0.745271
Inflammasome components	NLRP2	0.035	0.971806	0.987232	-0.21	0.0239743	0.13037	-0.175	0.0180296	0.104171	-0.01	0.369716	0.677542	-0.33	0.0171986	0.100769
Transcriptional regulators - activators	CAMTA1	0	0	0	0	0.741747	0.891811	0	0	0	0	0	0	0	0	0
Chemokines	CCL13	0	0.0473686	0.214189	0	0	0	0	0	0	0	0.0057848	0.0422189	0	0.738005	0.891811
Myeloid associated genes	CCL3	0	0.794031	0.915454	0	0.955418	0.986069	0	0.352758	0.658059	0	0.782318	0.912887	0	0.259451	0.566371
Chemokines	CXCL9	0	0.492268	0.772767	0	0.705294	0.890527	0	0.573818	0.834687	0	0.678374	0.884651	0	0.412588	0.716645
Apoptosis - Survival	FASLG	0	0.0556128	0.237281	0	0.0634337	0.254961	0	0.424487	0.728192	0	0.95411	0.986069	0	0.263735	0.569942
Th2 associated genes	IL10	0	0.27943	0.594594	0	0.531092	0.814813	0	0.571416	0.834687	0	0.924057	0.971953	0	0.72498	0.891811
Th2 associated genes	IL13	0	0.791393	0.915454	0	0.847581	0.941494	0	0.109922	0.360061	-0.37	0.0841906	0.315217	0	0.0136066	0.0831542
Th17 associated genes	IL17A	0	0.423762	0.728192	0	0.96007	0.986069	0	0.976035	0.987909	0	0.712421	0.890527	0	0.897712	0.966231
Th1 associated genes	IL2	0	0.288207	0.605527	0	0.377544	0.679906	0	0.741747	0.891811	0	0.624126	0.860665	0	0.537188	0.81533
Th2 associated genes	IL4	0	0.408666	0.712809	0	0.29125	0.6058	0	0.164613	0.459343	0	0.967885	0.986069	0	0.618407	0.860665
Th2 associated genes	IL6	0	0.0372813	0.179299	-0.34	0.0567281	0.240805	-0.73	0.0968471	0.337141	-0.33	0.369142	0.677542	0	0.718202	0.890527
Pattern recognition receptors	MRC1	0	0.741747	0.891811	0	0	0	0	0	0	0	0	0	0	0	0
Pattern recognition receptors	MRC2	0	0.625844	0.860665	0	0	0	0	0.477992	0.766261	0	0	0	0	0	0
Inflammasome components	NLRP10	0	0	0	0	0	0	0	0	0	0	0	0	0	0	0
Inflammasome components	NLRP11	0	0	0	0	0	0	0	0	0	0	0	0	0	0	0
Inflammasome components	NLRP6	0	0.158876	0.452689	0	7.5206e-05	0.00111735	0	0.753031	0.898883	0	0.780806	0.912423	0	0.64519	0.871425
Inflammasome components	NLRP7	0	0.822913	0.931515	0	0.377544	0.679906	0	0.789909	0.915454	0	0.47577	0.766211	0	0.738005	0.891811
Small GTPases - (Rho) GTPase activating proteins	RAB13	0	0.532461	0.814813	0	0.255141	0.56613	0	0.710939	0.890527	0	0.285402	0.60261	0	0.660873	0.881504
Th17 associated genes	RORC	0	0.741747	0.891811	0	0.741747	0.891811	0	0.741747	0.891811	0	0.541299	0.81533	0	0.620618	0.860665
Small GTPases - (Rho) GTPase activating proteins	TBC1D7	0	0.377544	0.679906	0	0.302367	0.618106	0	0.12867	0.399455	0	0.875548	0.951488	0	0.805475	0.917643
Th1 associated genes	TBX21	0	0.347045	0.654743	0.45	0.119575	0.381167	0.305	0.176106	0.474176	-0.07	0.726944	0.891811	0.14	0.350986	0.656946
Pattern recognition receptors	TLR10	0	0	0	0	0	0	0	0	0	0	0	0	0	0	0
Transcriptional regulators - activators	TWIST1	0	0.625844	0.860665	0	0.337487	0.649976	0	0.218112	0.515538	0	0.0845565	0.315217	0	0.471232	0.761291
Cell growth - proliferation	VEGF	0	0.322108	0.634068	0	0.741747	0.891811	0	0.54333	0.81533	0	0.3751	0.679906	0	0.043575	0.203676
Transcriptional regulators - activators	ZNF532	0	0.20864	0.509058	0	0.227218	0.528059	0	0.306277	0.621518	0	0.54584	0.81533	0	0.930486	0.975018
Cell growth - proliferation	TGFBR2	-0.025	0.386662	0.689896	-0.21	0.0587067	0.243213	-0.15	0.303423	0.618745	-0.04	0.509402	0.792191	-0.09	0.845139	0.941494
Inflammation	TNIP1	-0.045	0.485278	0.771992	-0.17	0.240059	0.547203	-0.075	0.623962	0.860665	-0.36	0.0113377	0.0720076	-0.16	0.0671525	0.264791
Th2 associated genes	IL5	-0.085	0.704085	0.890527	-0.81	0.0629855	0.254388	-0.505	0.208147	0.509058	-0.01	0.456631	0.755261	-0.89	0.0446879	0.205416
Myeloid associated genes	IL23A	-0.09	0.0136925	0.0831542	0.01	0.677908	0.884651	0.03	0.388896	0.689896	0	0.904156	0.969405	0.01	0.685851	0.889751
Pattern recognition receptors	TLR9	-0.09	0.964773	0.986069	-0.375	0.0873438	0.321549	-0.305	0.249011	0.559938	0.18	0.967999	0.986069	-0.51	0.038319	0.18218
Inflammation	DSE	-0.095	0.530556	0.814813	-0.28	0.144969	0.428356	-0.405	0.0985636	0.338863	-0.1	0.140056	0.420779	-0.32	0.136234	0.414902
Th2 associated genes	IL4δ2	-0.11	0.477003	0.766211	-0.08	0.794382	0.915454	-0.23	0.386596	0.689896	-0.3	0.14594	0.428356	-0.23	0.916768	0.971953
T cell subset markers	AIRE	-0.14	0.345459	0.65472	0	0.5368	0.81533	0	0.62191	0.860665	0	0.202751	0.506574	0	0.826741	0.934577
Myeloid associated genes	CCL22	-0.15	0.57789	0.836181	-1.185	0.0347625	0.171138	-0.355	0.16283	0.457685	0.03	0.404533	0.707083	-1.11	0.0638664	0.255465
Myeloid associated genes	CXCL13	-0.175	0.0430877	0.202536	-0.27	0.000383398	0.00469099	-0.21	0.0332505	0.167663	-0.06	0.274752	0.586224	-0.01	0.830938	0.938047
Inflammasome components	NLRP1	-0.18	0.254508	0.56613	-0.275	0.0278435	0.143887	-0.165	0.458079	0.755261	-0.25	0.165629	0.459343	-0.14	0.400741	0.703411
T cell subset markers	CCR7	-0.185	0.0581322	0.243045	0.085	0.26194	0.567538	0.255	0.562864	0.827175	0.34	0.26129	0.567538	0.08	0.692724	0.890527
Treg associated genes	IL2RA	-0.185	0.16017	0.453495	0.095	0.700792	0.890527	0.025	0.542191	0.81533	0.1	0.765194	0.906896	-0.04	0.862963	0.946131
Treg associated genes	TNFRSF18	-0.185	0.351372	0.656946	0.035	0.71722	0.890527	0.105	0.922597	0.971953	0.09	0.675189	0.884651	0.08	0.461822	0.756371
Inflammasome components	NLRP12	-0.195	0.383635	0.688978	-0.21	0.0274405	0.142691	-0.23	0.284489	0.602276	-0.07	0.714074	0.890527	0.27	0.199445	0.504826
Treg associated genes	CTLA4	-0.235	0.064214	0.255627	0.03	0.424016	0.728192	-0.01	0.58388	0.841921	-0.15	0.0963315	0.337141	-0.04	0.633373	0.86388
Cell growth - proliferation	EGF	-0.24	0.832563	0.938607	-0.285	0.915096	0.971953	0.17	0.71733	0.890527	-1.91	0.290774	0.6058	-0.2	0.641159	0.870078
Pattern recognition receptors	TLR6	-0.25	0.217863	0.515538	-0.365	0.0221505	0.121245	-0.07	0.620837	0.860665	-0.21	0.0861055	0.318399	0.01	0.79571	0.915672
Cytotoxicity markers	PRF1	-0.285	0.620458	0.860665	0.69	0.00142474	0.0150049	0.485	0.0896613	0.327185	0.07	0.778817	0.912423	0.06	1	1
Apoptosis - Survival	BCL2	-0.295	0.0581204	0.243045	0.235	0.943663	0.982641	0.035	0.571847	0.834687	-0.03	0.865487	0.946131	0.06	0.90959	0.97023
Cell growth - proliferation	BMP6	-0.3	0.0985629	0.338863	-0.215	0.175113	0.473187	-0.465	0.0610963	0.250405	0.05	0.960889	0.986069	-0.11	0.916791	0.971953
Cytotoxicity markers	GZMB	-0.32	0.198714	0.504826	0.77	0.0541444	0.234626	0.26	0.0581283	0.243045	0.15	0.142501	0.42343	0.17	0.57638	0.83545
E3 ubiquitin protein ligases	NEDD4L	-0.35	0.207985	0.509058	-0.735	0.00437197	0.0365403	-0.67	0.0150925	0.0896925	-0.18	0.214934	0.515345	-0.39	0.20972	0.510195
Th1 associated genes	IFNG	-0.355	0.55514	0.821844	0.005	0.687632	0.889751	-0.01	0.98472	0.991864	-0.68	0.00469809	0.0372735	-0.41	0.20272	0.506574
Small GTPases - (Rho) GTPase activating proteins	RAB33A	-0.37	0.0947349	0.337141	-0.325	0.170725	0.467247	-0.39	0.128671	0.399455	-0.21	0.160249	0.453495	0.02	0.924006	0.971953
Immune cell subset markers - B cells	CD19	-0.37	0.0300252	0.153257	-0.47	0.149561	0.435087	0.02	0.985903	0.991864	0.14	0.188503	0.493189	0.02	0.652928	0.877603
Myeloid associated genes	IL12A	-0.39	0.690805	0.890527	-0.63	0.165377	0.459343	-0.475	0.491895	0.772767	-0.37	0.313328	0.622963	-1.43	0.0309523	0.157026
Myeloid associated genes	IL12B	-0.42	0.114283	0.369973	-0.085	0.388478	0.689896	-0.075	0.416438	0.721826	-0.23	0.741551	0.891811	0.03	0.787696	0.915454
T cell subset markers	CD4	-0.425	0.00106532	0.0116625	0.185	0.0958683	0.337141	-0.06	0.842447	0.941494	-0.04	0.550249	0.818484	-0.15	0.193887	0.500974
Treg associated genes	FOXP3	-0.58	0.0254366	0.134798	0.085	0.7626	0.906404	0.41	0.223501	0.523812	0.33	0.236472	0.543494	-0.35	0.339078	0.651532
G protein-coupled receptors	BLR1	-0.625	0.00012402	0.00169155	-0.375	0.0440102	0.204561	-0.275	0.136638	0.414902	0.07	0.865482	0.946131	-0.16	0.459058	0.755261
Cytotoxicity markers	GNLY	-0.63	0.00445229	0.0366763	0.2	0.197166	0.504745	0.17	0.47704	0.766211	-0.11	0.701447	0.890527	-0.23	0.845147	0.941494
Th2 associated genes	GATA3	-0.63	0.00538821	0.0407545	0.02	0.929598	0.975018	0	0.863241	0.946131	0.12	0.960887	0.986069	0.03	0.841536	0.941494
Transcriptional regulators - activators	ZNF331	-0.635	0.0211376	0.116674	-0.275	0.0443865	0.205164	-0.305	0.165314	0.459343	-0.32	0.391869	0.693692	-0.06	0.671971	0.884651
Myeloid associated genes	CCL5	-0.64	0.000170835	0.00225611	-0.105	0.333378	0.645121	-0.07	0.488026	0.772767	-0.17	0.724704	0.891811	-0.19	0.313252	0.622963
Cytotoxicity markers	GZMA	-0.67	0.00660491	0.0461789	0.01	0.649177	0.873973	0.085	0.120031	0.381167	0.13	0.459319	0.755261	0.03	0.862968	0.946131
T cell subset markers	PTPRCv1	-0.755	0.00510881	0.0389957	0.145	0.623936	0.860665	0	0.559891	0.824476	0	0.876014	0.951488	-0.1	0.366036	0.675259
T cell subset markers	CD8A	-0.78	0.000640343	0.00739952	-0.135	0.297274	0.612208	0.17	0.835554	0.939434	0.01	0.95734	0.986069	-0.03	0.806246	0.917643
Inflammation	SPP1	-0.82	0.248528	0.559938	0	0.591499	0.848495	-0.1	0.387808	0.689896	0	0.618226	0.860665	0	0.883255	0.95441
T cell subset markers	CD3E	-0.91	1.04479e-05	0.000188971	-0.105	0.191091	0.49529	-0.065	0.671553	0.884651	0.13	0.921875	0.971953	-0.16	0.34246	0.654631
Immune cell subset markers - NK cells	NCAM1	-0.955	0.00258078	0.0238579	-0.3	0.185173	0.489091	0.02	0.821778	0.931498	0.06	0.571304	0.834687	-0.31	0.141119	0.421474
Chemokines	CX3CL1	-1.055	0.00849929	0.0565713	-0.965	0.000779464	0.0087637	-1.985	0.00255387	0.0238579	-0.5	0.258771	0.566371	-0.36	0.150813	0.437201
T cell subset markers	IL7R	-1.42	1.23908e-06	2.86365e-05	-0.17	0.0242855	0.131205	-0.245	0.217862	0.515538	-0.08	0.435331	0.741784	-0.3	0.104895	0.353736

## Sheet: D. Geneva_HD2 vs. D0
Table S5D. Differential Gene Expression Analysis in Geneva cohort, HD2 (1-5x107 pfu) vs. Day0. (Mann-Whitney test with Benjamini-Hochberg correction for multiple testing, p < 0.05, log2FC ≤ -0.6 and ≥ 0.6).
Module	Gene	d1			d3			d7			d14			d28
		Log2FC	P-value	P-value adj	Log2FC	P-value	P-value adj	Log2FC	P-value	P-value adj	Log2FC	P-value	P-value adj	Log2FC	P-value	P-value adj
IFN signaling genes	IFI44L	5.66	4.41818e-18	3.53723e-16	4.94	3.70414e-18	3.53723e-16	4.38	2.42615e-16	6.48799e-15	1.975	1.29767e-11	1.62995e-10	0.785	0.00194608	0.00786976			p < 0.0001
IFN signaling genes	OAS3	5.26	3.29581e-18	3.53723e-16	3.46	7.0719e-18	3.9084e-16	3.25	6.30106e-17	2.08943e-15	1.805	4.47017e-14	7.12648e-13	0.57	0.000143488	0.000703853			0.0001 ≤ p < 0.001
IFN signaling genes	IFI44	4.73	8.92803e-18	4.35739e-16	4.1	3.70574e-18	3.53723e-16	3.67	1.19886e-15	2.54835e-14	1.58	2.12019e-11	2.62334e-10	0.635	0.00166745	0.00684315			0.001 ≤ p < 0.01
IFN signaling genes	IFI6	4.44	6.28361e-18	3.7208e-16	2.74	1.33896e-17	5.54999e-16	2.19	1.2539e-14	2.07896e-13	1.135	1.00142e-10	1.15302e-09	0.285	0.00181223	0.00736931			0.01 ≤ p < 0.05
Th1 associated genes	CXCL10	4.42	1.42085e-17	5.60897e-16	0.68	9.32055e-09	8.58526e-08	0.46	0.000217383	0.00102977	0.375	1.73191e-05	0.000101826	0.34	5.18234e-05	0.000286411
IFN signaling genes	OAS1	4.23	5.93151e-18	3.7208e-16	2.98	4.69355e-18	3.53723e-16	2.77	3.33951e-15	6.15212e-14	1.69	1.39245e-13	2.06132e-12	0.575	6.48048e-05	0.000346601			-0.6 ≤ log2FC ≥ 0.6
Myeloid associated genes	CCL2	4.05	1.98263e-20	1.6436e-17	0.05	2.4232e-08	2.13706e-07	0	1.53163e-07	1.20926e-06	0	0.0491865	0.127424	0	0.00336555	0.0127572
IFN signaling genes	IFITM1/3	3.86	5.60489e-18	3.7208e-16	2.32	2.05418e-16	5.67637e-15	1.62	3.869e-09	3.72953e-08	1.04	1.33621e-05	7.96917e-05	-0.07	0.561149	0.823785
IFN signaling genes	IFIT3	3.85	9.46115e-18	4.35739e-16	2.2	1.12776e-17	4.92059e-16	1.9	1.13048e-14	1.91259e-13	0.765	2.12753e-09	2.09967e-08	0.225	0.0195346	0.0606523
IFN signaling genes	OAS2	3.78	3.29153e-18	3.53723e-16	2.46	5.94507e-17	2.05353e-15	2.37	9.89218e-17	3.03727e-15	1.105	2.50635e-14	4.07405e-13	0.205	0.000314929	0.00145853
IFN signaling genes	IFIT2	3.74	3.49371e-18	3.53723e-16	1.69	1.19644e-15	2.54835e-14	1.59	8.04325e-14	1.23479e-12	0.655	6.05277e-08	5.17293e-07	0.235	0.0105962	0.0364492
IFN signaling genes	SOCS1	3.69	1.14962e-15	2.54835e-14	0.05	0.0961904	0.222122	0.31	0.0200061	0.0616545	0.525	0.0111625	0.0382301	0.215	0.0936504	0.216861
IFN signaling genes	IFIH1	3.57	3.92538e-18	3.53723e-16	1.37	2.78269e-16	7.2089e-15	1.09	6.70077e-12	8.54606e-11	0.53	4.04785e-08	3.49549e-07	0.305	0.00997121	0.0344422
IFN signaling genes	GBP1	3.55	4.47466e-15	8.06412e-14	1.21	1.41219e-09	1.41048e-08	1	8.89451e-08	7.30055e-07	0.485	0.000114144	0.000587737	0.3	0.0117117	0.0396285
IFN signaling genes	INDO	3.46	1.45522e-15	2.94239e-14	-0.24	0.103192	0.235018	-0.29	0.473536	0.733759	-0.3	0.0444896	0.119746	-0.075	0.836238	1
IFN signaling genes	IFI35	3.37	1.46741e-16	4.19476e-15	1.22	6.92085e-16	1.63925e-14	0.88	8.03408e-10	8.12848e-09	0.405	5.86635e-05	0.000319948	0.23	0.0479101	0.125956
IFN signaling genes	FCGR1A	3.24	3.18571e-17	1.14824e-15	0.84	0.0282196	0.0815123	0.89	0.0473468	0.125681	0.54	0.806362	1	0.46	0.85512	1
IFN signaling genes	CD274	2.8	2.35855e-15	4.44371e-14	0.58	0.00258445	0.0100587	0.52	0.0133437	0.043723	0.55	0.00627734	0.0223344	0.34	0.0362929	0.100962
IFN signaling genes	STAT2	2.78	2.37992e-17	8.96797e-16	0.82	1.174e-13	1.76954e-12	0.59	4.72159e-09	4.49908e-08	0.34	3.31754e-06	2.20019e-05	0.17	0.00221281	0.00884646
IFN signaling genes	IFIT5	2.7	4.16504e-18	3.53723e-16	1.75	9.18011e-18	4.35739e-16	1.61	5.37968e-15	9.48883e-14	0.695	2.48803e-10	2.61085e-09	0.38	0.00164712	0.00679334
IFN signaling genes	GBP2	2.34	4.58859e-16	1.11881e-14	0.3	0.000125372	0.000636465	0.28	0.00207719	0.00835919	0.23	0.00552098	0.0198134	0.025	0.373856	0.611295
Scavenger receptors	MARCO	2.34	6.70998e-06	4.2789e-05	1.23	0.0141246	0.0457394	-0.33	0.664292	0.927101	0.64	0.426144	0.680361	-0.06	0.823086	1
IFN signaling genes	IRF7	2.3	5.60595e-09	5.28106e-08	1.35	5.49901e-06	3.56147e-05	0.58	0.0535006	0.136468	0.205	0.64304	0.914336	0.125	0.769476	1
IFN signaling genes	STAT1	2.17	3.87986e-16	9.74668e-15	0.64	2.67341e-09	2.60736e-08	0.6	1.9778e-06	1.38949e-05	0.17	0.00348736	0.013141	0.22	0.0620381	0.154908
Chemokines	CCL11	2.05	2.50293e-11	3.05137e-10	0.22	0.320216	0.556456	0.04	0.707759	0.973021	0.09	0.913442	1	-0.08	0.946951	1
IFN signaling genes	GBP5	1.99	9.1191e-16	2.09993e-14	0.1	0.31377	0.554616	0.18	0.105287	0.237182	0.3	0.00250367	0.00979029	0.26	0.0200844	0.0616666
Pattern recognition receptors	TLR7	1.61	3.48691e-18	3.53723e-16	0.79	2.6214e-11	3.14948e-10	0.53	1.30437e-06	9.40279e-06	0.46	7.38263e-05	0.000387354	0.43	1.26734e-05	7.72516e-05
IFN signaling genes	TAP1	1.58	1.59256e-13	2.31619e-12	0.39	3.18268e-06	2.12777e-05	0.49	1.2949e-05	7.7788e-05	0.38	5.60721e-05	0.000307839	0.32	0.012426	0.0416308
IFN signaling genes	TAP2	1.55	1.94446e-10	2.121e-09	0.36	0.00547436	0.0197315	0.32	0.00525261	0.0190149	0.525	2.73371e-05	0.000157378	0.38	0.00060128	0.00265139
Th1 associated genes	IL1B	1.44	1.74794e-15	3.45011e-14	0.2	0.142707	0.302567	0.32	0.00727563	0.0256659	0.07	0.178633	0.350916	0.175	0.0824835	0.197627
Small GTPases - (Rho) GTPase activating proteins	RAB24	1.34	1.13879e-16	3.37162e-15	0.29	0.00375257	0.0140764	0.06	0.121262	0.262672	-0.115	0.199174	0.382211	-0.165	0.0135786	0.0443175
Inflammasome components	NLRP13	1.23	1.17426e-07	9.4511e-07	0.27	0.0502574	0.129389	0.2	0.62275	0.890103	0.245	0.331355	0.560334	0.21	0.323511	0.556456
IFN signaling genes	IFI16	1.17	1.89418e-15	3.6518e-14	0.21	0.00931381	0.0324418	0.13	0.00292682	0.0112853	0.06	0.316325	0.556456	-0.075	0.328663	0.558323
Pattern recognition receptors	TLR3	1.05	2.50137e-06	1.72803e-05	0.45	0.0300224	0.0858226	0.3	0.177544	0.349606	0	0.860102	1	0	0.719202	0.982239
Myeloid associated genes	CD163	1.01	1.14835e-12	1.53546e-11	0.19	0.0522482	0.133685	0.27	0.0264968	0.0768036	0.13	0.918841	1	-0.22	0.00245757	0.00965556
Pattern recognition receptors	TLR4	1	2.83148e-13	3.97847e-12	-0.08	0.912054	1	-0.17	0.625096	0.891918	-0.24	0.0640628	0.159484	-0.035	0.919062	1
Pattern recognition receptors	NOD2	0.98	3.62932e-13	5.01451e-12	0.32	0.000132437	0.000657428	0.13	0.0468206	0.124805	0.04	0.295483	0.529061	-0.365	0.0178893	0.0563887
Th1 associated genes	IL15	0.96	2.57307e-13	3.67772e-12	0.38	7.25088e-08	6.01098e-07	0	0.0147475	0.0472032	0	0.651071	0.917921	0	0.452347	0.711567
Pattern recognition receptors	NOD1	0.88	6.89696e-14	1.07879e-12	0.13	0.0338537	0.0948132	0.27	0.0119556	0.0402893	0.095	0.229201	0.431521	0.01	0.969278	1
Th17 associated genes	IL22RA1	0.79	2.32073e-10	2.46652e-09	-0.05	0.661069	0.924455	-0.14	0.108886	0.243306	0.015	0.830544	1	0.025	0.455811	0.715658
Myeloid associated genes	CD14	0.75	1.12932e-14	1.91259e-13	0.45	1.6877e-07	1.31991e-06	0.26	0.00100298	0.00430815	0.215	0.0216699	0.0650883	0.145	0.0935371	0.216861
Treg associated genes	TGFB1	0.75	1.44269e-15	2.94239e-14	0.1	0.0800194	0.192911	0.06	0.121175	0.262672	-0.11	0.0429073	0.116242	-0.33	1.99016e-08	1.77402e-07
Anti-microbial activity	LTF	0.73	0.0181524	0.0570012	0.06	0.809905	1	0.3	0.450592	0.710153	0.355	0.0848275	0.202075	-0.255	0.84977	1
Cell activation	LYN	0.7	4.71251e-12	6.10417e-11	-0.08	0.112633	0.247593	0.07	0.531401	0.801823	-0.115	0.115799	0.252624	0.005	0.633951	0.902999
Treg associated genes	LAG3	0.67	4.50528e-07	3.36475e-06	-0.24	0.382112	0.622964	-0.4	0.0393471	0.108729	-0.7	4.86142e-06	3.17332e-05	-0.7	1.16709e-10	1.32536e-09
Th9 associated genes	IL9	0.65	6.93147e-07	5.08512e-06	0.36	0.00055181	0.00245941	0.09	0.196326	0.378498	-0.1	0.284426	0.512586	-0.24	0.0226023	0.0674003
Apoptosis - Survival	TNFRSF1A	0.65	1.0141e-12	1.37818e-11	-0.05	0.362604	0.597612	0.12	0.0800501	0.192911	-0.085	0.683567	0.94762	0.03	0.346294	0.578322
Pattern recognition receptors	CLEC7A	0.64	3.68434e-11	4.36332e-10	0.35	2.74814e-06	1.8522e-05	0.28	0.000398791	0.00182651	0.2	0.108143	0.242298	-0.045	0.728879	0.992186
T cell subset markers	PTPRCv2	0.64	2.07874e-10	2.23801e-09	-0.27	0.000267849	0.0012545	-0.13	0.0251529	0.0734217	0	0.278572	0.503129	0.125	0.186851	0.362763
Inflammasome components	NLRP3	0.61	1.78482e-10	1.97282e-09	0.3	4.84671e-05	0.000271767	0.05	0.170021	0.342105	0.005	0.793685	1	0.115	0.0495242	0.127899
Myeloid associated genes	FPR1	0.6	1.45914e-07	1.16311e-06	-0.04	0.888213	1	-0.03	0.705304	0.971258	-0.005	0.420824	0.674783	-0.025	0.265545	0.482756
Chemokines	CCL19	0.57	0.00011405	0.000587737	-0.03	0.941307	1	-0.06	0.522688	0.795061	0.085	0.783223	1	-0.085	0.604351	0.866795
Cell growth - proliferation	AREG	0.53	2.53083e-10	2.62257e-09	0.19	0.00181344	0.00736931	0.03	0.255168	0.472247	0.08	0.603289	0.86677	-0.09	0.404697	0.653648
Th1 associated genes	IFNG	0.46	0.000559813	0.00248174	0.01	0.0396969	0.109331	0.21	0.00507398	0.0185301	0.145	0.0145217	0.0466609	0.52	2.18191e-05	0.00012649
Cell activation	SLAMF7	0.45	0.000147624	0.000719882	0.72	9.03406e-11	1.05482e-09	0.37	1.2774e-05	7.72966e-05	0.17	0.054125	0.137637	-0.13	0.597049	0.859295
Pattern recognition receptors	TLR1	0.43	1.14698e-05	7.04332e-05	0.1	0.265059	0.482756	0.1	0.326807	0.556456	0.11	0.177525	0.349606	0.44	0.0001696	0.000817434
Myeloid associated genes	CCL3	0.42	0.309915	0.551329	0.18	0.764581	1	-3.06	0.382495	0.622964	0.205	0.650161	0.917921	-2.125	0.152084	0.316779
Intracellular transport	KIF1B	0.42	0.000244477	0.00115154	-0.05	0.833007	1	0.03	0.359138	0.593078	-0.085	0.329619	0.558802	0.015	0.554062	0.817291
Th1 associated genes	TNF	0.42	1.81358e-07	1.4051e-06	0.58	2.36374e-12	3.11038e-11	0.27	3.36998e-05	0.000192586	0.22	6.20808e-05	0.000336373	0.235	0.000133556	0.000659035
E3 ubiquitin protein ligases	NEDD4L	0.41	0.0774796	0.187809	-0.21	0.0906897	0.21178	0.08	0.89334	1	0.45	0.0072644	0.0256659	0.205	0.215997	0.412583
Small GTPases - (Rho) GTPase activating proteins	TAGAP	0.4	6.35213e-08	5.37338e-07	-0.15	0.0170141	0.054041	0.1	0.242786	0.453309	0.045	0.518675	0.790408	0.105	0.549362	0.816094
Th2 associated genes	IL4δ2	0.37	0.0249311	0.0732903	0.34	0.0251488	0.0734217	0.18	0.139043	0.295555	0.18	0.15661	0.32296	0.295	0.0206419	0.0629123
Pattern recognition receptors	TLR2	0.35	0.000857735	0.00374243	-0.02	0.951962	1	0.13	0.25657	0.473711	0.195	0.0212858	0.0641669	0.395	0.000179574	0.000860503
Cell activation	HCK	0.33	1.88143e-06	1.33308e-05	-0.13	0.606278	0.868056	-0.01	0.817373	1	0.025	0.234479	0.438787	-0.16	0.224423	0.427693
Inflammation	TIMP2	0.33	9.22667e-06	5.75106e-05	-0.01	0.712737	0.976627	-0.03	0.544618	0.81508	-0.085	0.0593862	0.149639	-0.02	0.715672	0.97903
Pattern recognition receptors	TLR5	0.32	0.00455463	0.0168562	0.14	0.502612	0.771602	0.15	0.347636	0.578322	0.295	0.112895	0.247593	0.39	0.041082	0.112399
Pattern recognition receptors	CD209	0.32	0.0194982	0.0606523	-0.19	0.373346	0.611295	0.23	0.146393	0.308803	0.135	0.426765	0.680361	0.035	0.734157	0.994471
Apoptosis - Survival	CASP8	0.3	1.01272e-05	6.26526e-05	-0.07	0.265024	0.482756	0	0.346959	0.578322	-0.015	0.644116	0.914336	-0.015	0.913565	1
Inflammation	DSE	0.27	0.000424893	0.00193537	-0.05	0.656232	0.922202	0.02	0.938643	1	0.12	0.105197	0.237182	-0.03	0.760659	1
Th2 associated genes	IL13	0.27	0.000125911	0.000636465	0	0.437217	0.694354	0	0.186531	0.362763	0	0.0764352	0.185821	0	0.913561	1
Pattern recognition receptors	TLR8	0.25	0.0247325	0.0729652	-0.28	0.0923094	0.214956	-0.17	0.333465	0.561874	-0.01	0.905376	1	0.195	0.11275	0.247593
Apoptosis - Survival	FLCN	0.22	0.234042	0.438787	0.18	0.0212126	0.0641669	0.07	0.188774	0.364788	0.37	0.00380921	0.0142245	0.31	0.00149661	0.00623462
Myeloid associated genes	IL12A	0.21	0.322389	0.556456	0.19	0.471356	0.733123	0.37	0.228833	0.431521	0.875	7.33129e-05	0.000387111	1.225	8.0511e-06	5.09493e-05
Cell growth - proliferation	BMP6	0.2	0.0114025	0.0387405	0.08	0.527047	0.798761	-0.02	0.318598	0.556456	0.155	0.0310218	0.0877716	0.045	0.348109	0.578322
Pattern recognition receptors	TLR9	0.19	0.710285	0.974878	-0.21	0.259126	0.47631	0.12	0.562598	0.823785	0.22	0.292379	0.524637	-0.16	0.249293	0.464413
Transcriptional regulators - activators	ZNF532	0.19	0.000150128	0.000727812	0	0.509499	0.78073	0	0.694091	0.959002	0	0.756704	1	0	0.0189955	0.0594238
Inflammasome components	NLRC4	0.17	0.00221962	0.00884646	0.28	9.1062e-07	6.62196e-06	-0.04	0.198701	0.382188	0.04	0.846478	1	0.24	3.39174e-05	0.000192586
Th2 associated genes	IL5	0.15	0.922688	1	0.01	0.697877	0.962629	-0.16	0.46771	0.728819	0.325	0.0888277	0.209199	-0.29	0.353547	0.586181
Intracellular transport	SEC14L1	0.15	0.122044	0.263475	-0.47	3.15827e-07	2.38019e-06	-0.24	0.00227051	0.00896312	0.055	0.767596	1	0.08	0.544698	0.81508
Inflammasome components	NLRP2	0.13	0.121355	0.262672	-0.14	0.541525	0.813268	0.14	0.175523	0.347276	0.325	0.000943413	0.00409471	0.29	0.0010302	0.00440226
Apoptosis - Survival	TNFRSF1B	0.13	0.0303671	0.0865098	0.2	0.0222657	0.0666362	-0.25	0.183964	0.359684	-0.165	0.0488251	0.126884	-0.25	0.00302258	0.0116005
Myeloid associated genes	IL12B	0.11	0.0457106	0.122635	-0.17	0.909404	1	0	0.906749	1	-0.28	0.146011	0.308783	-0.52	8.14012e-06	5.11224e-05
Myeloid associated genes	CXCL13	0.08	0.229554	0.431521	-0.11	0.102422	0.234552	0.03	0.494774	0.762394	0.035	0.260904	0.478517	0.025	0.958116	1
T cell subset markers	AIRE	0.07	0.593428	0.855569	-0.12	0.752907	1	-0.12	0.174787	0.347276	-0.12	0.0464644	0.124255	-0.12	0.000127479	0.000636627
Inflammasome components	NLRP4	0.06	0.126599	0.271892	0.19	0.0721904	0.176017	0.13	0.318145	0.556456	0.245	0.0474524	0.125681	0.42	0.00052104	0.00234751
Anti-microbial activity	BPI	0.05	0.906757	1	-0.17	0.496911	0.764266	-0.15	0.208285	0.398771	0	0.552266	0.816094	-0.35	0.122602	0.263993
Transcriptional regulators - activators	CAMTA1	0	0	0	0	0.326893	0.556456	0	0	0	0	0	0	0	0	0
Chemokines	CCL13	0	1.8442e-06	1.31797e-05	0	0	0	0	0	0	0	0	0	0	0	0
Treg associated genes	CCL4	0	0.56258	0.823785	0.21	0.000126961	0.000636627	0.06	0.755581	1	-0.015	0.656332	0.922202	-0.13	0.0365892	0.101446
Chemokines	CXCL9	0	0.754362	1	0	0.775127	1	0	0.48177	0.743739	0	0.984316	1	0	0.578536	0.839941
Apoptosis - Survival	FASLG	0	0.00337012	0.0127572	0	0.0112062	0.0382301	0	0.0196204	0.0606916	0	0.535176	0.805193	0	0.109498	0.244016
Th2 associated genes	IL10	0	0.148349	0.311344	0	0.990456	1	0	0.76546	1	0	0.475065	0.734756	0	0.955678	1
Th17 associated genes	IL17A	0	1	1	0	0.583158	0.843697	0	0.100764	0.231395	0	0.319719	0.556456	0	0.0480157	0.125956
Th1 associated genes	IL2	0	0.516634	0.788746	0	0.388903	0.630921	0	0.168384	0.340464	0	0.175336	0.347276	0	0.431151	0.686035
Th2 associated genes	IL4	0	0.680118	0.944419	0	0.438204	0.694591	0	0.185831	0.362479	0	0.64904	0.917921	0	0.386158	0.627696
Pattern recognition receptors	MRC1	0	0	0	0	0	0	0	0	0	0	0	0	0	0	0
Pattern recognition receptors	MRC2	0	0.326893	0.556456	0	0.326893	0.556456	0	1	1	0	0.331875	0.560334	0	0.342147	0.57301
Inflammasome components	NLRP10	0	0	0	0	0	0	0	0	0	0	0	0	0	0	0
Inflammasome components	NLRP11	0	0	0	0	0	0	0	0	0	0	0	0	0	0	0
Inflammasome components	NLRP6	0	0.0130439	0.0430811	0	0.0822469	0.197627	0	0.46407	0.724509	0	0.170828	0.342606	0	0.153906	0.318969
Inflammasome components	NLRP7	0	0.159349	0.326174	0	0.667687	0.930274	0	0.583158	0.843697	0	0.991981	1	0	0.172377	0.34351
Small GTPases - (Rho) GTPase activating proteins	RAB13	0	0.0316756	0.0893166	0	0.250902	0.466362	0	0.149885	0.313775	0	0.339233	0.570434	0	0.861318	1
Th17 associated genes	RORC	0	0.326893	0.556456	0	1	1	0	0.326893	0.556456	0	0.555904	0.818552	0	0.547706	0.816094
Inflammation	SPP1	0	0.670986	0.933301	0	0.568079	0.829115	0	0.311968	0.553065	0	0.447716	0.706964	0	0.875513	1
Small GTPases - (Rho) GTPase activating proteins	TBC1D7	0	0.552172	0.816094	0	0.300745	0.537322	0	0.162924	0.332671	0	0.0509889	0.130866	0	0.0413256	0.112694
Th1 associated genes	TBX21	0	0.0692864	0.170441	0.64	4.85181e-05	0.000271767	0.55	0.000980876	0.00423514	0	0.364151	0.598971	0	0.903574	1
Pattern recognition receptors	TLR10	0	0	0	0	0	0	0	0	0	0	0	0	0	0	0
Transcriptional regulators - activators	TWIST1	0	0.976186	1	0	0.264961	0.482756	0	0.552172	0.816094	0	0.163562	0.333152	0	0.172377	0.34351
Cell growth - proliferation	VEGF	0	6.64792e-05	0.000353277	0	0.326893	0.556456	0	0.326893	0.556456	0	0.322102	0.556456	0	0.312225	0.553065
Small GTPases - (Rho) GTPase activating proteins	RAB33A	-0.03	0.418864	0.674249	0.19	0.166268	0.337007	0.33	0.000529701	0.00237363	0.355	0.000365011	0.00168108	0.6	1.36241e-05	8.0674e-05
Inflammation	TNIP1	-0.03	0.753076	1	-0.05	0.55137	0.816094	-0.02	0.817372	1	0.17	0.0480655	0.125956	0.045	0.92469	1
Myeloid associated genes	CCL22	-0.04	0.661106	0.924455	-0.28	0.794069	1	-0.14	0.524888	0.796945	0.405	0.0236987	0.0701649	-0.13	0.771372	1
Mitochondrial Stress - Proteasome	HPRT	-0.05	0.778621	1	0.32	0.000190247	0.000906405	0.15	0.0483085	0.125956	0.095	0.150779	0.314852	-0.165	0.0868877	0.2058
Th2 associated genes	IL6	-0.06	6.01948e-06	3.86833e-05	-0.06	0.0297285	0.0852765	-0.06	0.055944	0.141395	0.455	0.012814	0.0424912	-0.06	0.796848	1
Treg associated genes	CTLA4	-0.11	0.226958	0.430545	0.02	0.419857	0.674537	0.05	0.1588	0.325855	-0.015	0.739204	0.999674	-0.045	0.734123	0.994471
Myeloid associated genes	IL23A	-0.12	2.55336e-06	1.74937e-05	-0.04	0.0902293	0.2113	0.02	0.51171	0.782672	0.02	0.319417	0.556456	-0.005	0.646341	0.915926
Cell growth - proliferation	EGF	-0.13	0.911244	1	0.12	0.0832538	0.198897	0.04	0.340042	0.570638	0.06	0.400832	0.649003	0.1	0.323506	0.556456
Apoptosis - Survival	BCL2	-0.17	0.0860103	0.204305	0.35	0.01278	0.0424912	0.54	0.000102147	0.000532576	0.35	0.00486782	0.0179352	0.4	0.00977512	0.0339062
Treg associated genes	TNFRSF18	-0.17	0.128636	0.275554	-0.09	0.819963	1	0.02	0.690443	0.955554	-0.36	0.000800948	0.00351315	-0.495	2.57726e-06	1.75127e-05
Cell growth - proliferation	TGFBR2	-0.18	0.0031941	0.0122024	-0.09	0.0361604	0.100932	-0.07	0.0989564	0.227875	0.045	0.772804	1	0.06	0.80368	1
Immune cell subset markers - NK cells	NCAM1	-0.3	0.00583092	0.0208355	0.52	0.0421862	0.114663	0.54	0.0157797	0.0503131	0.49	0.0209005	0.063467	0.16	0.927467	1
Treg associated genes	IL2RA	-0.3	0.0288647	0.0830862	0.11	0.357404	0.591393	0.33	0.00514701	0.0187143	0.105	0.154697	0.31981	0.115	0.528588	0.799634
Inflammasome components	NLRP1	-0.35	0.0140311	0.0456148	-0.27	0.0202025	0.0618001	-0.01	0.853956	1	0.045	0.112707	0.247593	0.15	0.048316	0.125956
Inflammasome components	NLRP12	-0.35	0.00499841	0.0183349	-0.21	0.158739	0.325855	-0.03	0.900725	1	0.125	0.813309	1	0.155	0.473244	0.733759
Inflammation	MMP9	-0.36	0.111175	0.24709	-0.9	0.000293501	0.00136692	-0.34	0.171096	0.342606	-0.475	0.0405632	0.111347	-0.27	0.462233	0.723003
Transcriptional regulators - activators	ZNF331	-0.4	0.0306787	0.0870981	0.22	0.225343	0.428461	0.07	0.793743	1	0.115	0.259099	0.47631	0.06	0.808795	1
T cell subset markers	CD4	-0.43	1.91341e-07	1.46872e-06	0.44	1.27465e-08	1.14857e-07	0.16	0.0131344	0.043208	0.115	0.227848	0.431247	-0.095	0.169887	0.342105
Pattern recognition receptors	TLR6	-0.43	0.000463708	0.00210062	-0.19	0.0884752	0.208963	-0.14	0.273754	0.495506	-0.035	0.405277	0.653648	-0.035	0.572936	0.833344
Immune cell subset markers - B cells	CD19	-0.55	0.00226219	0.00896312	-0.43	0.0172735	0.0546556	0.2	0.864437	1	0.05	0.53197	0.801823	-0.27	0.059576	0.149662
Th2 associated genes	GATA3	-0.57	2.42811e-07	1.8467e-06	0.11	0.182708	0.358073	0.2	0.00265062	0.010268	0.3	0.00144266	0.00604023	0.23	0.044455	0.119746
Myeloid associated genes	CCL5	-0.58	6.48681e-08	5.43189e-07	0.13	0.10528	0.237182	0.23	0.00764427	0.0268521	0.165	0.0144644	0.0466575	0.115	0.188032	0.364203
Cytotoxicity markers	GZMB	-0.59	1.95265e-05	0.000113996	0.69	9.75045e-08	7.92463e-07	0.23	0.0230667	0.0685386	0.045	0.547729	0.816094	-0.225	0.0262075	0.0762316
G protein-coupled receptors	BLR1	-0.69	5.08279e-07	3.76217e-06	-0.24	0.27088	0.491378	0.04	0.809589	1	-0.045	0.98916	1	0.03	0.902471	1
Cytotoxicity markers	PRF1	-0.7	0.00901114	0.03152	0.65	2.02164e-06	1.40835e-05	0.24	0.0716045	0.175104	0.14	0.130781	0.279426	0.155	0.10484	0.237182
T cell subset markers	CCR7	-0.75	4.33211e-06	2.85026e-05	-0.09	0.788908	1	0.19	0.0891046	0.209257	0.075	0.368092	0.604254	-0.04	0.572987	0.833344
Treg associated genes	FOXP3	-0.76	0.00111405	0.00473614	0.14	0.727532	0.991981	0.51	0.00130817	0.00550494	0.34	0.153044	0.31798	-0.13	0.165829	0.336942
T cell subset markers	CD3E	-0.77	1.31634e-10	1.47466e-09	0.18	0.0691804	0.170441	0.27	0.000123708	0.000633051	0.155	0.0666397	0.164908	0.155	0.102779	0.234721
T cell subset markers	PTPRCv1	-0.79	1.22783e-08	1.11854e-07	0.1	0.112657	0.247593	0.13	0.0696911	0.170929	-0.045	0.843828	1	-0.035	0.734151	0.994471
Cytotoxicity markers	GZMA	-0.88	5.89984e-09	5.49547e-08	0.36	0.0012404	0.0052464	0.27	0.0604604	0.151425	0.035	0.744377	1	-0.03	0.422701	0.676484
Chemokines	CX3CL1	-0.97	6.33153e-05	0.000340834	-0.77	0.00159301	0.00660304	-0.2	0.107416	0.241323	0.36	0.661281	0.924455	0.01	0.563433	0.823785
T cell subset markers	CD8A	-0.97	2.47248e-08	2.15756e-07	0.21	0.291816	0.524637	0.24	0.0651896	0.161803	0.195	0.255207	0.472247	-0.035	0.977656	1
Cytotoxicity markers	GNLY	-1.04	8.04024e-10	8.12848e-09	0.47	4.92009e-05	0.000273742	0.24	0.0333043	0.0935908	-0.035	0.962074	1	-0.35	0.0559433	0.141395
T cell subset markers	IL7R	-1.39	9.60956e-17	3.03727e-15	-0.01	0.459495	0.720079	-0.06	0.447424	0.706964	0.185	0.147925	0.311244	0.19	0.13769	0.293432
Small GTPases - (Rho) GTPase activating proteins	ASAP1	-1.99	0.00425579	0.0158208	-0.34	0.0124541	0.0416308	-0.24	0.114686	0.250857	-0.145	0.306982	0.547287	-0.005	0.58941	0.851256

## Sheet: E. Geneva_LD vs. D0
Table S5E. Differential Gene Expression Analysis in Geneva cohort, LD (3x105 pfu) vs. Day0. (Mann-Whitney test with Benjamini-Hochberg correction for multiple testing, p < 0.05, log2FC ≤ -0.6 and ≥ 0.6).
Module	Gene	d1			d3			d7			d14			d28
		Log2FC	P-value	P-value adj	Log2FC	P-value	P-value adj	Log2FC	P-value	P-value adj	Log2FC	P-value	P-value adj	Log2FC	P-value	P-value adj
IFN signaling genes	IFI44L	3.82	4.99357e-16	1.80637e-14	4.76	3.29939e-18	1.1565e-15	3.92	1.19339e-17	1.24112e-15	1.98	1.26056e-10	2.05644e-09	0.9	7.79168e-06	5.7881e-05			p < 0.0001
IFN signaling genes	OAS3	3.6	6.66869e-17	3.26439e-15	3.77	7.49391e-18	1.1565e-15	2.81	8.36457e-17	3.86629e-15	1.48	6.5085e-10	9.50013e-09	0.67	2.7514e-05	0.000178841			0.0001 ≤ p < 0.001
IFN signaling genes	IFI44	3.42	1.24047e-16	5.16037e-15	4.22	3.93556e-18	1.1565e-15	3.46	8.42814e-18	1.1565e-15	1.87	3.61011e-11	6.12982e-10	0.63	9.02172e-05	0.000500405			0.001 ≤ p < 0.01
IFN signaling genes	OAS1	3.11	4.48001e-14	1.09629e-12	3.03	3.00148e-17	2.27021e-15	2.71	6.67002e-17	3.26439e-15	1.72	4.71576e-12	9.12445e-11	0.6	0.000118821	0.000633712			0.01 ≤ p < 0.05
Myeloid associated genes	CCL2	2.93	8.20042e-16	2.84281e-14	1.42	2.33971e-07	2.26354e-06	0.41	0.00310574	0.011799	0	0.0397816	0.10279	0	0.000348557	0.00162921
IFN signaling genes	SOCS1	2.89	4.02711e-07	3.80745e-06	0	0.0915551	0.199111	0	0.108586	0.226995	0	0.946421	1	1.39	0.00462545	0.0166596			-0.6 ≤ log2FC ≥ 0.6
IFN signaling genes	IFIT3	2.78	4.35292e-17	2.78587e-15	2.18	9.73014e-18	1.1565e-15	1.73	2.71372e-16	1.02628e-14	0.8	4.45958e-08	4.88206e-07	0.24	0.0539004	0.129989
IFN signaling genes	IFIT2	2.73	1.75017e-15	5.2005e-14	1.85	1.40821e-15	4.34254e-14	1.33	5.63879e-14	1.34042e-12	0.71	6.04392e-07	5.58727e-06	0.23	0.0293555	0.0794738
IFN signaling genes	IFI6	2.72	2.22976e-15	6.3971e-14	2.88	4.35292e-17	2.78587e-15	1.81	2.86251e-12	6.10669e-11	0.98	0.000110942	0.00059551	0.58	9.02007e-05	0.000500405
IFN signaling genes	OAS2	2.58	1.78664e-17	1.48648e-15	2.77	4.68146e-18	1.1565e-15	2.06	5.45727e-17	3.24318e-15	0.97	6.64636e-09	7.78841e-08	0.39	3.09098e-05	0.000199356
Th1 associated genes	CXCL10	2.54	2.98226e-13	6.70605e-12	0.64	5.28667e-05	0.000311951	-0.12	0.540247	0.780356	-0.27	0.0916582	0.199111	-0.47	4.7812e-05	0.000288258
IFN signaling genes	GBP1	2.28	2.81144e-11	4.97686e-10	1.47	1.90223e-13	4.39627e-12	0.74	6.51628e-09	7.74507e-08	0.62	0.000360576	0.00165745	0.36	0.00940666	0.0302175
IFN signaling genes	IFIT5	2.28	8.41923e-18	1.1565e-15	1.71	1.68923e-17	1.48648e-15	1.48	1.40924e-15	4.34254e-14	0.72	1.82288e-06	1.57983e-05	0.19	0.0402149	0.103587
IFN signaling genes	IFIH1	2.26	1.13991e-16	4.9916e-15	1.53	1.99687e-16	7.91141e-15	1.03	4.0094e-13	8.77847e-12	0.38	3.22861e-05	0.000205054	0.18	0.0327434	0.0870369
IFN signaling genes	IFITM1/3	2.09	3.21631e-10	4.9555e-09	2.42	9.37841e-16	3.12113e-14	1.58	6.2383e-10	9.26834e-09	0.97	9.67323e-05	0.000529482	0.65	0.00699126	0.0236452
IFN signaling genes	IFI35	2.07	6.66232e-15	1.78808e-13	1.53	6.47582e-17	3.26439e-15	0.66	1.04478e-11	1.93168e-10	0.27	0.00185557	0.00735158	0.08	0.112654	0.234319
IFN signaling genes	STAT2	1.56	7.21675e-15	1.87636e-13	1.13	2.76655e-15	7.67255e-14	0.59	7.25434e-08	7.54451e-07	0.14	0.0207487	0.0607479	0.13	0.0717815	0.163624
IFN signaling genes	IRF7	1.55	3.86814e-12	7.6626e-11	0.85	1.29089e-09	1.74204e-08	0.44	0.00102408	0.00432504	-0.08	0.827412	1	0	0.910238	1
IFN signaling genes	GBP2	1.51	1.46956e-10	2.35129e-09	0.77	9.8858e-09	1.12671e-07	0.22	0.00309204	0.011799	0.21	0.030111	0.080814	0.25	0.00144237	0.00576949
IFN signaling genes	STAT1	1.44	3.63755e-12	7.46329e-11	0.88	1.54989e-11	2.80327e-10	0.47	1.1576e-06	1.0246e-05	0.13	0.049473	0.122141	0.09	0.216862	0.392237
IFN signaling genes	FCGR1A	1.41	3.82015e-06	3.08579e-05	0.23	0.535431	0.774746	-0.17	0.14006	0.280795	0.31	0.589657	0.837639	-0.02	0.613046	0.863036
IFN signaling genes	CD274	1.25	2.37112e-09	2.98905e-08	0.5	0.00020627	0.0010401	0.1	0.266549	0.458199	-0.4	0.249648	0.43636	-0.11	0.888221	1
Chemokines	CCL11	1.23	2.6555e-05	0.000173966	0.09	0.434488	0.662012	0.25	0.230668	0.408332	-0.27	0.329617	0.534352	-0.33	0.0519126	0.126661
IFN signaling genes	GBP5	1.16	6.87185e-08	7.23719e-07	0.47	2.29619e-06	1.94942e-05	0.18	0.0203856	0.0605744	0.16	0.0349954	0.0924323	0.15	0.0989669	0.211672
Pattern recognition receptors	TLR7	0.98	1.01241e-09	1.40388e-08	0.54	4.92236e-06	3.86359e-05	0.09	0.287231	0.488704	-0.31	0.00400068	0.0146633	-0.63	8.7817e-09	1.01477e-07
Th1 associated genes	IL1B	0.94	6.39056e-09	7.70572e-08	0.45	0.00895711	0.0294558	0.09	0.846094	1	-0.24	0.0435901	0.110234	-0.15	0.058196	0.137946
IFN signaling genes	INDO	0.94	5.84041e-10	8.83494e-09	0.25	0.0138732	0.0429089	0.08	0.137179	0.275684	-0.06	0.725264	0.974829	-0.08	0.806982	1
IFN signaling genes	IFI16	0.9	1.80663e-14	4.55491e-13	0.32	1.56394e-06	1.36969e-05	0.38	9.96478e-06	7.08606e-05	-0.05	0.529212	0.769763	-0.26	0.000580726	0.00255642
IFN signaling genes	TAP1	0.89	2.12995e-10	3.34361e-09	0.6	1.85135e-09	2.40675e-08	0.31	6.44099e-05	0.000374749	0.14	0.0929457	0.201382	0.19	0.00449194	0.0162491
IFN signaling genes	TAP2	0.87	1.04963e-08	1.18013e-07	0.53	1.13005e-05	7.77025e-05	0.22	0.127833	0.259408	0.18	0.501166	0.741939	0.49	8.53246e-05	0.000482926
Myeloid associated genes	CD163	0.59	8.02407e-06	5.85616e-05	0.34	0.000640767	0.00280589	0.35	0.0130198	0.0407237	0.04	0.927998	1	-0.03	0.350412	0.556379
Pattern recognition receptors	TLR3	0.58	0.00687647	0.0233519	0.56	0.0834431	0.185148	0.3	0.336085	0.541904	0	0.598253	0.846508	0	0.948204	1
Pattern recognition receptors	TLR4	0.58	4.04184e-06	3.23347e-05	0.27	0.00733481	0.0247067	-0.02	0.938634	1	-0.19	0.0942208	0.203615	-0.48	0.00763895	0.0254356
Treg associated genes	TGFB1	0.51	1.04422e-05	7.36263e-05	0.33	6.84947e-06	5.18069e-05	0.46	3.79279e-06	3.08579e-05	0.34	5.84666e-06	4.46277e-05	0.42	7.36246e-08	7.56243e-07
Th9 associated genes	IL9	0.5	8.234e-06	5.95712e-05	0.48	8.01887e-06	5.85616e-05	0.32	4.50511e-05	0.000275607	0.25	0.00326238	0.0122819	0.19	0.0311235	0.0832628
Inflammasome components	NLRP13	0.48	2.55292e-05	0.000168573	0.45	8.18131e-05	0.000466223	0.2	0.132072	0.266062	0.04	0.890854	1	0.26	0.00547542	0.0190258
Myeloid associated genes	FPR1	0.46	4.98618e-05	0.000298453	0.19	0.0853836	0.187983	0.2	0.267952	0.459184	-0.01	0.809584	1	-0.03	0.51399	0.755548
Pattern recognition receptors	NOD1	0.44	6.69544e-07	6.12155e-06	0.45	8.09044e-08	8.20884e-07	0.42	1.37666e-08	1.52718e-07	0.23	0.00183294	0.00729668	-0.09	0.914695	1
Th1 associated genes	IL15	0.44	8.36835e-07	7.5679e-06	0.48	4.62834e-09	5.74744e-08	0	0.0653509	0.15316	0	0.938027	1	0	0.737166	0.986048
Pattern recognition receptors	TLR5	0.43	0.00141794	0.00572682	0.38	0.00531563	0.0186608	0.12	0.421273	0.646415	-0.14	0.63877	0.893283	-0.09	0.169327	0.325359
Inflammasome components	NLRP3	0.42	0.000234939	0.00116536	0.62	1.29815e-09	1.74204e-08	0.06	0.644194	0.893283	-0.18	0.0656598	0.153452	-0.38	5.04124e-05	0.000299594
Small GTPases - (Rho) GTPase activating proteins	RAB24	0.42	3.23813e-06	2.66745e-05	0.58	5.64169e-07	5.27403e-06	0.14	0.0249434	0.0701111	-0.07	0.949299	1	-0.14	0.343583	0.548678
Cell activation	LYN	0.41	1.08049e-06	9.66635e-06	0.14	0.0255817	0.0711838	0.16	0.0205512	0.0607357	0.11	0.435482	0.662012	0.03	0.740384	0.988763
Pattern recognition receptors	NOD2	0.4	0.0050622	0.0181541	0.22	0.0237715	0.0675012	0.4	0.00188279	0.00742409	0.25	0.014635	0.044602	0.19	0.101907	0.21465
Pattern recognition receptors	CLEC7A	0.4	2.37524e-07	2.27149e-06	0.47	1.80591e-09	2.38495e-08	0.34	1.37765e-05	9.39515e-05	0.15	0.0738953	0.167981	-0.11	0.219354	0.393488
Scavenger receptors	MARCO	0.39	0.241152	0.424759	1.42	0.00343604	0.0128197	-0.31	0.786758	1	-0.76	0.077977	0.17487	0.15	0.820557	1
Apoptosis - Survival	TNFRSF1A	0.38	2.93573e-06	2.4672e-05	-0.03	0.819974	1	0.06	0.567118	0.813521	0.05	0.455481	0.686543	-0.03	0.583102	0.833575
Cell growth - proliferation	AREG	0.37	0.000107915	0.00058302	0.13	0.0116212	0.0367636	0.13	0.0487	0.120591	0.14	0.207041	0.379424	0.02	0.62748	0.881864
Pattern recognition receptors	CD209	0.33	0.153876	0.30568	0.29	0.40831	0.629099	-0.03	0.943953	1	0.29	0.43737	0.662827	0.47	0.00563517	0.0194542
Pattern recognition receptors	TLR9	0.32	0.369799	0.580514	-0.41	0.00931661	0.0300443	0	0.840857	1	-0.32	0.101748	0.21465	-0.29	0.0392554	0.101746
Cell activation	HCK	0.32	0.000153428	0.000813072	0.03	0.527011	0.767952	0.05	0.678136	0.926452	-0.03	0.576205	0.825134	0.02	0.587681	0.837244
Intracellular transport	KIF1B	0.29	1.09389e-05	7.64802e-05	0	0.644158	0.893283	0.11	0.0661144	0.154082	0.09	0.531388	0.771579	0.1	0.179529	0.343375
Th17 associated genes	IL22RA1	0.28	0.000377583	0.0017261	0.06	0.338411	0.542591	-0.01	0.644135	0.893283	-0.11	0.890826	1	-0.16	0.333361	0.538555
T cell subset markers	PTPRCv2	0.27	0.000241298	0.00118094	-0.07	0.763261	1	-0.22	0.0145617	0.0445416	-0.24	0.0291008	0.0793831	-0.1	0.207041	0.379424
Cell activation	SLAMF7	0.25	0.0854057	0.187983	0.78	6.85965e-12	1.2971e-10	0.53	9.82869e-06	7.04955e-05	0.42	0.000967526	0.00412811	0.27	0.0789153	0.176499
Small GTPases - (Rho) GTPase activating proteins	TAGAP	0.25	1.11164e-05	7.70736e-05	0.1	0.226978	0.403516	0.19	0.00612487	0.0210574	0.05	0.486333	0.723844	0	0.957293	1
Pattern recognition receptors	TLR1	0.25	0.0152526	0.0463144	0.22	0.0216892	0.062876	0.06	0.946633	1	-0.07	0.0712552	0.163624	-0.28	0.00222148	0.00863678
Myeloid associated genes	CD14	0.24	0.000250914	0.00121372	0.22	3.68087e-05	0.000226851	0.02	0.419913	0.645782	-0.07	0.87501	1	-0.26	0.00795571	0.0263711
Pattern recognition receptors	TLR2	0.22	0.00312477	0.0118173	0.2	0.0370718	0.0969928	0.06	0.473852	0.710352	-0.23	0.0264912	0.073225	-0.83	1.19528e-07	1.1839e-06
Apoptosis - Survival	CASP8	0.22	0.00137332	0.005601	0.05	0.197513	0.366899	0.1	0.214312	0.390262	-0.04	0.52482	0.767399	-0.23	0.000208453	0.00104477
Inflammasome components	NLRP4	0.21	0.168562	0.324638	0.02	0.720152	0.972845	0.03	0.898744	1	0.09	0.989311	1	-0.05	0.348359	0.554177
Cell growth - proliferation	BMP6	0.18	0.0349825	0.0924323	0.04	0.801804	1	0.19	0.471791	0.708538	0.05	0.991989	1	0.07	0.665924	0.918142
Anti-microbial activity	LTF	0.18	0.323975	0.5312	-0.07	0.674629	0.924698	-0.3	0.643355	0.893283	0.04	0.722232	0.973075	-0.22	0.807181	1
Inflammasome components	NLRP2	0.18	0.181766	0.344506	-0.09	0.0205859	0.0607357	-0.1	0.0501509	0.123084	-0.34	0.00117637	0.00494312	-0.42	5.48919e-06	4.26823e-05
Inflammation	MMP9	0.17	0.399037	0.620558	-0.87	2.09793e-07	2.05351e-06	-0.65	0.00141024	0.0057235	-0.48	0.020026	0.0597191	-0.17	0.0897512	0.195992
Inflammasome components	NLRP1	0.17	0.382419	0.599195	0.02	0.930662	1	0.41	0.00101488	0.00430804	0.4	0.00530589	0.0186608	0.17	0.0577548	0.137291
Intracellular transport	SEC14L1	0.17	0.0717735	0.163624	-0.11	0.0547259	0.131216	-0.19	0.0379802	0.0987486	-0.05	0.0996448	0.212575	-0.09	0.156863	0.308567
Inflammation	TIMP2	0.17	0.000360202	0.00165745	0.16	0.000205928	0.0010401	0.06	0.0564388	0.134548	0.1	0.155887	0.308567	0.16	0.000320659	0.00151584
Treg associated genes	TNFRSF18	0.17	0.359133	0.565907	0.12	0.391561	0.610106	0.1	0.644193	0.893283	-0.09	0.19992	0.368817	-0.13	0.0847957	0.187633
Chemokines	CCL19	0.16	0.0415455	0.10603	-0.12	0.301084	0.508118	-0.36	0.0236776	0.067465	-0.33	0.0415391	0.10603	-0.21	0.207022	0.379424
Treg associated genes	CCL4	0.14	0.101037	0.214446	0.25	0.000173208	0.000900682	0.35	5.7561e-06	4.43433e-05	0.24	0.000580142	0.00255642	0.19	0.0042127	0.0153726
Anti-microbial activity	BPI	0.11	0.520526	0.763806	-0.62	0.0161228	0.0487788	-0.05	0.951967	1	-0.67	0.0766728	0.17241	-0.93	3.37845e-05	0.000212944
Th1 associated genes	TNF	0.11	0.120434	0.248023	0.44	8.17565e-10	1.17278e-08	0.28	0.000435542	0.00196045	0.1	0.0486835	0.120591	0.13	0.0264793	0.073225
Treg associated genes	FOXP3	0.1	0.67787	0.926452	0.05	0.563345	0.809504	0.44	0.00835362	0.0275802	0.16	0.108109	0.226566	0.41	0.00271826	0.010519
T cell subset markers	CCR7	0.09	0.801818	1	0	0.461576	0.694451	0.6	4.71142e-05	0.000286124	0.39	0.0136449	0.0423602	0.45	0.0234753	0.0672649
Th2 associated genes	IL4δ2	0.09	0.783728	1	-0.1	0.188301	0.35288	-0.18	0.08345	0.185148	-0.36	0.0028925	0.0111017	-0.09	0.121087	0.248485
Inflammation	TNIP1	0.09	0.755616	1	0.14	0.608623	0.858262	-0.02	0.406562	0.628594	0	0.551349	0.793686	0.18	0.218096	0.392794
Mitochondrial Stress - Proteasome	HPRT	0.08	0.153942	0.30568	0.34	0.000238079	0.00117208	0.35	6.91092e-05	0.000399297	0.18	0.0618417	0.145757	-0.09	0.596948	0.8461
Pattern recognition receptors	TLR8	0.08	0.341893	0.547029	-0.16	0.904105	1	-0.27	0.123704	0.25288	-0.32	0.0251583	0.070477	-0.4	0.0183055	0.0547987
Myeloid associated genes	CXCL13	0.07	0.225667	0.402045	0.03	0.933315	1	0.07	0.114129	0.236796	0.05	0.253762	0.43894	0.24	0.0011827	0.00494475
Pattern recognition receptors	TLR6	0.03	0.511875	0.75377	-0.09	0.421879	0.646415	0.11	0.347029	0.553119	0.27	0.161846	0.313153	0.16	0.0446482	0.111889
Inflammation	DSE	0.02	0.896153	1	-0.28	0.00530408	0.0186608	-0.18	0.050634	0.123904	0.21	0.402765	0.625188	0.3	0.00289553	0.0111017
Immune cell subset markers - B cells	CD19	0.01	0.806974	1	-0.26	0.435327	0.662012	0.25	0.100326	0.213482	0.14	0.304206	0.512347	-0.16	0.72028	0.972845
Apoptosis - Survival	TNFRSF1B	0.01	0.585415	0.835446	0.34	0.000698584	0.00304305	0	0.755623	1	-0.17	0.0539018	0.129989	-0.2	0.0432433	0.110026
T cell subset markers	AIRE	0	0.649966	0.899787	0	0.84823	1	0	0.268225	0.459184	0	0.796582	1	0	0.0444567	0.111889
Transcriptional regulators - activators	CAMTA1	0	0	0	0	0	0	0	0	0	0	0	0	0	0	0
Chemokines	CCL13	0	0.0123226	0.0386884	0	0	0	0	0	0	0	0	0	0	0.326893	0.5312
Myeloid associated genes	CCL3	0	0.0744593	0.168801	0	0.00025796	0.00122642	0	0.000954597	0.00409394	0	0.00025796	0.00122642	0	0.00025796	0.00122642
Chemokines	CXCL9	0	0.00363039	0.013365	0	1	1	0	1	1	0	0.326893	0.5312	0	0.326893	0.5312
Apoptosis - Survival	FASLG	0	0.0360116	0.0945162	0	0.0220704	0.0636428	0	0.00512927	0.0183157	0	0.243512	0.426531	0	0.643711	0.893283
Th2 associated genes	IL10	0	0.936793	1	0	0.89485	1	0	0.828576	1	0	0.186254	0.350597	0	0.215712	0.391861
Th2 associated genes	IL13	0	0.666536	0.918142	0	0.21619	0.391873	0	0.0524963	0.12771	0	0.278468	0.47574	0	0.0221067	0.0636428
Th17 associated genes	IL17A	0	0.504138	0.74438	0	0.690808	0.940675	0	0.129882	0.262923	0	0.141156	0.282312	0	0.264644	0.456814
Th1 associated genes	IL2	0	1	1	0	0.185586	0.350131	0	0.326893	0.5312	0	1	1	0	1	1
Th2 associated genes	IL4	0	0.0216653	0.062876	0	0.0114136	0.0363836	0	0.495364	0.734657	0	0.481776	0.719637	0	0.704598	0.955563
Treg associated genes	LAG3	0	0.0112706	0.0360659	0.17	0.000509043	0.00227701	0	0.25145	0.436756	0	0.279509	0.476539	0	0.0282347	0.077274
Pattern recognition receptors	MRC1	0	0.326893	0.5312	0	0	0	0	0	0	0	0	0	0	0	0
Pattern recognition receptors	MRC2	0	1	1	0	0.159349	0.309041	0	0.667687	0.918208	0	0.159349	0.309041	0	0.159349	0.309041
Inflammasome components	NLRP10	0	0	0	0	0	0	0	0	0	0	0	0	0	0	0
Inflammasome components	NLRP11	0	0	0	0	0	0	0	0	0	0	0	0	0	0	0
Inflammasome components	NLRP6	0	0.127084	0.258518	0	0.00348345	0.0129385	0	0.219445	0.393488	0	0.295244	0.500291	0	0.0895307	0.195992
Inflammasome components	NLRP7	0	0.69951	0.950968	0	0.114427	0.236823	0	0.337695	0.542591	0	0.0540853	0.130055	0	0.0132929	0.0414222
Small GTPases - (Rho) GTPase activating proteins	RAB13	0	0.732179	0.980955	0	0.802684	1	0	0.194394	0.363452	0	0.995782	1	0	0.589972	0.837639
Th17 associated genes	RORC	0	0.326893	0.5312	0	0	0	0	0.326893	0.5312	0	0.326893	0.5312	0	0	0
Small GTPases - (Rho) GTPase activating proteins	TBC1D7	0	0.0322638	0.0860369	0	0.053837	0.129989	0	0.864204	1	0	0.0253329	0.0707282	0	0.0274845	0.0754689
Th1 associated genes	TBX21	0	0.357156	0.563859	0.46	0.00548822	0.0190258	0.6	8.81648e-05	0.000495629	0.29	0.0208091	0.0607479	0.32	0.00660427	0.0225195
Cell growth - proliferation	TGFBR2	0	0.88821	1	-0.1	0.145445	0.290192	-0.11	0.199924	0.368817	-0.31	0.004308	0.0156518	-0.33	0.000157774	0.000830808
Pattern recognition receptors	TLR10	0	0.326893	0.5312	0	0.326893	0.5312	0	0.326893	0.5312	0	0.326893	0.5312	0	0.326893	0.5312
Transcriptional regulators - activators	TWIST1	0	0	0	0	0.159349	0.309041	0	0.326893	0.5312	0	0.326893	0.5312	0	0.0433861	0.110053
Cell growth - proliferation	VEGF	0	0.407226	0.628594	0	0.159349	0.309041	0	0.976186	1	0	0.252092	0.43696	0	0.992061	1
Transcriptional regulators - activators	ZNF532	0	0.0682406	0.158151	0	0.0355091	0.0934922	0	0.0268661	0.0740153	0	0.158765	0.309041	0	0.00336444	0.0126091
Inflammasome components	NLRC4	-0.01	0.822563	1	0.3	0.00039864	0.00181239	-0.29	4.18314e-06	3.31464e-05	-0.33	2.00487e-09	2.56623e-08	-0.49	1.14946e-10	1.9127e-09
Inflammation	SPP1	-0.02	0.877744	1	-0.02	0.188316	0.35288	-0.02	0.52295	0.766011	-0.02	0.0235266	0.0672649	-0.02	0.299697	0.506805
Treg associated genes	CTLA4	-0.04	0.838236	1	0.19	9.51871e-05	0.000524475	0.14	0.0076429	0.0254356	-0.11	0.634615	0.890387	-0.06	0.880279	1
Myeloid associated genes	IL23A	-0.05	0.0748992	0.169337	-0.04	0.16676	0.321913	0.05	0.111793	0.233113	0.06	0.0463743	0.115866	0.1	0.00123191	0.00512473
T cell subset markers	CD4	-0.05	0.242806	0.42619	0.47	6.12507e-09	7.4942e-08	0.43	5.89064e-08	6.36495e-07	0.28	0.000435918	0.00196045	0.24	0.0116212	0.0367636
Small GTPases - (Rho) GTPase activating proteins	RAB33A	-0.06	0.353902	0.559784	-0.01	0.445398	0.673766	0.15	0.185076	0.349962	0.17	0.330116	0.534352	0.12	0.946634	1
Myeloid associated genes	IL12B	-0.06	0.493495	0.733192	-0.03	0.351224	0.556606	-0.26	0.0162137	0.0488761	-0.3	0.00762525	0.0254356	0.7	0.0294206	0.0794738
Apoptosis - Survival	FLCN	-0.07	0.532522	0.771878	0.26	1.69042e-05	0.000112514	0.24	0.000194561	0.000999226	0	0.220821	0.395103	-0.05	0.436037	0.662012
Apoptosis - Survival	BCL2	-0.12	0.455495	0.686543	0.21	0.131204	0.264955	0.27	0.0243037	0.0687779	-0.07	0.906757	1	-0.25	0.00519957	0.0184873
Myeloid associated genes	IL12A	-0.12	0.951962	1	-0.67	0.0291976	0.079387	-0.29	0.0968251	0.208162	-1.92	1.52397e-05	0.000103085	-2.23	3.67782e-12	7.46329e-11
Cytotoxicity markers	GZMA	-0.12	0.293327	0.498058	0.23	0.00922277	0.0298574	0.49	0.00123985	0.00513211	0.33	0.0119602	0.0376926	0.29	0.0866237	0.190161
E3 ubiquitin protein ligases	NEDD4L	-0.12	0.730203	0.979886	-0.17	0.180946	0.344506	-0.35	0.0805427	0.179656	-0.1	0.504604	0.74438	-0.16	0.266232	0.458199
Small GTPases - (Rho) GTPase activating proteins	ASAP1	-0.14	0.745078	0.993438	0.19	0.773734	1	-0.03	0.604585	0.854015	-0.69	0.0501412	0.123084	-5.31	0.000802173	0.00347608
Treg associated genes	IL2RA	-0.15	0.338467	0.542591	0.03	0.391582	0.610106	0.2	0.0298572	0.0803921	0	0.885572	1	-0.14	0.218114	0.392794
T cell subset markers	PTPRCv1	-0.16	0.214363	0.390262	0.41	0.000337853	0.0015881	0.33	0.000203154	0.00103696	0	0.320205	0.5312	0.07	0.156878	0.308567
G protein-coupled receptors	BLR1	-0.21	0.15688	0.308567	-0.2	0.0717823	0.163624	0.06	0.181758	0.344506	0.06	0.551383	0.793686	0.11	0.106709	0.224198
Cytotoxicity markers	GZMB	-0.21	0.127009	0.258518	0.49	0.00212552	0.0083025	0.8	1.58048e-05	0.000106045	0.68	3.47658e-05	0.000217483	0.45	0.000244557	0.00118989
Cytotoxicity markers	PRF1	-0.22	0.00904288	0.0295794	0.77	6.02258e-08	6.42408e-07	0.55	2.14975e-06	1.84391e-05	0.32	0.0183101	0.0547987	0.19	0.181777	0.344506
Transcriptional regulators - activators	ZNF331	-0.22	0.237039	0.418718	-0.08	0.22385	0.399664	-0.01	0.882882	1	-0.11	0.318018	0.5312	-0.12	0.06945	0.160507
Myeloid associated genes	CCL5	-0.23	0.0140292	0.0432307	0.15	0.0712536	0.163624	0.21	0.000868406	0.00374359	0.14	0.0609055	0.143959	0.03	0.391577	0.610106
Inflammasome components	NLRP12	-0.23	0.0764203	0.172308	-0.24	0.0206663	0.0607479	-0.13	0.477749	0.714906	-0.17	0.227916	0.40432	-0.22	0.211702	0.387112
T cell subset markers	CD3E	-0.24	0.00355731	0.0131542	0.01	0.527044	0.767952	0.37	7.07976e-06	5.30663e-05	0.24	0.00921762	0.0298574	0.06	0.251009	0.436756
Myeloid associated genes	CCL22	-0.25	0.685531	0.935019	-1.41	0.0019647	0.00771052	-0.65	0.0415437	0.10603	-2.11	3.58198e-05	0.000222404	-2.25	3.45025e-11	5.98043e-10
Th2 associated genes	IL5	-0.26	0.673281	0.924373	-1.19	0.00542139	0.0189521	-0.48	0.0676756	0.15728	-1.72	0.000235313	0.00116536	-1.84	9.92589e-10	1.39972e-08
Th1 associated genes	IFNG	-0.27	0.952068	1	-0.27	0.705187	0.955563	-0.27	0.0446469	0.111889	-0.27	0.0374381	0.0976442	-0.27	3.16822e-05	0.000202766
Th2 associated genes	GATA3	-0.28	0.101641	0.21465	0.08	0.176138	0.337666	0.23	0.00143636	0.00576949	0.05	0.36936	0.580514	-0.08	0.799022	1
Cell growth - proliferation	EGF	-0.41	0.197794	0.366899	0.37	0.88158	1	-0.1	0.485888	0.723844	-2.38	0.00129372	0.0053286	-2.38	1.19067e-07	1.1839e-06
Chemokines	CX3CL1	-0.42	0.195264	0.36426	-0.71	0.000107561	0.00058302	-0.39	0.0562057	0.134377	-0.16	0.654391	0.904407	0.23	0.0972119	0.208454
T cell subset markers	CD8A	-0.44	0.0247333	0.0697563	0.04	0.24148	0.424759	0.44	7.84934e-05	0.00045039	0.39	0.000175768	0.000908316	0.47	6.09414e-05	0.000357065
Cytotoxicity markers	GNLY	-0.46	0.048332	0.120396	0.53	0.00133038	0.00545261	0.53	0.000519866	0.00231298	0.41	0.00625506	0.0214165	0.31	0.014299	0.0438996
Immune cell subset markers - NK cells	NCAM1	-0.47	0.0090658	0.0295794	0.14	0.975971	1	0.13	0.43357	0.662012	0.21	0.722789	0.973075	-0.11	0.251021	0.436756
T cell subset markers	IL7R	-0.6	3.13455e-06	2.60795e-05	-0.18	0.121256	0.248485	0.33	0.0632454	0.148644	-0.03	0.822578	1	0.22	0.118085	0.243788
Th2 associated genes	IL6	-0.68	0.000352419	0.00163806	-0.68	0.000163662	0.000856396	-0.68	0.0967394	0.208162	0.35	0.198002	0.366899	-0.68	0.406469	0.628594

## Sheet: F. USA_Vacc vs. D0
Table S5F. Differential Gene Expression Analysis in USA cohort, all vaccinees vs. Day 0. (Mann-Whitney test with Benjamini-Hochberg correction for multiple testing, p < 0.05, log2FC ≤ -0.6 and ≥ 0.6).
Module	Gene	d1			d2			d3			d7
		Log2FC	P-value	P-value adj	Log2FC	P-value	P-value adj	Log2FC	P-value	P-value adj	Log2FC	P-value	P-value adj
IFN signaling genes	IFI6	8.58	8.9868e-38	4.90818e-36	7.53	1.93632e-44	6.87395e-42	6.355	8.60448e-41	1.0182e-38	5.42	1.16831e-20	1.56509e-19			p < 0.0001
IFN signaling genes	IFIT3	8.04	5.54008e-38	3.27788e-36	6.52	8.38093e-43	1.48761e-40	5.33	1.14382e-34	3.86719e-33	4.215	3.89179e-17	4.31745e-16			0.0001 ≤ p < 0.001
IFN signaling genes	OAS3	6.84	1.14747e-39	8.14701e-38	5.665	1.63323e-44	6.87395e-42	4.515	6.81242e-41	9.67363e-39	4.065	9.22576e-27	1.59763e-25			0.001 ≤ p < 0.01
IFN signaling genes	IFI44L	6.41	1.58251e-36	7.49053e-35	6.26	1.9847e-43	4.69713e-41	5.26	2.25136e-38	1.45315e-36	4.21	4.27471e-21	6.07009e-20			0.01 ≤ p < 0.05
IFN signaling genes	STAT2	6.03	9.44375e-35	3.35253e-33	4.395	2.53938e-32	6.43913e-31	3.31	5.673e-18	6.603e-17	3	1.54024e-09	1.13913e-08
IFN signaling genes	IFIT2	5.915	9.22342e-36	3.63813e-34	3.76	9.57153e-40	7.55087e-38	2.205	5.39415e-21	7.5095e-20	1.57	5.1516e-13	4.46053e-12			-0.6 ≤ log2FC ≥ 0.6
IFN signaling genes	IRF7	5.49	5.16239e-35	1.9291e-33	4.635	7.10124e-36	2.96581e-34	4.09	2.1545e-30	4.37055e-29	3.31	3.91001e-09	2.86196e-08
IFN signaling genes	GBP5	4.99	1.24908e-30	2.68741e-29	2.66	7.7124e-17	8.29667e-16	1.55	5.23251e-06	2.99603e-05	1.245	0.00829693	0.0327268
IFN signaling genes	GBP1	4.46	1.67114e-34	5.15875e-33	2.545	3.20125e-36	1.42055e-34	1.555	1.36355e-21	1.97576e-20	1.265	9.13444e-10	6.89942e-09
IFN signaling genes	IFITM1/3	4.42	2.45265e-33	6.69761e-32	3.81	1.52845e-40	1.55029e-38	2.825	1.53074e-34	4.94012e-33	1.9	9.88949e-18	1.11453e-16
Th1 associated genes	CXCL10	4.25	3.81553e-32	9.03009e-31	1.13	4.96067e-14	4.57413e-13	-0.025	0.958173	1	-0.12	0.419408	0.765138
Cell growth - proliferation	TGFBR2	4.095	0.325312	0.638043	0	0.300061	0.615664	1.52	0.569445	0.938616	0	0.990392	1
IFN signaling genes	TAP2	4.03	1.50233e-25	2.53966e-24	2.675	4.39347e-10	3.39061e-09	2.115	0.00195097	0.00899472	1.875	0.00219897	0.00975794
IFN signaling genes	IFI35	3.205	3.75982e-27	6.67369e-26	1.88	4.32122e-17	4.72011e-16	1.095	0.000119439	0.000618992	0.785	0.0501357	0.154767
IFN signaling genes	OAS2	3.12	3.12475e-32	7.65024e-31	2.495	2.61655e-37	1.32697e-35	1.635	1.07755e-27	2.01331e-26	1.535	6.46496e-18	7.40342e-17
IFN signaling genes	IFI44	2.37	2.49208e-31	5.70767e-30	2.4	5.93948e-40	5.27129e-38	1.65	6.31121e-29	1.21107e-27	1.205	1.17756e-16	1.24786e-15
IFN signaling genes	TAP1	2.195	1.04915e-30	2.3278e-29	1.175	6.03441e-33	1.58683e-31	0.62	1.26061e-23	1.98896e-22	0.5	5.30931e-14	4.83283e-13
IFN signaling genes	GBP2	2.1	1.86123e-29	3.67077e-28	0.695	5.39605e-16	5.55246e-15	0.28	1.85769e-05	0.000103044	0.21	0.00494808	0.0201904
IFN signaling genes	STAT1	1.95	6.6269e-34	1.96046e-32	1.115	1.31593e-33	3.73724e-32	0.5	1.67331e-14	1.58407e-13	0.385	2.36532e-07	1.54071e-06
IFN signaling genes	FCGR1A	1.79	1.61351e-30	3.3694e-29	0.795	9.4955e-14	8.53393e-13	0.215	0.0521963	0.16043	-0.1	0.372907	0.709824
IFN signaling genes	IFIT5	1.485	4.31763e-22	6.52238e-21	0.81	1.56214e-14	1.51934e-13	0.445	7.31531e-07	4.51641e-06	0.39	0.000234844	0.00119099
IFN signaling genes	INDO	1.235	4.31744e-20	5.57343e-19	0.035	0.599082	0.971349	-0.155	0.0646451	0.186564	0.06	0.819205	1
Treg associated genes	TGFB1	0.915	3.73502e-27	6.67369e-26	0.315	1.82558e-15	1.82558e-14	0.21	1.28506e-08	9.1239e-08	0.12	0.00211298	0.00961678
Cell activation	LYN	0.785	2.11809e-25	3.49731e-24	0.14	0.0316323	0.108497	-0.115	0.00236694	0.0103736	-0.045	0.131926	0.319684
Myeloid associated genes	CD14	0.77	1.25672e-23	1.98896e-22	0.5	1.63133e-14	1.5652e-13	0.26	4.38593e-07	2.78037e-06	0.18	0.00460514	0.0190096
IFN signaling genes	IFIH1	0.77	4.95172e-19	6.27807e-18	-0.025	0.166062	0.388934	-0.075	0.723554	1	-0.03	0.749083	1
IFN signaling genes	OAS1	0.735	2.13761e-14	1.99697e-13	0.24	6.25167e-05	0.000328792	0.035	0.29379	0.608136	0.04	0.206206	0.460397
Th1 associated genes	IL1B	0.725	8.71116e-22	1.28853e-20	0.025	0.313137	0.631613	-0.29	7.11221e-05	0.000371299	-0.185	0.053869	0.16415
Apoptosis - Survival	TNFRSF1A	0.665	3.34964e-18	4.10043e-17	0.03	0.275231	0.580677	-0.195	0.0210358	0.0773856	-0.215	0.0641323	0.185853
Pattern recognition receptors	TLR7	0.52	7.03633e-19	8.76455e-18	0.23	2.34523e-06	1.38731e-05	0.055	0.398708	0.742998	0.005	0.902355	1
IFN signaling genes	SOCS1	0.495	4.09744e-06	2.36519e-05	-0.095	0.872963	1	-0.015	0.735695	1	0.005	0.782522	1
Small GTPases - (Rho) GTPase activating proteins	RAB24	0.455	1.33005e-20	1.74878e-19	0.1	0.00366363	0.0156952	-0.105	0.174081	0.403912	-0.01	0.778585	1
Pattern recognition receptors	CLEC7A	0.44	5.74258e-15	5.66283e-14	0.375	3.00848e-10	2.37335e-09	0.175	0.00323537	0.0140927	0.04	0.54443	0.909519
Cell activation	HCK	0.415	4.79237e-18	5.76709e-17	-0.005	0.989046	1	-0.26	7.67271e-08	5.18821e-07	-0.19	5.07099e-05	0.000272758
Small GTPases - (Rho) GTPase activating proteins	TAGAP	0.41	8.62702e-08	5.72447e-07	-0.03	0.604699	0.971349	-0.045	0.688744	1	-0.06	0.66445	1
T cell subset markers	PTPRCv2	0.405	4.90725e-12	4.05133e-11	-0.17	0.0168297	0.0625605	-0.415	4.21792e-10	3.2909e-09	-0.265	2.29504e-05	0.000126316
Treg associated genes	LAG3	0.4	1.26464e-06	7.60925e-06	0.03	0.768176	1	-0.205	0.0386247	0.125796	-0.09	0.808435	1
Apoptosis - Survival	FASLG	0.375	0.000201989	0.00103174	0.05	0.490093	0.844579	-0.265	0.107702	0.274081	-0.1	0.434149	0.78434
Transcriptional regulators - activators	CAMTA1	0.36	0.098046	0.257825	-0.16	0.572	0.938616	0.08	0.851682	1	-1.39	0.075604	0.210505
IFN signaling genes	IFI16	0.35	2.55509e-05	0.000139547	-0.135	0.38092	0.71929	-0.245	0.0547086	0.165912	-0.035	0.942949	1
Th2 associated genes	IL5	0.34	0.350333	0.676322	0.035	0.58463	0.954223	-0.25	0.602802	0.971349	0.13	0.890585	1
Myeloid associated genes	FPR1	0.32	1.36028e-05	7.60474e-05	-0.12	0.0622208	0.181797	-0.185	0.00112925	0.00545418	-0.04	0.227095	0.496115
IFN signaling genes	CD274	0.31	0.00330584	0.0143119	-0.315	0.0833813	0.228574	-0.12	0.281359	0.587543	-0.12	0.389261	0.727304
Pattern recognition receptors	NOD1	0.26	0.000987107	0.00480031	-0.055	0.66923	1	-0.215	0.115312	0.28828	-0.05	0.493356	0.848142
T cell subset markers	AIRE	0.255	0.00526521	0.0213617	0.04	0.943344	1	-0.12	0.12976	0.315513	-0.04	0.879268	1
Myeloid associated genes	IL12A	0.255	0.0378807	0.124515	-0.14	0.420287	0.765138	0.135	0.238359	0.515383	0.08	0.319983	0.633199
Pattern recognition receptors	TLR4	0.25	2.34096e-13	2.0776e-12	-0.095	0.119836	0.296459	-0.165	0.000268485	0.00135195	-0.165	0.0152328	0.0571289
Inflammasome components	NLRP13	0.245	0.0408808	0.131934	0.005	0.510646	0.865295	-0.18	0.377452	0.716553	-0.26	0.371328	0.708717
Pattern recognition receptors	TLR1	0.245	0.000459621	0.00228204	0.145	0.0736139	0.206584	-0.005	0.41693	0.762939	-0.16	0.0269397	0.0961165
Inflammation	TIMP2	0.24	1.26214e-08	9.05168e-08	0.265	1.20226e-10	9.70008e-10	0.09	0.0148901	0.0565347	0.02	0.816356	1
Th1 associated genes	IL15	0.235	0.00214582	0.00967049	0	0.820481	1	-0.085	0.0310046	0.107728	-0.04	0.453712	0.801331
Myeloid associated genes	CD163	0.23	0.00178879	0.00835552	-0.025	0.817941	1	-0.075	0.452089	0.800457	0.04	0.316343	0.632814
Treg associated genes	FOXP3	0.23	0.0376886	0.124515	0.115	0.415037	0.762939	0.01	0.801041	1	0.08	0.972757	1
Cell growth - proliferation	BMP6	0.22	0.0984249	0.257866	0.025	0.156878	0.370045	-0.07	0.0874882	0.237898	0.01	0.675099	1
Chemokines	CCL11	0.2	0.465688	0.816391	-0.27	0.0211806	0.0775166	-0.4	0.00483921	0.0198603	0.065	0.560565	0.931939
Cell activation	SLAMF7	0.2	0.0292714	0.10306	0	0.275617	0.580677	-0.02	0.150587	0.358782	0.005	0.895423	1
Transcriptional regulators - activators	ZNF532	0.19	0.0770541	0.212873	-0.175	0.175619	0.406023	-0.09	0.0615326	0.181655	0.055	0.678816	1
Pattern recognition receptors	TLR2	0.175	6.93322e-07	4.31806e-06	-0.01	0.884418	1	-0.035	0.534028	0.897275	0	0.886181	1
Inflammasome components	NLRC4	0.17	0.068454	0.193635	0.02	0.237093	0.51479	-0.16	0.095224	0.25417	-0.02	0.612293	0.97546
Inflammation	SPP1	0.17	0.107189	0.273757	-0.01	0.358087	0.689002	-0.11	0.0319603	0.109095	0.025	0.809	1
Chemokines	CXCL9	0.16	0.0577066	0.17215	-0.035	0.114757	0.287906	-0.18	0.0377223	0.124515	-0.025	0.572423	0.938616
E3 ubiquitin protein ligases	NEDD4L	0.15	0.0629949	0.183305	-0.02	0.212146	0.472174	-0.175	0.0103462	0.0403616	-0.09	0.43287	0.78434
Cell growth - proliferation	AREG	0.145	0.21958	0.484167	-0.03	0.489132	0.844579	-0.06	0.259956	0.555929	0.05	0.875133	1
Th2 associated genes	IL6	0.14	0.116746	0.290841	-0.1	0.0532966	0.163106	-0.14	0.0262556	0.0941489	0.005	0.61589	0.97826
Pattern recognition receptors	NOD2	0.135	0.00731187	0.0291653	0.005	0.501635	0.85711	-0.09	0.015198	0.0571289	-0.02	0.445817	0.795301
Chemokines	CCL13	0.135	0.0478613	0.149698	-0.145	0.240069	0.516512	-0.13	0.148946	0.356066	-0.02	0.79648	1
Apoptosis - Survival	FLCN	0.13	0.0108127	0.0419508	0.1	0.455532	0.802551	-0.025	0.691712	1	0.01	0.758503	1
Anti-microbial activity	BPI	0.12	0.0472425	0.148417	-0.07	0.606389	0.971866	-0.13	0.326891	0.639374	-0.045	0.973202	1
Treg associated genes	CCL4	0.115	0.0293213	0.10306	0.075	0.1129	0.284251	-0.015	0.534574	0.897275	0.045	0.384434	0.722086
Th2 associated genes	IL13	0.11	0.127138	0.310199	-0.205	0.188608	0.42647	-0.305	0.045118	0.143649	-0.035	0.690103	1
Scavenger receptors	MARCO	0.1	0.0275101	0.0976607	0.015	0.602405	0.971349	0.05	0.622815	0.987051	0.03	0.760707	1
Cell growth - proliferation	EGF	0.09	0.823749	1	-0.105	0.0215909	0.0786129	-0.21	0.00798186	0.0316599	0.09	0.522843	0.881755
Th1 associated genes	IFNG	0.09	0.296367	0.611688	-0.12	0.142942	0.342868	-0.155	0.0371305	0.123768	-0.07	0.504949	0.859746
Pattern recognition receptors	TLR5	0.09	0.044847	0.14343	-0.055	0.176402	0.406023	-0.125	0.055104	0.165912	0	0.746858	1
Cell growth - proliferation	VEGF	0.085	0.176706	0.406023	-0.065	0.0865923	0.236464	-0.135	0.0351933	0.117864	-0.005	0.709031	1
Th17 associated genes	RORC	0.085	0.635025	0.999769	-0.075	0.0766958	0.212711	-0.12	0.0346331	0.116538	-0.045	0.283056	0.589355
Cytotoxicity markers	GZMB	0.08	0.280117	0.586675	0.085	0.285328	0.592347	0.015	0.892718	1	0.04	0.604625	0.971349
Th17 associated genes	IL22RA1	0.08	0.0311046	0.107728	-0.055	0.193263	0.43481	-0.21	0.00710986	0.0285198	-0.05	0.687411	1
Apoptosis - Survival	CASP8	0.075	0.0224401	0.0812883	0.015	0.475281	0.82506	-0.035	0.704268	1	-0.03	0.705223	1
Myeloid associated genes	CCL22	0.075	0.773562	1	-0.105	0.315472	0.632814	-0.195	0.306606	0.625441	-0.04	0.997087	1
Inflammasome components	NLRP6	0.065	0.0299217	0.104652	-0.04	0.215106	0.477267	-0.14	0.0652217	0.186724	-0.045	0.648609	1
Inflammasome components	NLRP3	0.06	0.123698	0.303896	-0.06	0.557668	0.929447	-0.085	0.217495	0.481064	-0.065	0.382837	0.720992
Th1 associated genes	IL2	0.06	0.222091	0.488187	-0.065	0.368748	0.705691	-0.13	0.0659393	0.18802	-0.125	0.666045	1
Intracellular transport	SEC14L1	0.06	0.411332	0.75856	-0.145	0.000723363	0.00356658	-0.23	6.95551e-06	3.95073e-05	-0.105	0.0321442	0.109198
Pattern recognition receptors	TLR8	0.055	0.0551481	0.165912	-0.105	0.172311	0.401118	-0.14	0.0454578	0.144085	-0.085	0.332514	0.646473
Myeloid associated genes	IL12B	0.045	0.112045	0.283102	-0.04	0.162375	0.381742	-0.11	0.0436574	0.140257	-0.065	0.463879	0.815233
Myeloid associated genes	IL23A	0.04	0.238819	0.515383	-0.025	0.193521	0.43481	-0.065	0.100624	0.261695	-0.05	0.43715	0.786887
Small GTPases - (Rho) GTPase activating proteins	RAB33A	0.04	0.365416	0.701204	-0.1	0.110467	0.280112	-0.05	0.640557	1	0.025	0.705159	1
Th1 associated genes	TNF	0.035	0.0977805	0.257825	-0.02	0.890148	1	-0.015	0.893978	1	0.005	0.651207	1
Inflammasome components	NLRP7	0.025	0.0916198	0.247339	-0.095	0.0999598	0.260924	-0.08	0.18482	0.420728	-0.055	0.741335	1
Immune cell subset markers - NK cells	NCAM1	0.02	0.408794	0.755843	-0.06	0.0489534	0.152443	-0.04	0.102276	0.26501	0.01	0.83911	1
Chemokines	CCL19	0.02	0.538614	0.901925	-0.08	0.0682141	0.193635	-0.025	0.166529	0.388934	0.025	0.966796	1
Myeloid associated genes	CXCL13	0.02	0.0944546	0.254026	-0.105	0.102819	0.26501	-0.1	0.0739076	0.206592	-0.1	0.483267	0.836877
Inflammasome components	NLRP10	0.015	0.126216	0.309012	-0.095	0.224517	0.491997	-0.08	0.0963486	0.256208	-0.065	0.448878	0.798756
Inflammation	TNIP1	0.01	0.468807	0.817931	-0.075	0.0616604	0.181655	-0.105	0.0952242	0.25417	0.01	0.812962	1
Treg associated genes	CTLA4	0.005	0.920886	1	0.145	0.00391747	0.016556	0.195	0.0019755	0.00904908	0.075	0.155925	0.369022
Treg associated genes	IL2RA	0.005	0.386838	0.724683	-0.09	0.188058	0.42647	-0.17	0.0492484	0.152692	-0.015	0.7842	1
Myeloid associated genes	CCL2	0	2.6972e-13	2.36421e-12	0	0.00122031	0.00585419	0	0	0	0	0	0
Myeloid associated genes	CCL3	0	0.31895	0.633199	0	0.899846	1	0	0.72285	1	0	0.872062	1
Pattern recognition receptors	CD209	0	0.82597	1	0	0.308316	0.625441	0	0.612754	0.97546	0	0.702982	1
Inflammation	DSE	0	0.184883	0.420728	0	0.782317	1	0	0.835834	1	0	0.451909	0.800457
Mitochondrial Stress - Proteasome	HPRT	0	0.85922	1	0	0.498527	0.854961	0	0.105279	0.26985	0	0.401316	0.745901
Th2 associated genes	IL10	0	0.964931	1	0	0.958822	1	0	0.901941	1	0	0.329332	0.642379
Th17 associated genes	IL17A	0	0.403	0.747076	0	0.707915	1	0	0.562524	0.931939	0	0.974612	1
Th2 associated genes	IL4	0	0.973138	1	0	0.928473	1	0	0.734482	1	0	0.502194	0.85711
Th2 associated genes	IL4δ2	0	0.910733	1	0	0.519521	0.878237	0.075	0.46887	0.817931	0.01	0.91026	1
Th9 associated genes	IL9	0	0.0131371	0.0504179	0	0.0459283	0.144929	0	0.571546	0.938616	0	0.470448	0.818671
Intracellular transport	KIF1B	0	0.0605375	0.17984	0	0.244078	0.523552	0	0.604019	0.971349	0	0.843861	1
Anti-microbial activity	LTF	0	0.133611	0.321573	0	0.630466	0.996951	0	0.733785	1	0	0.80134	1
Inflammation	MMP9	0	0.023311	0.0840143	0	2.36428e-06	1.38731e-05	0	0.00366958	0.0156952	0	0.0690685	0.194598
Pattern recognition receptors	MRC1	0	3.44061e-08	2.37168e-07	0	7.94346e-08	5.32062e-07	0	0.0044786	0.0186469	0	0.00371702	0.0158029
Pattern recognition receptors	MRC2	0	0.711154	1	-0.11	0.0332457	0.112402	-0.135	0.0621919	0.181797	-0.025	0.79205	1
Inflammasome components	NLRP11	0	0.324211	0.637646	0	0	0	0	0.133572	0.321573	0	0.324211	0.637646
Inflammasome components	NLRP12	0	0.666443	1	0	0.870433	1	1.875	0.818518	1	0	0.853426	1
Small GTPases - (Rho) GTPase activating proteins	RAB13	0	0.761885	1	0	0.67117	1	0	0.297909	0.613088	0	0.8386	1
Small GTPases - (Rho) GTPase activating proteins	TBC1D7	0	0	0	0	0	0	0	0	0	0	0	0
Pattern recognition receptors	TLR10	0	0.416616	0.762939	0	0.103018	0.26501	0	0.563101	0.931939	0	0.763138	1
Transcriptional regulators - activators	TWIST1	0	0.317298	0.632814	0	0.931442	1	0	0.350544	0.676322	0	0.317298	0.632814
Transcriptional regulators - activators	ZNF331	0	0.718827	1	-0.12	0.122367	0.301668	-0.12	0.0816563	0.224713	-0.03	0.714465	1
Pattern recognition receptors	TLR3	-0.015	0.867763	1	-0.06	0.198838	0.445346	-0.12	0.09797	0.257825	-0.025	0.971455	1
T cell subset markers	CCR7	-0.015	0.818629	1	-0.175	0.031371	0.108123	-0.1	0.236437	0.51479	-0.035	0.931909	1
Th1 associated genes	TBX21	-0.02	0.89138	1	0.01	0.64703	1	-0.035	0.380911	0.71929	-0.005	0.981356	1
Apoptosis - Survival	TNFRSF1B	-0.025	0.333252	0.646473	0.655	4.98037e-18	5.89344e-17	0.41	5.2926e-10	4.04059e-09	0.04	0.271113	0.574597
Immune cell subset markers - B cells	CD19	-0.03	0.824316	1	-0.185	0.009806	0.0384655	-0.16	0.0113756	0.0438948	-0.035	0.766302	1
Inflammasome components	NLRP2	-0.04	0.777481	1	-0.005	0.508364	0.863488	0.07	0.956207	1	0.035	0.652308	1
Inflammasome components	NLRP4	-0.045	0.725321	1	-0.015	0.734439	1	-0.115	0.579694	0.948347	0	0.877279	1
Treg associated genes	TNFRSF18	-0.075	0.184073	0.420728	-0.05	0.0877878	0.237898	-0.185	0.0062951	0.025395	0.015	0.441057	0.789307
Chemokines	CX3CL1	-0.08	0.765637	1	-0.155	0.015288	0.0571289	-0.38	0.00192118	0.00891526	-0.165	0.265298	0.563957
Small GTPases - (Rho) GTPase activating proteins	ASAP1	-0.135	0.00449102	0.0186469	-0.085	0.0383942	0.125621	-0.045	0.300895	0.615664	0.065	0.770206	1
T cell subset markers	CD4	-0.155	9.57557e-07	5.86091e-06	0.22	5.21059e-07	3.27391e-06	0.27	9.35754e-10	6.99353e-09	0.12	0.00225198	0.0099311
G protein-coupled receptors	BLR1	-0.16	0.00217668	0.00971977	-0.305	2.90226e-06	1.68902e-05	-0.095	0.117365	0.291361	-0.02	0.747414	1
Th2 associated genes	GATA3	-0.215	0.000377109	0.00188554	-0.2	0.00431801	0.0181408	-0.06	0.320167	0.633199	0.05	0.676163	1
Pattern recognition receptors	TLR6	-0.24	0.00215202	0.00967049	-0.26	0.0393817	0.127676	-0.205	0.0146488	0.0559176	-0.215	0.0649032	0.186564
Cytotoxicity markers	PRF1	-0.275	0.000192678	0.000991317	0.58	1.10229e-12	9.42919e-12	0.645	1.75136e-15	1.77638e-14	0.395	4.31054e-08	2.94277e-07
T cell subset markers	CD8A	-0.315	2.479e-07	1.60008e-06	-0.025	0.15522	0.368582	0.14	0.278468	0.584947	0.16	0.0560854	0.16802
Inflammasome components	NLRP1	-0.325	1.99881e-07	1.31403e-06	-0.24	2.86355e-05	0.0001552	-0.155	0.0176204	0.0651589	0.035	0.885609	1
Pattern recognition receptors	TLR9	-0.35	0.955049	1	0.3	0.635065	0.999769	-0.28	0.309235	0.625517	0.35	0.433709	0.78434
Myeloid associated genes	CCL5	-0.43	3.54229e-12	2.95885e-11	-0.08	0.603002	0.971349	0.23	9.80228e-07	5.94839e-06	0.165	1.59749e-06	9.53125e-06
T cell subset markers	IL7R	-0.485	7.47277e-21	1.02032e-19	-0.055	0.260928	0.556334	0.23	1.57483e-08	1.10706e-07	0.125	0.00139095	0.00662802
Cytotoxicity markers	GNLY	-0.605	8.4361e-11	6.88464e-10	0.565	1.08633e-08	7.87036e-08	0.745	1.54772e-12	1.30819e-11	0.37	5.64178e-05	0.000301178
T cell subset markers	PTPRCv1	-0.66	3.29354e-16	3.43885e-15	0	0.853278	1	0.305	3.84613e-07	2.46014e-06	0.195	0.00172273	0.00810025
Apoptosis - Survival	BCL2	-0.79	2.87857e-08	2.00371e-07	0.035	0.437775	0.786887	0.285	7.98702e-06	4.50062e-05	0.19	0.00147115	0.00696346
T cell subset markers	CD3E	-0.825	1.94861e-22	3.00763e-21	-0.01	0.609214	0.974193	0.485	2.96361e-10	2.36423e-09	0.29	6.01851e-05	0.000318891
Cytotoxicity markers	GZMA	-1.62	0.000869604	0.00425806	-0.065	0.953148	1	0.395	0.308253	0.625441	0.55	0.441345	0.789307

## Sheet: G. USA_HD2 vs. ID
Table S5G. Differential Gene Expression Analysis in USA cohort, HD2 (2x107 pfu) vs. ID (3x106 pfu). (Mann-Whitney test with Benjamini-Hochberg correction for multiple testing, p < 0.05, log2FC ≤ -0.6 and ≥ 0.6).
Module	Gene	d1			d2			d3			d7
		Log2FC	P-value	P-value adj	Log2FC	P-value	P-value adj	Log2FC	P-value	P-value adj	Log2FC	P-value	P-value adj
Pattern recognition receptors	TLR9	3.71	0.00371603	0.0561431	3.37	0.0344821	0.178114	3.42	8.59489e-05	0.00786997	3.59	0.000204377	0.0108517			p < 0.0001
Myeloid associated genes	CCL3	2.365	2.76063e-05	0.0073136	1.67	4.83839e-05	0.00786997	1.67	0.00010361	0.0081161	1.92	8.93046e-05	0.00786997			0.0001 ≤ p < 0.001
Transcriptional regulators - activators	CAMTA1	2.21	0.07071	0.289829	1.24	0.429173	0.708125	0.595	0.846028	0.936726	1.2	0.162992	0.470759			0.001 ≤ p < 0.01
IFN signaling genes	IFITM1/3	1.495	0.000263438	0.0118527	0.865	0.0177601	0.126744	0.765	0.0150767	0.121332	0.69	0.0332497	0.173637			0.01 ≤ p < 0.05
Inflammasome components	NLRP4	1.12	0.030398	0.166856	0.695	0.0510757	0.226468	0.775	0.159095	0.467341	0.57	0.154168	0.46075
IFN signaling genes	CD274	0.88	0.0205214	0.137787	0.645	0.0293692	0.165642	0.775	0.0211897	0.140932	-0.02	0.299728	0.602027			-0.6 ≤ log2FC ≥ 0.6
Cytotoxicity markers	GZMA	0.875	0.00406414	0.0584738	2.26	0.0331928	0.173637	2.585	0.0841443	0.318934	2.83	0.000163935	0.0105067
IFN signaling genes	SOCS1	0.87	8.03704e-05	0.00786997	0.845	0.00576637	0.0713208	0.72	0.000295719	0.0122637	0.53	0.00620953	0.0754779
IFN signaling genes	IFI6	0.805	0.00156132	0.0379563	0.03	0.631134	0.832972	0.03	0.773293	0.896663	-0.61	0.786465	0.904499
Inflammasome components	NLRP12	0.785	0.210225	0.523706	2.11	0.549992	0.788261	1.875	0.399931	0.695935	2.22	0.202591	0.518915
Myeloid associated genes	IL12A	0.71	0.00429519	0.0605622	0.99	0.00034681	0.0135834	0.615	0.000571065	0.0197952	0.45	0.00164616	0.0386847
IFN signaling genes	TAP2	0.7	0.00155699	0.0379563	-0.065	0.898652	0.95239	-1.415	0.416879	0.703046	-1.54	0.767877	0.892417
IFN signaling genes	OAS3	0.67	0.000180377	0.0105972	0.275	0.40078	0.695935	-0.115	0.417839	0.703046	-0.33	0.601695	0.806454
Cytotoxicity markers	PRF1	0.595	0.278769	0.58577	0.09	0.333877	0.636171	-0.07	0.261684	0.569481	0.29	0.291249	0.591731
IFN signaling genes	OAS2	0.585	0.0240334	0.151281	-0.235	0.410889	0.703046	0.195	0.564512	0.789645	-0.24	0.690013	0.857414
Small GTPases - (Rho) GTPase activating proteins	TAGAP	0.565	0.0443653	0.204473	0.14	0.264239	0.56969	0.25	0.192799	0.507176	0.13	0.135952	0.425982
Apoptosis - Survival	TNFRSF1B	0.51	0.00535715	0.068487	0.01	0.665641	0.851683	0.17	0.445932	0.716132	0.27	0.0782208	0.307608
Inflammasome components	NLRP1	0.495	0.00730234	0.0830346	0.245	0.397407	0.695935	0.085	0.417788	0.703046	0.27	0.00543877	0.068487
IFN signaling genes	INDO	0.47	0.0169153	0.126744	0.275	0.254174	0.561742	-0.025	0.564509	0.789645	0.04	0.868417	0.947731
IFN signaling genes	IRF7	0.445	0.0378345	0.189173	0.18	0.67875	0.857414	-0.02	0.759477	0.890417	-0.02	0.408806	0.703046
Pattern recognition receptors	TLR6	0.37	0.13282	0.419903	0.13	0.878773	0.950207	0.135	0.970568	0.99383	-0.26	0.687092	0.857414
IFN signaling genes	TAP1	0.36	0.0138651	0.116973	0.165	0.431679	0.708125	0.24	0.0131795	0.114711	0.24	0.0289037	0.165642
Anti-microbial activity	BPI	0.355	0.0489835	0.218566	0.14	0.0594907	0.254188	0.3	0.00743443	0.0831948	0.08	0.619163	0.821879
IFN signaling genes	OAS1	0.355	0.0015299	0.0379563	0.435	0.00327363	0.0524524	0.37	0.0034001	0.0532682	0.3	0.114813	0.380013
IFN signaling genes	IFIH1	0.35	0.0326112	0.172864	0.55	0.0321433	0.171674	0.285	0.00887681	0.0894022	0.09	0.523363	0.77061
IFN signaling genes	STAT2	0.345	0.0807198	0.307608	-0.215	0.384071	0.689153	-0.13	0.235113	0.542603	-0.05	0.895157	0.95239
Cell growth - proliferation	AREG	0.345	0.0291179	0.165642	0.625	0.0232196	0.150182	0.335	0.000738688	0.022812	0.16	0.0135898	0.116839
IFN signaling genes	GBP2	0.335	0.0140979	0.116973	0.135	0.261719	0.569481	0.195	0.141424	0.439224	0.23	0.0112052	0.106752
Inflammasome components	NLRP7	0.295	0.0400788	0.194866	0.14	0.0717467	0.290698	0.08	0.0321323	0.171674	0.12	0.491861	0.744124
IFN signaling genes	IFIT2	0.29	0.478821	0.73705	-0.3	0.244287	0.55023	-0.055	0.560438	0.789645	-0.49	0.277432	0.58577
Treg associated genes	TGFB1	0.275	0.00176482	0.0388811	0.085	0.0430374	0.202276	0.16	0.00268745	0.0473664	0.17	0.015592	0.122137
Apoptosis - Survival	FASLG	0.265	0.0293499	0.165642	0.29	0.0271433	0.163556	0.315	0.0764905	0.307608	0.24	0.296744	0.59944
Scavenger receptors	MARCO	0.265	0.0215058	0.141697	0.16	0.0284519	0.165642	0.25	0.00886562	0.0894022	0.16	0.0803028	0.307608
Th9 associated genes	IL9	0.26	0.200922	0.517465	0	0.0399718	0.194866	0	0.557922	0.789645	0.22	0.0170837	0.126744
IFN signaling genes	GBP5	0.235	0.45314	0.718743	-0.47	0.0714769	0.290698	-0.89	0.00868907	0.0894022	-0.6	0.216484	0.524472
Inflammation	SPP1	0.225	0.0555512	0.240267	0.24	0.020192	0.137612	0.305	0.000558633	0.0197952	0.09	0.332282	0.636171
Cell growth - proliferation	BMP6	0.215	0.417788	0.703046	0.38	0.133498	0.42016	0.035	0.280006	0.58577	0.08	0.863597	0.945397
Th2 associated genes	GATA3	0.205	0.201114	0.517465	0.445	0.00258807	0.0467843	0.315	0.00812643	0.0881405	0.39	0.080323	0.307608
Chemokines	CCL13	0.185	0.25384	0.561742	0.24	0.0975659	0.351207	0.065	0.400051	0.695935	-0.11	0.572386	0.794696
Inflammation	TIMP2	0.175	0.310393	0.614677	-0.115	0.17493	0.478114	-0.005	0.552331	0.788261	0.06	0.936405	0.978023
Intracellular transport	SEC14L1	0.17	0.110359	0.372263	0.06	0.605677	0.808716	0.055	0.509072	0.762984	0.15	0.144176	0.441756
Apoptosis - Survival	CASP8	0.155	0.524633	0.77061	-0.165	0.0671303	0.281707	-0.195	0.0540255	0.23805	-0.2	0.376888	0.684353
Chemokines	CCL19	0.15	0.16191	0.470759	0.11	0.0406775	0.195958	0.15	0.0302192	0.166856	0.05	0.488028	0.742958
Small GTPases - (Rho) GTPase activating proteins	RAB24	0.145	0.0586543	0.252142	-0.015	0.745844	0.883731	0.12	0.0975996	0.351207	-0.07	0.251157	0.561742
Small GTPases - (Rho) GTPase activating proteins	RAB33A	0.14	0.234607	0.542603	0.125	0.271999	0.579473	0.105	0.165457	0.470759	-0.02	0.676464	0.857414
IFN signaling genes	IFIT3	0.135	0.524671	0.77061	-0.585	0.0189413	0.132214	-0.145	0.216321	0.524472	-0.83	0.215012	0.524472
Pattern recognition receptors	CLEC7A	0.135	0.678775	0.857414	-0.12	0.171187	0.473307	-0.17	0.1656	0.470759	-0.18	0.261479	0.569481
Chemokines	CXCL9	0.135	0.194845	0.508806	0.255	0.0905432	0.332463	0.03	0.288078	0.591731	-0.04	0.878068	0.950207
Apoptosis - Survival	TNFRSF1A	0.13	0.985633	0.998379	-0.29	0.0367395	0.18501	-0.24	0.0247838	0.154624	-0.3	0.169252	0.473307
T cell subset markers	PTPRCv2	0.115	0.417805	0.703046	-0.07	0.475066	0.73705	-0.02	0.259177	0.56922	-0.41	0.0435032	0.203111
Small GTPases - (Rho) GTPase activating proteins	ASAP1	0.11	0.367968	0.673811	0.195	0.0905225	0.332463	0.08	0.428213	0.708125	0.13	0.763659	0.890417
Cell activation	HCK	0.09	0.516786	0.76702	-0.1	0.597319	0.806454	-0.07	0.414283	0.703046	-0.22	0.215148	0.524472
Cell activation	LYN	0.09	0.313216	0.616808	0.025	0.810244	0.919842	-0.035	0.478741	0.73705	-0.26	0.165481	0.470759
Myeloid associated genes	CD14	0.085	0.156624	0.46411	0.25	0.106397	0.368751	0.325	0.244265	0.55023	-0.13	0.907182	0.95527
Transcriptional regulators - activators	ZNF532	0.085	0.580835	0.795123	0.335	0.128892	0.411206	-0.07	0.871248	0.947885	-0.53	0.0129451	0.114711
IFN signaling genes	GBP1	0.08	0.828939	0.931387	-0.035	0.237052	0.542603	-0.19	0.287932	0.591731	-0.24	0.541384	0.786439
IFN signaling genes	IFI44	0.08	0.380883	0.688518	0.06	0.985634	0.998379	0.015	0.6613	0.850759	0.01	0.432209	0.708125
Myeloid associated genes	IL12B	0.08	0.438768	0.711148	0.11	0.109036	0.36957	0.065	0.0807143	0.307608	0.11	0.685449	0.857414
Pattern recognition receptors	TLR4	0.08	0.333811	0.636171	-0.055	0.97127	0.99383	0.09	0.180734	0.490066	-0.08	0.338415	0.642001
IFN signaling genes	STAT1	0.07	0.909194	0.95527	0.185	0.4317	0.708125	0.07	0.30468	0.610225	-0.01	0.791889	0.906301
Inflammation	TNIP1	0.07	0.805623	0.916072	0.125	0.460392	0.721281	0.09	0.40414	0.700045	0	0.839521	0.932161
Cytotoxicity markers	GNLY	0.06	0.833617	0.931387	0.165	0.190768	0.504667	0.255	0.327951	0.63344	0.14	0.690027	0.857414
T cell subset markers	IL7R	0.06	0.665478	0.851683	0.1	0.460302	0.721281	0.09	0.33083	0.635663	0.06	0.390281	0.691327
Myeloid associated genes	CD163	0.06	0.838298	0.932161	0.08	0.417796	0.703046	0.1	0.700862	0.862679	-0.16	0.204042	0.518915
IFN signaling genes	IFI35	0.06	0.814914	0.920713	0.075	0.609171	0.811319	-0.24	0.0466543	0.212202	-0.09	0.955199	0.992633
Myeloid associated genes	IL23A	0.055	0.453082	0.718743	0.06	0.601548	0.806454	0.09	0.186674	0.501306	-0.05	0.726509	0.878565
Myeloid associated genes	FPR1	0.05	0.249192	0.559491	0.12	0.237005	0.542603	0.095	0.352218	0.653456	0.11	0.171196	0.473307
Pattern recognition receptors	NOD2	0.05	0.593203	0.804247	0.1	0.428171	0.708125	-0.02	1	1	-0.12	0.0792591	0.307608
T cell subset markers	CD4	0.045	0.76409	0.890417	0.1	0.290792	0.591731	0.11	0.10901	0.36957	0.06	0.187012	0.501306
Immune cell subset markers - NK cells	NCAM1	0.035	0.652545	0.845731	0.035	0.482416	0.73955	0.075	0.489806	0.742958	-0.07	0.189041	0.504667
Inflammasome components	NLRP3	0.035	0.904449	0.954547	0.145	0.528571	0.774724	0.075	0.269401	0.579048	-0.09	0.144165	0.441756
Treg associated genes	CCL4	0.035	0.445919	0.716132	0.165	0.218533	0.527624	0.15	0.0806838	0.307608	-0.04	0.658627	0.850015
IFN signaling genes	IFIT5	0.035	0.512981	0.762984	0.16	0.387437	0.689778	0.03	0.536449	0.782055	-0.12	0.768365	0.892417
Treg associated genes	CTLA4	0.03	0.564445	0.789645	0.015	0.990421	0.998923	-0.04	0.990422	0.998923	0.03	0.576525	0.795123
Myeloid associated genes	CXCL13	0.03	0.857109	0.941218	0.115	0.456733	0.718743	-0.03	0.490036	0.742958	0.01	0.663061	0.851472
Th17 associated genes	RORC	0.025	0.727776	0.878565	0.125	0.397363	0.695935	-0.01	0.750397	0.884665	-0.47	0.00544011	0.068487
Treg associated genes	IL2RA	0.02	0.745842	0.883731	0.08	0.449488	0.717003	0	0.589082	0.800235	-0.14	0.0289098	0.165642
Th2 associated genes	IL4δ2	0.02	0.888737	0.952343	0.07	0.620198	0.821879	-0.135	0.72512	0.878565	0.07	0.865056	0.945526
Inflammasome components	NLRP13	0.02	0.386531	0.689778	0.14	0.582038	0.795226	-0.155	0.701156	0.862679	0.27	0.561018	0.789645
T cell subset markers	PTPRCv1	0.015	0.643973	0.840754	0.015	0.4317	0.708125	0.215	0.232295	0.542603	0.06	0.226741	0.540043
Pattern recognition receptors	TLR2	0.015	0.718668	0.875191	-0.07	0.824218	0.928232	-0.1	0.544335	0.786439	-0.09	0.191129	0.504667
IFN signaling genes	IFI44L	0.01	0.272065	0.579473	-0.365	0.0383853	0.190575	-0.065	0.207554	0.518915	-0.44	0.104983	0.368223
Cell activation	SLAMF7	0.01	0.961706	0.99383	0.19	0.279954	0.58577	-0.03	0.556421	0.789645	-0.01	0.564084	0.789645
Pattern recognition receptors	TLR7	0.005	0.417702	0.703046	0.03	0.750388	0.884665	0.045	0.201065	0.517465	-0.03	0.454098	0.718743
Myeloid associated genes	CCL2	0	0.956025	0.992633	0	1	1	0	0	0	0	0	0
Pattern recognition receptors	CD209	0	0.154237	0.46075	0	0.19993	0.517465	0	0.988178	0.998923	0	1	1
Inflammation	DSE	0	0.0773523	0.307608	0	0.748446	0.884665	0	0.177514	0.483195	0	0.0479626	0.216754
Mitochondrial Stress - Proteasome	HPRT	0	0.518884	0.768515	0	0.476164	0.73705	0	0.631039	0.832972	0	0.0052009	0.068487
Th2 associated genes	IL10	0	0.164984	0.470759	0	0.678962	0.857414	0	0.279421	0.58577	0	0.173052	0.476569
Th17 associated genes	IL17A	0	0.107723	0.368751	0	0.0203002	0.137612	0	0.486478	0.742353	0	0.0698885	0.288137
Th2 associated genes	IL4	0	0.355054	0.655269	0	0.212235	0.524472	0	0.0992375	0.351207	0	0.899363	0.95239
Intracellular transport	KIF1B	0	0.88772	0.952343	0	0.00711392	0.0828631	0	0.0123921	0.11326	0	0.326696	0.63275
Anti-microbial activity	LTF	0	0.742817	0.883731	0	0.659516	0.850015	0	0.575174	0.795123	0	0.306296	0.611725
Inflammation	MMP9	0	0.5369	0.782055	0	0.552235	0.788261	0	0.345497	0.647135	0	0.156678	0.46411
Pattern recognition receptors	MRC1	0	0.308046	0.613481	0	0.430711	0.708125	0	0.455761	0.718743	0	0.721293	0.876745
Inflammasome components	NLRP11	0	0.324324	0.629886	0	0	0	0	0.324324	0.629886	0	0	0
Small GTPases - (Rho) GTPase activating proteins	RAB13	0	0.793942	0.907179	0	0.778798	0.898614	0.19	0.262789	0.56969	0	0.744049	0.883731
Small GTPases - (Rho) GTPase activating proteins	TBC1D7	0	0	0	0	0	0	0	0	0	0	0	0
Pattern recognition receptors	TLR10	0	0.454827	0.718743	0	0.0165613	0.125545	0	0.0252512	0.156159	0	0.576476	0.795123
Transcriptional regulators - activators	TWIST1	0	0	0	0	0	0	0	0	0	0	0	0
Th1 associated genes	IL2	-0.015	0.643982	0.840754	0.14	0.732285	0.880992	0.035	0.512985	0.762984	-0.55	0.0120816	0.112073
Transcriptional regulators - activators	ZNF331	-0.015	0.34603	0.647135	-0.095	0.29077	0.591731	-0.085	0.947358	0.98654	-0.28	0.00513908	0.068487
Immune cell subset markers - B cells	CD19	-0.015	0.913971	0.957428	0.205	0.203217	0.518915	0.025	0.696447	0.85989	0.02	0.299733	0.602027
T cell subset markers	CD8A	-0.015	0.847693	0.936726	0.135	0.580821	0.795123	0.17	0.833602	0.931387	-0.1	0.17118	0.473307
Th1 associated genes	IFNG	-0.02	0.589109	0.800235	0.03	0.819593	0.924501	-0.115	0.572632	0.794696	-0.45	0.00831964	0.0888689
T cell subset markers	AIRE	-0.025	0.976061	0.994397	0.065	0.899702	0.95239	0.01	0.279914	0.58577	-0.29	0.0164338	0.125545
Pattern recognition receptors	MRC2	-0.025	0.890185	0.952343	-0.055	0.691841	0.857414	0.04	0.253996	0.561742	-0.2	0.10651	0.368751
Inflammasome components	NLRP6	-0.03	0.899696	0.95239	-0.04	0.985634	0.998379	-0.02	0.57259	0.794696	-0.19	0.0397998	0.194866
Th1 associated genes	TNF	-0.03	0.652515	0.845731	-0.005	0.741277	0.883731	0.02	0.976054	0.994397	-0.16	0.0239127	0.151281
Pattern recognition receptors	TLR3	-0.04	0.971273	0.99383	0.105	0.683156	0.857414	-0.05	0.913963	0.957428	-0.12	0.158113	0.466401
IFN signaling genes	FCGR1A	-0.045	0.367968	0.673811	-0.25	0.264073	0.56969	-0.435	0.00318678	0.0524524	-0.68	0.00874229	0.0894022
Cytotoxicity markers	GZMB	-0.065	0.764102	0.890417	0.07	0.69645	0.85989	-0.085	0.805604	0.916072	-0.26	0.01317	0.114711
Th17 associated genes	IL22RA1	-0.075	0.885469	0.952343	0.07	0.400767	0.695935	-0.065	0.791715	0.906301	0	0.114795	0.380013
T cell subset markers	CCR7	-0.085	0.937809	0.978041	0.25	0.377555	0.684353	0.105	0.464002	0.725324	-0.22	0.029849	0.166856
Pattern recognition receptors	TLR5	-0.085	0.544372	0.786439	-0.005	0.777886	0.898614	-0.095	0.687525	0.857414	-0.26	0.0428692	0.202276
Myeloid associated genes	CCL5	-0.09	0.777875	0.898614	-0.095	0.601525	0.806454	-0.13	0.9092	0.95527	0.08	0.484194	0.740471
Treg associated genes	LAG3	-0.095	0.678797	0.857414	-0.01	0.814927	0.920713	-0.26	0.319109	0.624922	-0.27	0.0103233	0.0996981
Th1 associated genes	CXCL10	-0.105	0.899705	0.95239	0.555	0.098185	0.351207	1.14	0.0256047	0.156968	0.84	0.0125309	0.11326
Apoptosis - Survival	FLCN	-0.11	0.687584	0.857414	-0.14	0.182693	0.49348	-0.12	0.339886	0.642411	-0.28	0.0024835	0.0467843
Th1 associated genes	IL1B	-0.11	0.111675	0.374908	-0.12	0.310411	0.614677	-0.04	0.28538	0.591731	-0.32	0.0275904	0.163598
Pattern recognition receptors	TLR8	-0.12	0.144683	0.441756	-0.085	0.352182	0.653456	-0.21	0.282669	0.589591	-0.39	0.00243403	0.0467843
E3 ubiquitin protein ligases	NEDD4L	-0.125	0.346057	0.647135	0.06	0.727774	0.878565	-0.19	0.239428	0.546268	-0.27	0.00485807	0.0671557
Pattern recognition receptors	TLR1	-0.135	0.207479	0.518915	-0.225	0.0859903	0.322797	-0.26	0.0365952	0.18501	-0.4	0.0307295	0.166856
T cell subset markers	CD3E	-0.15	0.169278	0.473307	0	0.580814	0.795123	-0.115	0.38745	0.689778	0.01	0.839482	0.932161
Th1 associated genes	TBX21	-0.19	0.564477	0.789645	0.195	0.397415	0.695935	-0.005	0.833624	0.931387	-0.03	0.147597	0.448516
Cell growth - proliferation	VEGF	-0.215	0.741325	0.883731	0.03	0.800983	0.913742	-0.03	0.995211	1	-0.26	0.0988258	0.351207
Th2 associated genes	IL13	-0.23	0.151446	0.456278	-0.185	0.207566	0.518915	-0.06	0.194862	0.508806	-0.68	0.00194457	0.0403212
Th2 associated genes	IL5	-0.23	0.222187	0.53099	-0.175	0.122112	0.396724	0.225	0.43291	0.708125	-1.02	0.0179251	0.126744
Myeloid associated genes	CCL22	-0.24	0.449525	0.717003	-0.13	0.50531	0.759582	0.19	0.764117	0.890417	-0.2	0.159981	0.467995
Inflammasome components	NLRP2	-0.24	0.220839	0.529562	-0.025	0.497666	0.749689	0.485	0.117262	0.38451	-0.18	0.140874	0.439224
Treg associated genes	FOXP3	-0.245	0.633295	0.832972	0.345	0.0996331	0.351207	0.235	0.542324	0.786439	-0.02	0.881181	0.951352
Th2 associated genes	IL6	-0.26	0.384166	0.689153	0.05	0.971275	0.99383	-0.24	0.56447	0.789645	-0.32	0.0410157	0.195958
Th1 associated genes	IL15	-0.265	0.609928	0.811319	0.06	0.971273	0.99383	-0.14	0.296327	0.59944	-0.38	0.00322508	0.0524524
G protein-coupled receptors	BLR1	-0.265	0.0689274	0.285846	-0.09	0.319021	0.624922	-0.04	0.601505	0.806454	-0.3	0.0307678	0.166856
Inflammasome components	NLRP10	-0.29	0.229999	0.542603	-0.01	0.705333	0.866307	-0.025	0.652592	0.845731	-0.24	0.311262	0.614677
IFN signaling genes	IFI16	-0.36	0.1656	0.470759	-0.45	0.342958	0.646485	-0.16	0.442358	0.713678	-0.52	0.0239423	0.151281
Cell growth - proliferation	EGF	-0.37	0.144745	0.441756	-0.225	0.732278	0.880992	-0.325	0.288104	0.591731	-0.34	0.0803317	0.307608
Treg associated genes	TNFRSF18	-0.44	0.0871853	0.325215	-0.06	0.714293	0.87275	-0.07	0.21412	0.524472	-0.7	0.000589645	0.0197952
Pattern recognition receptors	NOD1	-0.515	0.00632103	0.075531	-0.36	0.0351578	0.17961	-0.685	0.00114238	0.0335575	-0.92	6.83134e-05	0.00786997
Inflammasome components	NLRC4	-0.53	0.00253688	0.0467843	-0.28	0.0177466	0.126744	-0.355	0.015317	0.121332	-0.7	0.000215494	0.0108517
Chemokines	CX3CL1	-0.535	0.0411373	0.195958	-0.445	0.215132	0.524472	-0.175	0.287597	0.591731	-0.97	0.0179779	0.126744
Chemokines	CCL11	-0.77	0.0150647	0.121332	-0.695	0.11448	0.380013	-0.525	0.0988539	0.351207	-0.93	0.00182679	0.0390268
Apoptosis - Survival	BCL2	-1.275	0.839606	0.932161	0.115	0.511861	0.762984	0.085	0.584166	0.796589	0.05	0.431663	0.708125
Cell growth - proliferation	TGFBR2	-4.78	0.219915	0.529146	0	0.436044	0.709957	-3.31	0.928645	0.971357	-4.8	0.00795807	0.0876631

## Sheet: H. USA_Vacc vs. P
Table S5H. Differential Gene Expression Analysis in USA cohort, all vaccinees vs. placebo (P). (Mann-Whitney test with Benjamini-Hochberg correction for multiple testing, p < 0.05, log2FC ≤ -0.6 and ≥ 0.6).
Module	Gene	d1			d7
		Log2FC	P-value	P-value adj	Log2FC	P-value	P-value adj
IFN signaling genes	IFI6	8.82	7.91625e-12	5.39774e-10	5.59	2.21945e-06	2.54337e-05			p < 0.0001
IFN signaling genes	IFIT3	8.24	5.80246e-12	5.09303e-10	4.49	8.59065e-06	9.10609e-05			0.0001 ≤ p < 0.001
IFN signaling genes	GBP5	6.97	3.37665e-11	1.0326e-09	1.28	0.0401358	0.173649			0.001 ≤ p < 0.01
IFN signaling genes	OAS3	6.9	4.19031e-12	5.09303e-10	4.2	1.79896e-08	3.17816e-07			0.01 ≤ p < 0.05
IFN signaling genes	STAT2	6.14	1.81543e-11	8.29876e-10	1.02	0.00278408	0.0184445
IFN signaling genes	IFIT2	6.02	2.80002e-12	5.09303e-10	1.75	3.68015e-05	0.000354632			-0.6 ≤ log2FC ≥ 0.6
IFN signaling genes	IFI44L	5.07	8.91137e-12	5.39774e-10	2.77	1.72594e-07	2.43932e-06
Th1 associated genes	CXCL10	5.04	2.20515e-11	8.49984e-10	0.86	0.266596	0.591816
IFN signaling genes	GBP1	4.15	1.95726e-11	8.29876e-10	1.5	0.000358142	0.00292024
IFN signaling genes	TAP2	4.13	6.22505e-09	1.19974e-07	2.09	0.0258797	0.121922
IFN signaling genes	IFITM1/3	4.06	3.38276e-10	7.54889e-09	1.82	1.30382e-05	0.000134834
IFN signaling genes	OAS2	3.79	6.00593e-12	5.09303e-10	1.9	6.56518e-07	8.18717e-06
IFN signaling genes	IRF7	2.95	7.12925e-11	1.88925e-09	3.52	0.000159478	0.00137998
IFN signaling genes	IFI35	2.78	2.11566e-09	4.27161e-08	3.7	0.121806	0.358652
Pattern recognition receptors	TLR9	2.78	0.0229797	0.111993	3.42	0.189185	0.475276
IFN signaling genes	GBP2	2.48	1.91673e-11	8.29876e-10	0.49	0.00450534	0.0280921
IFN signaling genes	IFI44	2.45	3.40954e-11	1.0326e-09	1.59	4.70298e-08	7.66947e-07
IFN signaling genes	TAP1	2.45	2.72264e-11	9.61999e-10	0.67	6.34943e-08	9.97096e-07
IFN signaling genes	STAT1	2.09	5.50722e-12	5.09303e-10	0.47	1.73306e-05	0.000174956
Apoptosis - Survival	BCL2	1.74	0.855326	0.972598	0.1	0.0560817	0.218153
IFN signaling genes	IFIT5	1.6	1.35351e-10	3.37583e-09	0.67	0.000152304	0.00137398
IFN signaling genes	FCGR1A	1.55	3.30876e-10	7.54889e-09	0.17	0.963775	0.991368
IFN signaling genes	INDO	1.43	2.14382e-07	2.9322e-06	-0.05	0.954601	0.984795
Treg associated genes	TGFB1	1.06	6.48885e-11	1.83418e-09	0.1	0.13561	0.383325
IFN signaling genes	OAS1	1.01	8.79508e-07	1.03586e-05	0.34	0.0182211	0.0990483
IFN signaling genes	IFIH1	0.96	9.95815e-08	1.50795e-06	0.11	0.257377	0.574367
Apoptosis - Survival	TNFRSF1A	0.94	2.63745e-07	3.49332e-06	-0.24	0.29155	0.617908
Cell activation	LYN	0.86	1.01643e-09	2.15483e-08	-0.16	0.862029	0.977274
Th1 associated genes	IL1B	0.83	7.30873e-07	8.85401e-06	-0.17	0.359204	0.673844
Inflammasome components	NLRP13	0.8	0.0222698	0.110468	-0.04	0.671727	0.88451
Small GTPases - (Rho) GTPase activating proteins	TAGAP	0.78	2.09326e-05	0.000206405	0.19	0.125741	0.365167
IFN signaling genes	SOCS1	0.72	0.000275343	0.00228913	0.09	0.141245	0.393999
Apoptosis - Survival	FASLG	0.69	0.0367057	0.163823	0.5	0.316594	0.642277
Myeloid associated genes	CD14	0.69	2.72601e-08	4.62332e-07	0.35	0.0770823	0.270107
Myeloid associated genes	IL12A	0.68	0.00942446	0.0554996	0.42	0.0520485	0.211666
T cell subset markers	PTPRCv2	0.61	0.000157819	0.00137998	-0.33	0.00163721	0.011484
Small GTPases - (Rho) GTPase activating proteins	RAB24	0.59	4.68069e-06	5.08875e-05	-0.07	0.771315	0.939763
Transcriptional regulators - activators	CAMTA1	0.56	0.461977	0.771174	0	1	1
Pattern recognition receptors	CLEC7A	0.54	3.71917e-06	4.14981e-05	0.06	0.362349	0.673844
Cell activation	HCK	0.54	1.33603e-07	1.95337e-06	-0.18	0.032153	0.146501
Inflammasome components	NLRP4	0.52	0.391654	0.691922	1.08	0.0704901	0.258712
Treg associated genes	LAG3	0.51	0.0207143	0.107108	-0.1	0.895113	0.980754
IFN signaling genes	CD274	0.47	0.0529166	0.211666	0.21	0.15467	0.417337
Pattern recognition receptors	TLR7	0.47	8.43777e-09	1.55549e-07	0.07	0.653093	0.87606
Myeloid associated genes	CD163	0.43	0.111532	0.345181	0.03	0.631637	0.872364
Anti-microbial activity	BPI	0.43	0.0250065	0.119132	0.22	0.212591	0.503567
Treg associated genes	FOXP3	0.42	0.0780398	0.27122	0.43	0.0534483	0.211795
Myeloid associated genes	FPR1	0.41	0.0053756	0.0325608	-0.02	0.602106	0.859571
Inflammation	TIMP2	0.4	0.000740772	0.00581643	0.05	0.845565	0.972598
Apoptosis - Survival	CASP8	0.38	0.00348369	0.0223801	0.06	0.681432	0.889006
Pattern recognition receptors	TLR4	0.38	2.71886e-07	3.49332e-06	-0.08	0.554977	0.82565
Inflammation	SPP1	0.35	0.09104	0.296478	0.07	0.349864	0.671231
Apoptosis - Survival	TNFRSF1B	0.34	0.0300611	0.138543	0.26	0.00126371	0.00956812
T cell subset markers	AIRE	0.33	0.124261	0.363355	0.13	0.535092	0.819007
Inflammasome components	NLRP7	0.33	0.0386815	0.170843	0.23	0.0881925	0.295229
Cell growth - proliferation	BMP6	0.31	0.257381	0.574367	-0.07	0.885643	0.977898
Pattern recognition receptors	TLR2	0.28	0.00065605	0.0052484	0.15	0.229518	0.526029
Pattern recognition receptors	TLR1	0.27	0.0200598	0.105004	0.11	0.850229	0.972598
Myeloid associated genes	CCL22	0.25	0.541044	0.822232	0.01	0.947443	0.984795
Th1 associated genes	IL2	0.25	0.486956	0.788051	0	0.631641	0.872364
Cell activation	SLAMF7	0.25	0.299863	0.624292	0	0.952215	0.984795
Myeloid associated genes	IL12B	0.24	0.155517	0.417337	0.02	0.585504	0.841538
Pattern recognition receptors	NOD2	0.23	0.0586562	0.22446	0	0.74623	0.918016
Th17 associated genes	IL22RA1	0.23	0.142859	0.395896	-0.01	0.897483	0.980754
IFN signaling genes	IFI16	0.21	0.108263	0.342562	-0.29	0.11993	0.358101
Chemokines	CCL13	0.2	0.655118	0.87606	-0.31	0.712351	0.904302
Th17 associated genes	RORC	0.19	0.899855	0.980819	0.04	0.778205	0.945441
Th1 associated genes	IL15	0.19	0.159048	0.424128	-0.03	0.561044	0.82886
Apoptosis - Survival	FLCN	0.17	0.725896	0.910747	-0.13	0.356054	0.673844
Cytotoxicity markers	GZMB	0.17	0.42196	0.724337	0.15	0.314018	0.640114
E3 ubiquitin protein ligases	NEDD4L	0.15	0.650949	0.87606	-0.06	0.311184	0.638352
Treg associated genes	CCL4	0.12	0.208206	0.498753	-0.04	0.822185	0.968351
Pattern recognition receptors	MRC2	0.12	0.710164	0.904233	-0.08	0.812868	0.962298
Treg associated genes	CTLA4	0.12	0.35918	0.673844	0.3	0.226062	0.520927
Chemokines	CXCL9	0.12	0.365529	0.673844	0.11	0.880906	0.977761
Myeloid associated genes	IL23A	0.12	0.271456	0.592977	-0.01	0.923613	0.984103
Transcriptional regulators - activators	ZNF532	0.12	0.535097	0.819007	0.03	0.966538	0.991368
Myeloid associated genes	CXCL13	0.11	0.185355	0.474281	0.05	0.871459	0.977761
T cell subset markers	CCR7	0.1	0.292923	0.617908	0.01	0.988047	0.999837
Pattern recognition receptors	TLR5	0.1	0.18141	0.469011	-0.01	0.909343	0.98358
Inflammasome components	NLRP10	0.09	0.325688	0.65154	-0.04	0.803593	0.962298
Inflammasome components	NLRP3	0.08	0.340653	0.665609	-0.04	0.824521	0.968412
Inflammasome components	NLRP6	0.08	0.286079	0.609591	-0.04	0.883268	0.977821
Th1 associated genes	TNF	0.08	0.29701	0.623427	0.04	0.633743	0.872425
Intracellular transport	SEC14L1	0.07	0.244976	0.552499	-0.21	0.0109599	0.0636575
Chemokines	CCL19	0.06	0.550965	0.825487	-0.03	0.535075	0.819007
Transcriptional regulators - activators	ZNF331	0.06	0.618899	0.871924	-0.06	0.579358	0.841259
Immune cell subset markers - B cells	CD19	0.06	0.805917	0.962298	-0.02	0.866744	0.977392
Inflammasome components	NLRC4	0.05	0.84558	0.972598	-0.02	0.890374	0.980568
Cell growth - proliferation	AREG	0.05	0.33295	0.654232	0.02	0.661549	0.876552
Small GTPases - (Rho) GTPase activating proteins	RAB33A	0.05	0.746159	0.918016	0.06	0.466473	0.772595
Th2 associated genes	IL4δ2	0.01	0.475674	0.778189	0.03	0.475052	0.778189
Myeloid associated genes	CCL2	0	0.00165218	0.011484	0	0	0
Myeloid associated genes	CCL3	0	0.0163122	0.0907404	0	0.0324789	0.146501
Pattern recognition receptors	CD209	0	0.809794	0.962298	0	0.477191	0.778189
Inflammation	DSE	0	0.331367	0.654232	0	0.110713	0.345181
Mitochondrial Stress - Proteasome	HPRT	0	0.0224063	0.110468	0	0.0164788	0.0907404
Th2 associated genes	IL10	0	0.023679	0.11409	0	0.949053	0.984795
Th17 associated genes	IL17A	0	0.364656	0.673844	0	0.926078	0.984103
Th2 associated genes	IL4	0	0.0816649	0.277509	0	0.115924	0.351085
Th9 associated genes	IL9	0	0.547351	0.825487	0	0.936798	0.984795
Intracellular transport	KIF1B	0	0.18802	0.475276	0	1	1
Anti-microbial activity	LTF	0	0.50906	0.799413	0	0.304313	0.629409
Inflammation	MMP9	0	0.00382959	0.024235	0	0.190559	0.475276
Pattern recognition receptors	MRC1	0	0.00132566	0.00986104	0	0.571771	0.835969
Inflammasome components	NLRP11	0	0.709638	0.904233	0	0.709638	0.904233
Small GTPases - (Rho) GTPase activating proteins	RAB13	0	0.746971	0.918016	0	0.50319	0.799226
Small GTPases - (Rho) GTPase activating proteins	TBC1D7	0	0	0	0	0	0
Pattern recognition receptors	TLR10	0	0.192087	0.476285	0	0.103613	0.330314
Transcriptional regulators - activators	TWIST1	0	0	0	0	0	0
Th1 associated genes	IFNG	-0.01	0.648798	0.87606	0.01	0.716935	0.907405
Pattern recognition receptors	NOD1	-0.01	0.274112	0.592977	0.14	0.831533	0.968499
Inflammation	TNIP1	-0.01	0.935519	0.984795	-0.17	0.242537	0.549923
Cell growth - proliferation	VEGF	-0.01	0.581412	0.841361	-0.29	0.224945	0.520927
Th1 associated genes	TBX21	-0.01	0.909347	0.98358	0.04	0.677049	0.888757
Treg associated genes	IL2RA	-0.02	0.6683	0.882738	0.02	0.880907	0.977761
Immune cell subset markers - NK cells	NCAM1	-0.03	0.53699	0.819007	0.06	0.808213	0.962298
Pattern recognition receptors	TLR6	-0.03	0.623965	0.872364	-0.02	0.583863	0.841538
Th2 associated genes	IL13	-0.04	0.949828	0.984795	-0.34	0.14868	0.404103
Cell growth - proliferation	EGF	-0.04	0.978487	0.994501	-0.1	0.115706	0.351085
Inflammasome components	NLRP1	-0.06	0.850275	0.972598	-0.08	0.732657	0.913666
Scavenger receptors	MARCO	-0.07	0.558983	0.828703	0.03	0.703517	0.904233
Small GTPases - (Rho) GTPase activating proteins	ASAP1	-0.09	0.131771	0.377507	-0.09	0.378328	0.681373
T cell subset markers	CD4	-0.09	0.129468	0.373432	0.17	0.110887	0.345181
Th2 associated genes	IL6	-0.09	0.947442	0.984795	-0.12	0.389822	0.691922
Cytotoxicity markers	PRF1	-0.09	0.466241	0.772595	0.4	0.00194714	0.0133159
Pattern recognition receptors	TLR3	-0.09	0.394783	0.694556	0.02	0.973705	0.994491
Chemokines	CX3CL1	-0.12	0.595661	0.853244	-0.13	0.345897	0.669051
Pattern recognition receptors	TLR8	-0.12	0.575245	0.838158	-0.03	0.739429	0.916719
Chemokines	CCL11	-0.12	0.362358	0.673844	-0.41	0.0122499	0.0701884
Th2 associated genes	IL5	-0.21	0.507279	0.799413	-0.48	0.501094	0.799226
Treg associated genes	TNFRSF18	-0.23	0.222667	0.520927	-0.09	0.990437	0.99987
Th2 associated genes	GATA3	-0.24	0.4983	0.799226	0.06	0.441263	0.748383
Inflammasome components	NLRP2	-0.28	0.728168	0.910747	-0.16	0.62104	0.871924
T cell subset markers	CD8A	-0.28	0.0898968	0.295475	0.15	0.0529044	0.211666
Myeloid associated genes	CCL5	-0.33	0.000222802	0.00188936	0.13	0.0916004	0.296478
Cytotoxicity markers	GNLY	-0.34	0.0194355	0.103301	0.47	0.00518214	0.0318439
G protein-coupled receptors	BLR1	-0.37	0.000834459	0.00643292	-0.17	0.040699	0.174307
T cell subset markers	PTPRCv1	-0.43	9.33157e-05	0.000879241	0.08	0.286105	0.609591
T cell subset markers	IL7R	-0.45	0.00163142	0.011484	0.08	0.0437353	0.183602
T cell subset markers	CD3E	-0.64	9.68937e-05	0.000893107	0.36	0.00732218	0.0437268
Cell growth - proliferation	TGFBR2	-1.31	0.35244	0.673129	-4.51	0.643447	0.87606
Cytotoxicity markers	GZMA	-2.21	0.0214694	0.10915	-0.22	0.967987	0.991368
Inflammasome components	NLRP12	-2.72	0.726909	0.910747	2.17	0.0736417	0.264611

## Sheet: I. USA_HD2 vs. D0
Table S5I. Differential Gene Expression Analysis in USA cohort, HD2 (2x107 pfu) vs. Day 0. (Mann-Whitney test with Benjamini-Hochberg correction for multiple testing, p < 0.05, log2FC ≤ -0.6 and ≥ 0.6).
Module	Gene	d1			d2			d3			d7
		Log2FC	P-value	P-value adj	Log2FC	P-value	P-value adj	Log2FC	P-value	P-value adj	Log2FC	P-value	P-value adj
IFN signaling genes	IFI6	9.145	4.92132e-13	1.7323e-10	7.53	3.24609e-11	1.90437e-09	6.34	4.15089e-09	8.85522e-08	4.98	6.85368e-05	0.000722214			p < 0.0001
IFN signaling genes	IFIT3	8.405	1.63571e-12	3.83847e-10	6.2	4.16035e-10	1.32531e-08	5.285	4.28733e-08	6.85972e-07	4.23	0.00035024	0.00308211			0.0001 ≤ p < 0.001
IFN signaling genes	OAS3	7.41	4.83808e-13	1.7323e-10	5.91	8.47517e-11	3.14027e-09	4.525	4.55664e-09	9.43493e-08	3.75	1.05761e-05	0.000126197			0.001 ≤ p < 0.01
IFN signaling genes	GBP5	7.165	7.17452e-11	2.80603e-09	4.25	0.000363455	0.00315892	2.86	0.161905	0.575664	2.77	0.297208	0.823758			0.01 ≤ p < 0.05
IFN signaling genes	GBP1	6.76	3.09288e-11	1.90437e-09	4.5	3.03268e-08	5.20733e-07	3.42	2.87108e-05	0.000315819	3.11	0.00511537	0.0321537
IFN signaling genes	IFI44L	6.56	4.42007e-12	7.77932e-10	6.02	1.45205e-11	1.46034e-09	5.255	1.06269e-09	2.92092e-08	4.07	1.48455e-05	0.000174187			-0.6 ≤ log2FC ≥ 0.6
IFN signaling genes	STAT2	6.405	1.79752e-11	1.58182e-09	4.31	7.52337e-07	1.01855e-05	3.29	0.0017934	0.013016	2.97	0.0470129	0.220647
IFN signaling genes	IFIT2	6.35	7.25192e-12	1.02107e-09	3.63	2.00581e-09	4.86927e-08	2.365	3.07854e-05	0.00033343	1.43	0.00387667	0.025747
IFN signaling genes	IRF7	6.025	5.84499e-11	2.5718e-09	4.71	3.25126e-08	5.44973e-07	4.09	1.99748e-06	2.51112e-05	3.37	0.0137145	0.0766269
IFN signaling genes	TAP2	4.7	9.02295e-09	1.7168e-07	2.67	0.0120411	0.069483	0.755	0.328634	0.861315	0	0.618488	1
IFN signaling genes	IFITM1/3	4.53	2.03473e-11	1.59161e-09	3.635	4.32986e-10	1.32531e-08	2.48	6.31962e-09	1.25026e-07	1.655	0.000109211	0.00113066
Th1 associated genes	CXCL10	4.365	3.62324e-11	1.96213e-09	1.07	0.000267468	0.00238351	0.12	0.721496	1	-0.17	0.28583	0.812574
IFN signaling genes	IFI35	4.085	1.63227e-08	2.94646e-07	2.535	0.00100209	0.00801671	1.585	0.0944463	0.388273	1.455	0.135844	0.504336
IFN signaling genes	OAS2	3.805	1.21227e-11	1.4224e-09	2.52	6.39336e-09	1.25026e-07	1.995	4.78011e-07	6.86776e-06	1.51	0.000232447	0.00215319
IFN signaling genes	GBP2	2.34	7.03597e-11	2.80603e-09	0.655	0.0125232	0.0706934	0.25	0.308538	0.835427	0.245	0.207414	0.658077
IFN signaling genes	FCGR1A	2.29	1.07875e-09	2.92092e-08	0.885	0.00011193	0.00114201	0.21	0.254403	0.755695	-0.335	0.34863	0.877753
IFN signaling genes	TAP1	2.275	1.8619e-10	6.24179e-09	1.025	2.37539e-07	3.55803e-06	0.565	2.78565e-06	3.44052e-05	0.425	0.00108586	0.00840049
IFN signaling genes	IFI44	2.17	5.50616e-11	2.5718e-09	2.09	1.77049e-10	6.23213e-09	1.355	4.05412e-07	5.94604e-06	0.88	0.000215481	0.00206136
IFN signaling genes	STAT1	1.94	2.72991e-11	1.90437e-09	1.06	1.08814e-07	1.70234e-06	0.34	0.0015837	0.011736	0.22	0.0759376	0.334125
IFN signaling genes	INDO	1.765	1.65233e-09	4.30829e-08	0.295	0.374415	0.912069	0.04	0.882974	1	0.235	0.836052	1
IFN signaling genes	IFIT5	1.52	2.02241e-05	0.000233406	0.855	0.00857316	0.0520302	0.385	0.122214	0.4676	0.355	0.207519	0.658077
Transcriptional regulators - activators	CAMTA1	1.355	0.00636537	0.0389672	0.385	0.437295	1	0.69	0.449123	1	0.345	0.566568	1
IFN signaling genes	CD274	1.115	0.0225188	0.119197	0.375	0.75043	1	0.58	0.636741	1	0.105	0.964985	1
Treg associated genes	TGFB1	0.98	3.91363e-09	8.60999e-08	0.175	0.0189097	0.103197	0.115	0.0847759	0.362478	0.025	0.720718	1
IFN signaling genes	IFIH1	0.93	3.1198e-09	7.32112e-08	0.21	0.199011	0.640586	-0.095	0.810941	1	-0.09	0.836053	1
Myeloid associated genes	CCL3	0.92	0.0905713	0.379537	0.225	0.930692	1	0.225	0.908874	1	0.475	0.466779	1
Th1 associated genes	IL1B	0.9	1.30251e-08	2.41307e-07	0.1	0.246705	0.742223	-0.16	0.21082	0.665549	-0.17	0.286379	0.812574
Apoptosis - Survival	TNFRSF1A	0.87	1.93996e-06	2.48315e-05	-0.16	0.349106	0.877753	-0.35	0.00343716	0.0230453	-0.3	0.035095	0.172775
Cell activation	LYN	0.84	5.49924e-11	2.5718e-09	0.1	0.279989	0.801269	-0.165	0.149496	0.536967	-0.17	0.258944	0.763252
IFN signaling genes	OAS1	0.815	6.34422e-07	8.93267e-06	0.37	0.0662761	0.297015	0.05	0.690076	1	0.16	0.534689	1
IFN signaling genes	SOCS1	0.78	0.00187407	0.0133267	0.36	0.696458	1	0.19	0.373826	0.912069	0.26	0.611467	1
Small GTPases - (Rho) GTPase activating proteins	TAGAP	0.73	0.000483111	0.00404893	-0.055	0.196887	0.638909	-0.135	0.248863	0.743236	-0.145	0.318684	0.849824
IFN signaling genes	IFI16	0.71	0.000472496	0.00400768	0.09	0.361642	0.890196	0.1	0.820476	1	0.06	0.706708	1
T cell subset markers	PTPRCv2	0.675	3.75803e-06	4.56147e-05	-0.1	0.601574	1	-0.37	0.0107297	0.0624273	-0.48	0.0290663	0.147214
Apoptosis - Survival	FASLG	0.66	0.000776196	0.00635398	0.405	0.139756	0.509784	0.04	1	1	0.055	0.870467	1
Myeloid associated genes	CD14	0.625	3.62853e-09	8.24028e-08	0.38	0.000263403	0.00237738	0.225	0.0375999	0.183268	-0.18	0.850774	1
Pattern recognition receptors	TLR7	0.625	7.67363e-07	1.01929e-05	0.36	0.00598	0.0369291	0.135	0.193495	0.635489	0.04	1	1
Cell growth - proliferation	BMP6	0.61	0.129817	0.49135	0.335	0.754984	1	0.09	0.83482	1	0.295	0.782603	1
Small GTPases - (Rho) GTPase activating proteins	RAB24	0.6	2.30088e-08	4.04955e-07	0.115	0.174914	0.595065	-0.035	0.946205	1	0.005	0.763343	1
Inflammasome components	NLRP13	0.58	0.00533303	0.0332252	0.16	0.32402	0.860095	0.055	0.989991	1	-0.06	0.892754	1
Th2 associated genes	IL5	0.575	0.366106	0.898045	0.355	0.932083	1	0.35	0.760825	1	-0.215	0.949324	1
Treg associated genes	LAG3	0.55	0.00117701	0.00881505	0.185	0.184676	0.622065	-0.075	0.907233	1	-0.115	0.768193	1
Th1 associated genes	IL15	0.48	0.0159315	0.0876234	0.375	0.196937	0.638909	0.095	0.887815	1	-0.015	0.797094	1
Th2 associated genes	IL13	0.46	0.0893333	0.378859	0.28	0.520756	1	0.13	0.801456	1	0.03	0.920074	1
Pattern recognition receptors	CLEC7A	0.45	2.72463e-05	0.000304466	0.225	0.00952236	0.0572969	0.015	0.54779	1	-0.135	0.900187	1
Myeloid associated genes	CD163	0.44	0.0386968	0.185323	0.11	0.489961	1	0.01	0.72658	1	0.09	0.885287	1
Cell activation	HCK	0.415	7.41229e-07	1.01855e-05	-0.135	0.333846	0.861315	-0.365	0.000811203	0.00656422	-0.395	0.00108536	0.00840049
Anti-microbial activity	BPI	0.395	0.0548557	0.254069	-0.02	0.584939	1	0.01	0.585131	1	0.03	0.744333	1
Chemokines	CCL13	0.385	0.0322532	0.161037	0.15	0.404071	0.964415	-0.115	0.698937	1	0	0.954981	1
Pattern recognition receptors	NOD1	0.36	0.0125521	0.0706934	0.205	0.188693	0.629573	-0.17	0.759092	1	-0.255	0.68353	1
Inflammation	TIMP2	0.355	0.00336363	0.0227692	0.17	0.0806838	0.350626	0.065	0.912048	1	-0.01	0.315587	0.847989
Transcriptional regulators - activators	ZNF532	0.35	0.0836118	0.361121	0.165	0.27719	0.79976	-0.045	0.887692	1	-0.285	0.567921	1
Pattern recognition receptors	TLR4	0.35	1.23956e-07	1.89707e-06	-0.13	0.643915	1	-0.14	0.2999	0.824726	-0.21	0.167658	0.584313
Chemokines	CXCL9	0.34	0.0217975	0.116254	0.085	0.614129	1	-0.165	0.95598	1	0.015	0.811652	1
Treg associated genes	IL2RA	0.325	0.171394	0.591476	0.285	0.609957	1	0.125	0.9267	1	0.255	0.576734	1
Cell activation	SLAMF7	0.32	0.024783	0.128289	0.2	0.324979	0.860095	0.03	0.480597	1	0.11	0.455518	1
Cell growth - proliferation	VEGF	0.31	0.0442471	0.210472	0.185	0.6788	1	0.035	0.768447	1	0.115	0.669794	1
Pattern recognition receptors	TLR1	0.305	0.0347667	0.172364	0.14	0.403895	0.964415	-0.04	0.567583	1	-0.2	0.233042	0.712578
Inflammation	SPP1	0.3	0.114963	0.444744	0.155	0.69202	1	0.02	0.87813	1	0.135	0.678931	1
Inflammasome components	NLRP4	0.295	0.620951	1	0.055	0.975808	1	-0.06	0.774606	1	-0.115	0.723657	1
Th2 associated genes	IL6	0.29	0.0276814	0.141215	0.25	0.475123	1	0.03	0.555994	1	0.05	0.638117	1
E3 ubiquitin protein ligases	NEDD4L	0.29	0.0783669	0.342673	0.285	0.47142	1	-0.085	0.768456	1	0.015	0.620309	1
Pattern recognition receptors	TLR8	0.28	0.108027	0.429035	0.21	0.589075	1	0.01	0.980426	1	0	0.930025	1
Myeloid associated genes	FPR1	0.27	0.00999116	0.0596083	-0.15	0.0849559	0.362478	-0.165	0.0123226	0.0705291	-0.12	0.221329	0.692515
Th9 associated genes	IL9	0.26	0.146226	0.527913	0	0.356055	0.888376	0	0.994339	1	0.22	0.328165	0.861315
Scavenger receptors	MARCO	0.255	0.0272274	0.139913	0.08	0.288012	0.812574	0.09	0.16011	0.572171	0.08	0.315568	0.847989
Pattern recognition receptors	TLR2	0.22	0.00175527	0.012872	0.035	0.741302	1	-0.035	0.970641	1	0.015	0.744326	1
Th1 associated genes	IL2	0.215	0.123696	0.470713	0.3	0.605766	1	0.045	0.782547	1	-0.07	0.895224	1
Pattern recognition receptors	NOD2	0.215	0.0572239	0.25872	0.135	0.55641	1	-0.055	0.428821	1	-0.005	0.538823	1
Myeloid associated genes	IL12A	0.21	0.29918	0.824726	-0.07	0.727235	1	-0.015	0.873102	1	0.03	0.850644	1
Inflammasome components	NLRC4	0.205	0.108044	0.429035	0.195	0.501428	1	0	0.801438	1	-0.015	0.949993	1
T cell subset markers	AIRE	0.2	0.0489405	0.228173	-0.025	0.580769	1	-0.235	0.226721	0.70005	-0.245	0.753806	1
Inflammasome components	NLRP3	0.195	0.224615	0.696603	0.17	0.490076	1	0.025	0.585134	1	0.02	0.782594	1
Th17 associated genes	IL22RA1	0.19	0.0940379	0.388273	0.045	0.490036	1	-0.14	0.731234	1	0.035	0.660668	1
Pattern recognition receptors	TLR5	0.19	0.109413	0.430316	0.125	0.750417	1	-0.07	0.8252	1	0.015	0.930034	1
Myeloid associated genes	CXCL13	0.185	0.0556421	0.254407	0.065	0.46766	1	-0.085	0.882957	1	-0.005	0.77296	1
Inflammasome components	NLRP7	0.175	0.104054	0.418593	-0.04	0.814922	1	-0.12	0.955977	1	-0.01	0.8606	1
Apoptosis - Survival	FLCN	0.165	0.0381652	0.184029	0.175	0.17497	0.595065	0.005	0.641109	1	-0.005	0.989992	1
Treg associated genes	CCL4	0.165	0.18727	0.627801	0.21	0.229987	0.707033	0.11	0.26955	0.784145	0.06	0.930034	1
Cell growth - proliferation	EGF	0.165	0.259115	0.763252	0.015	0.777886	1	-0.05	0.921832	1	0.075	0.860618	1
Th1 associated genes	IFNG	0.165	0.266971	0.783116	0.075	0.652613	1	-0.15	0.916958	1	-0.115	0.576745	1
Treg associated genes	FOXP3	0.16	0.301125	0.824872	0.095	0.71337	1	-0.02	0.635743	1	0.045	0.959753	1
Inflammation	TNIP1	0.16	0.351173	0.879808	-0.03	0.923496	1	-0.02	0.931569	1	0.05	0.885313	1
Cell growth - proliferation	AREG	0.15	0.632107	1	0.295	0.791652	1	-0.09	0.446851	1	0.065	0.855675	1
Small GTPases - (Rho) GTPase activating proteins	RAB33A	0.15	0.144316	0.523702	-0.01	0.82424	1	0.015	0.667649	1	0.03	0.49416	1
Chemokines	CCL19	0.145	0.332417	0.861315	0.025	0.852386	1	0.085	0.980426	1	0.115	0.753821	1
Chemokines	CCL11	0.14	0.114977	0.444744	0.06	0.601574	1	-0.125	0.995107	1	-0.08	0.725449	1
Inflammasome components	NLRP6	0.135	0.0928552	0.386805	0.065	0.805628	1	-0.095	0.912088	1	-0.075	0.711331	1
Cytotoxicity markers	GZMB	0.13	0.27221	0.788625	0.285	0.138218	0.509454	0.11	0.580925	1	0.075	0.989993	1
Transcriptional regulators - activators	ZNF331	0.115	0.418146	0.98524	0	0.819574	1	-0.045	0.863634	1	-0.07	0.674344	1
Myeloid associated genes	IL23A	0.11	0.294263	0.81882	0.015	0.995211	1	-0.045	0.995106	1	-0.035	0.674335	1
T cell subset markers	CCR7	0.1	0.348018	0.877753	0.095	0.656899	1	0.06	0.632364	1	0.015	0.711361	1
Apoptosis - Survival	CASP8	0.095	0.165704	0.584271	-0.18	0.239398	0.723331	-0.185	0.341758	0.874899	-0.23	0.292081	0.815972
Myeloid associated genes	IL12B	0.095	0.136114	0.504336	0.055	0.773266	1	-0.12	0.676628	1	-0.015	0.772971	1
Th17 associated genes	RORC	0.065	0.428825	1	0.07	0.791721	1	-0.09	0.360743	0.890196	-0.32	0.0903757	0.379537
Pattern recognition receptors	TLR9	0.065	0.90111	1	-0.275	0.334004	0.861315	-0.225	0.2387	0.723331	-0.055	0.719514	1
Th1 associated genes	TNF	0.065	0.417812	0.98524	0.015	0.714131	1	-0.005	0.902323	1	-0.005	0.665084	1
Myeloid associated genes	CCL22	0.06	0.636722	1	-0.01	0.947362	1	0.1	0.623671	1	0.06	0.806776	1
Inflammasome components	NLRP10	0.055	0.302838	0.82635	0.065	0.482548	1	0.01	0.791967	1	-0.085	0.885309	1
Th2 associated genes	IL4δ2	0.05	0.488365	1	0.07	0.519841	1	0.115	0.290877	0.815845	0.22	0.184197	0.622065
Pattern recognition receptors	MRC2	0.035	0.551879	1	-0.05	0.505236	1	-0.1	0.632318	1	-0.08	0.490267	1
Apoptosis - Survival	TNFRSF1B	0.035	0.782539	1	0.475	0.00452834	0.029518	0.355	0.0675647	0.299154	0.035	0.860612	1
Immune cell subset markers - NK cells	NCAM1	0.025	0.21973	0.69058	-0.02	0.928251	1	-0.025	0.796618	1	-0.01	0.905117	1
Immune cell subset markers - B cells	CD19	0.01	0.782551	1	0.065	0.782498	1	-0.11	0.628012	1	-0.005	0.763391	1
Chemokines	CX3CL1	0.005	0.781966	1	-0.18	0.533401	1	-0.195	0.467308	1	-0.29	0.507875	1
Myeloid associated genes	CCL2	0	0.000172404	0.00170947	0	0.166534	0.584271	0	0	0	0	0	0
Pattern recognition receptors	CD209	0	0.593145	1	0	0.190719	0.630358	0	0.593145	1	0	1	1
Inflammation	DSE	0	0.456089	1	0	0.712023	1	0	0.677023	1	0	0.697406	1
Mitochondrial Stress - Proteasome	HPRT	0	0.762665	1	0	0.766189	1	0	0.543687	1	0	0.173064	0.594328
Th2 associated genes	IL10	0	0.54636	1	0	0.659516	1	0	0.597137	1	0	0.166816	0.584271
Th17 associated genes	IL17A	0	1	1	0	0.983526	1	0	0.171082	0.591476	0	0.575522	1
Th2 associated genes	IL4	0	0.562692	1	0	0.878805	1	0	0.798099	1	0	0.961544	1
Intracellular transport	KIF1B	0	0.223317	0.695644	0	0.108478	0.429035	0	0.13914	0.509784	0	0.318258	0.849824
Anti-microbial activity	LTF	0	0.0948621	0.388273	0	0.335504	0.862024	0	0.593145	1	0	0.306289	0.832537
Inflammation	MMP9	0	0.233815	0.712578	0	0.010673	0.0624273	0	0.0979683	0.396377	0	0.131899	0.49656
Inflammasome components	NLRP11	0	0.331753	0.861315	0	0	0	0	0.331753	0.861315	0	0	0
Small GTPases - (Rho) GTPase activating proteins	RAB13	0	0.893977	1	0	0.950533	1	0.19	0.35896	0.889817	0	0.977209	1
Small GTPases - (Rho) GTPase activating proteins	TBC1D7	0	0	0	0	0	0	0	0	0	0	0	0
Cell growth - proliferation	TGFBR2	0	0.965628	1	0	0.818926	1	0	0.357117	0.888376	0	0.445805	1
Pattern recognition receptors	TLR10	0	0.855289	1	0	0.730364	1	0	0.633385	1	0	0.835195	1
Transcriptional regulators - activators	TWIST1	0	0	0	0	0	0	0	0	0	0	0	0
Pattern recognition receptors	TLR3	-0.005	0.288556	0.812574	0.155	0.345982	0.877753	-0.075	0.960854	1	-0.005	0.930036	1
Small GTPases - (Rho) GTPase activating proteins	ASAP1	-0.02	0.132901	0.497672	0.02	0.572635	1	-0.06	0.41116	0.977893	0.15	0.555532	1
Treg associated genes	TNFRSF18	-0.045	0.65878	1	0.215	0.683195	1	0.025	0.810953	1	-0.115	0.506227	1
Intracellular transport	SEC14L1	-0.055	0.60637	1	-0.285	0.00258431	0.0178368	-0.45	0.000216677	0.00206136	-0.315	0.00486115	0.0311114
Treg associated genes	CTLA4	-0.08	0.201936	0.646194	0.07	0.718756	1	0.09	0.511598	1	0.03	0.502125	1
Th1 associated genes	TBX21	-0.085	0.676631	1	0.195	0.346057	0.877753	-0.03	0.892663	1	0.065	0.782592	1
Inflammasome components	NLRP2	-0.12	0.878131	1	0.16	0.404123	0.964415	0.265	0.0964845	0.39263	0.07	0.551327	1
Pattern recognition receptors	TLR6	-0.195	0.199273	0.640586	-0.165	0.279666	0.801269	-0.05	0.403312	0.964415	-0.095	0.612439	1
Pattern recognition receptors	MRC1	-0.215	0.000204693	0.00200144	-0.215	0.00396813	0.026108	-0.215	0.021547	0.115794	-0.215	0.121946	0.4676
G protein-coupled receptors	BLR1	-0.29	0.0556514	0.254407	-0.125	0.249153	0.743236	-0.015	0.64992	1	0.025	0.418447	0.98524
T cell subset markers	CD4	-0.32	2.30895e-05	0.000262178	0.175	0.0243735	0.127103	0.205	0.00495593	0.0314322	0.035	0.194077	0.635489
Inflammasome components	NLRP1	-0.36	0.0046912	0.0302991	-0.425	0.000380767	0.00326902	-0.34	0.00212071	0.014782	-0.095	0.821372	1
T cell subset markers	CD8A	-0.375	0.0455466	0.2152	0.03	0.94736	1	0.19	0.393911	0.952968	0.13	0.463111	1
Th2 associated genes	GATA3	-0.425	0.0666595	0.297015	-0.27	0.482548	1	-0.195	0.882965	1	0.02	0.900191	1
T cell subset markers	IL7R	-0.535	4.01603e-08	6.57509e-07	-0.015	0.509065	1	0.285	0.00110029	0.00841964	0.185	0.0243434	0.127103
Myeloid associated genes	CCL5	-0.59	9.85243e-07	1.28447e-05	-0.12	0.384105	0.932449	0.13	0.00264952	0.0181094	0.23	0.00182457	0.0131071
Cytotoxicity markers	PRF1	-0.6	0.0158532	0.0876234	0.415	0.0010714	0.00840049	0.345	0.000238563	0.00218115	0.395	0.0106962	0.0624273
Cytotoxicity markers	GNLY	-0.84	6.87334e-05	0.000722214	0.59	0.00114262	0.00864953	0.935	0.000227766	0.00213796	0.47	0.0314668	0.158233
T cell subset markers	PTPRCv1	-0.84	6.80929e-10	1.99739e-08	-0.065	0.269362	0.784145	0.31	0.0197633	0.107026	0.165	0.189941	0.630358
T cell subset markers	CD3E	-0.93	1.91579e-09	4.81683e-08	0.01	0.601518	1	0.415	0.000742597	0.00615045	0.3	0.00194269	0.0136766
Inflammasome components	NLRP12	-1.34	0.814523	1	-0.015	0.729243	1	-0.25	0.907152	1	0.095	0.637663	1
Apoptosis - Survival	BCL2	-1.74	0.000119557	0.0012024	-0.015	0.791026	1	0.29	0.0573299	0.25872	0.185	0.110749	0.433151
Cytotoxicity markers	GZMA	-1.77	0.0377469	0.183268	-0.385	0.840787	1	-0.06	0.669276	1	0.185	0.479473	1

## Sheet: J. USA_ID vs. D0
Table S5J. Differential Gene Expression Analysis in USA cohort, ID (3x106 pfu) vs. Day 0. (Mann-Whitney test with Benjamini-Hochberg correction for multiple testing, p < 0.05, log2FC ≤ -0.6 and ≥ 0.6).
Module	Gene	d1			d2			d3			d7
		Log2FC	P-value	P-value adj	Log2FC	P-value	P-value adj	Log2FC	P-value	P-value adj	Log2FC	P-value	P-value adj
IFN signaling genes	IFI6	7.66	7.49563e-07	2.63097e-05	7.585	5.78349e-08	5.93618e-06	6.445	6.76488e-08	5.93618e-06	5.505	5.56125e-07	2.16889e-05			p < 0.0001
IFN signaling genes	IFIT3	7.49	3.06286e-07	1.43342e-05	6.58	3.43353e-08	5.32234e-06	5.36	6.61643e-08	5.93618e-06	4.425	1.81183e-05	0.000317976			0.0001 ≤ p < 0.001
IFN signaling genes	IFIT2	6.165	1.14522e-07	8.03942e-06	4.52	1.33552e-07	8.52308e-06	2.73	2.41324e-05	0.000393975	2.72	0.000427414	0.0048427			0.001 ≤ p < 0.01
IFN signaling genes	GBP1	6.02	1.25019e-06	3.81579e-05	4.565	2.49262e-07	1.34601e-05	3.415	1.55718e-05	0.000291725	3.325	4.55002e-05	0.000679599			0.01 ≤ p < 0.05
IFN signaling genes	OAS3	5.84	3.20846e-08	5.32234e-06	5.37	2.70851e-08	5.32234e-06	4.26	2.70851e-08	5.32234e-06	4.53	3.79084e-08	5.32234e-06
Th1 associated genes	CXCL10	5.55	5.96996e-06	0.000135191	2.685	0.00196798	0.019736	0	0.919974	1	0	0.566765	0.958721			-0.6 ≤ log2FC ≥ 0.6
IFN signaling genes	STAT2	5.49	1.92672e-06	5.63566e-05	4.345	3.83222e-07	1.68138e-05	3.335	3.94539e-06	9.89166e-05	3.29	6.09486e-05	0.000873181
IFN signaling genes	IRF7	4.795	2.12677e-05	0.000364145	4.33	1.24783e-06	3.81579e-05	3.915	3.3803e-06	9.12681e-05	3.48	0.00154718	0.0162107
IFN signaling genes	GBP5	4.27	1.62252e-05	0.000292054	2.495	2.30714e-05	0.000385622	1.355	0.00375967	0.0342765	1.34	0.00411083	0.0360725
IFN signaling genes	IFI44L	4.02	1.3014e-05	0.000253772	4.785	5.06613e-07	2.09201e-05	3.585	9.99827e-06	0.000206435	3	0.000257795	0.0031202
IFN signaling genes	TAP2	3.815	0.00571035	0.0471607	1.235	0.117295	0.442695	2.095	0.19364	0.561987	2.61	0.00828319	0.0660772
IFN signaling genes	IFITM1/3	3.565	2.85964e-05	0.000456243	3.85	9.82735e-08	7.66533e-06	2.905	2.85152e-07	1.42983e-05	2.23	1.57914e-05	0.000291725
Inflammasome components	NLRP12	2.825	0.0700144	0.315065	0	0.502627	0.893373	2.35	0.123593	0.449547	2.725	0.0276445	0.176422
IFN signaling genes	OAS2	2.655	7.79702e-06	0.000165864	2.62	3.75275e-06	9.75714e-05	1.815	7.82464e-05	0.00107704	1.885	0.000104617	0.00136003
Myeloid associated genes	IL12A	2.31	0.0878918	0.362941	1.735	0.428993	0.818523	1.93	0.123462	0.449547	2.17	0.0508462	0.256791
IFN signaling genes	GBP2	2.135	1.19768e-05	0.00024022	1.155	6.87599e-05	0.000965389	0.705	0.0140758	0.10625	0.775	0.023873	0.159608
IFN signaling genes	STAT1	1.95	6.57472e-07	2.42919e-05	1.28	1.85391e-07	1.08454e-05	0.565	0.000492172	0.0054842	0.535	0.00164546	0.016987
IFN signaling genes	TAP1	1.865	7.37054e-06	0.000161691	1.12	2.19141e-06	6.15348e-05	0.46	0.000148046	0.0018896	0.58	9.92169e-05	0.00131416
IFN signaling genes	IFI44	1.86	3.40404e-05	0.000531031	2.525	9.41329e-07	3.14673e-05	1.525	5.67935e-06	0.000132897	1.405	4.90087e-05	0.000716752
IFN signaling genes	IFI35	1.815	0.000427703	0.0048427	1.15	0.00408932	0.0360725	0.475	0.162437	0.49795	-0.335	0.655652	1
IFN signaling genes	FCGR1A	1.68	4.02749e-05	0.000614629	0.805	0.00774362	0.0632095	0.345	0.988624	1	-0.13	0.817962	1
IFN signaling genes	IFIT5	1.15	4.33958e-06	0.000105048	0.745	0.000219386	0.00275016	0.245	0.0162526	0.118847	0.36	0.0175506	0.12576
Apoptosis - Survival	TNFRSF1A	0.825	0.00032209	0.00376845	0.135	0.36108	0.75665	0.02	0.977579	1	0.005	0.966379	1
Apoptosis - Survival	FASLG	0.805	0.209181	0.587381	0.55	0.498174	0.892254	0.215	0.977445	1	0.46	0.702712	1
Treg associated genes	TGFB1	0.755	0.000245134	0.00301902	0.37	0.000867196	0.00936572	0.16	0.0401741	0.227438	0.175	0.0228173	0.155512
IFN signaling genes	OAS1	0.65	0.0156699	0.115793	0.37	0.136403	0.474033	0.04	0.822123	1	0.195	0.509044	0.893373
Pattern recognition receptors	CLEC7A	0.64	9.38527e-05	0.00126701	0.375	0.000321864	0.00376845	0.29	0.00396938	0.0357245	0.04	0.311502	0.708184
Small GTPases - (Rho) GTPase activating proteins	TAGAP	0.63	0.00453565	0.039309	0.2	0.431415	0.818523	0.235	0.298448	0.700703	0.315	0.151761	0.475758
Inflammasome components	NLRP13	0.545	0.496204	0.892254	0.465	0.528188	0.92007	0.04	0.835931	1	0.035	0.859104	1
Cell activation	LYN	0.53	0.0020888	0.0203764	0.005	1	1	-0.305	0.0138635	0.105785	-0.18	0.216233	0.595278
Th1 associated genes	IL1B	0.52	0.00181084	0.0184234	-0.02	0.622856	1	-0.35	0.00316755	0.0292582	-0.155	0.332265	0.720013
Myeloid associated genes	CD14	0.495	0.00106087	0.0112838	0.255	0.0133811	0.103225	0.145	0.140079	0.475187	0.13	0.0577938	0.276116
IFN signaling genes	IFIH1	0.465	0.00825872	0.0660772	0.065	0.822132	1	-0.115	0.311698	0.708184	-0.13	1	1
Cell growth - proliferation	TGFBR2	0.465	0.247175	0.633274	-2.275	0.78801	1	-2.135	0.928584	1	-2.2	0.742406	1
IFN signaling genes	INDO	0.46	0.0524502	0.263001	-0.115	0.464949	0.85015	-0.29	0.147767	0.475758	-0.04	0.612938	1
Pattern recognition receptors	TLR1	0.44	0.399198	0.791724	0.15	0.375996	0.773258	0.065	0.8112	1	-0.175	0.232089	0.617902
Inflammasome components	NLRP4	0.39	0.307107	0.708184	0.19	0.517387	0.90575	-0.37	0.872766	1	-0.37	0.941035	1
Cell activation	HCK	0.355	0.00538708	0.045563	0.08	0.955175	1	-0.21	0.0304681	0.187671	-0.215	0.089052	0.365582
Small GTPases - (Rho) GTPase activating proteins	RAB24	0.345	0.00302639	0.028327	0.215	0.0677152	0.310885	-0.015	0.955168	1	0.05	0.361007	0.75665
Small GTPases - (Rho) GTPase activating proteins	RAB13	0.34	0.0918386	0.372663	0	0.547557	0.939816	0	0.302504	0.706748	0	0.689439	1
Pattern recognition receptors	TLR7	0.33	0.0211833	0.147235	0.06	0.62282	1	-0.08	0.255068	0.644094	-0.185	0.147808	0.475758
T cell subset markers	PTPRCv2	0.285	0.0814226	0.340359	-0.22	0.0742892	0.326265	-0.29	0.00054612	0.00599026	-0.17	0.0326654	0.194646
Myeloid associated genes	FPR1	0.285	0.164106	0.500881	-0.065	0.273043	0.670025	-0.245	0.0254544	0.168575	-0.13	0.642776	1
IFN signaling genes	SOCS1	0.255	0.0542323	0.266351	-0.16	1	1	-0.375	0.431369	0.818523	-0.195	0.932814	1
Inflammation	TIMP2	0.255	0.0596468	0.282919	0.225	0.0128411	0.10016	0.09	0.473466	0.863307	0.075	0.966367	1
Th2 associated genes	IL5	0.24	0.855056	1	-0.3	0.415052	0.800457	-0.765	0.448025	0.835918	-0.915	0.177219	0.527152
Pattern recognition receptors	TLR4	0.165	0.103086	0.402241	-0.125	0.112324	0.430951	-0.22	0.0236427	0.159588	-0.225	0.140099	0.475187
Treg associated genes	CCL4	0.135	0.778653	1	0.175	0.673385	1	0	0.844068	1	0.075	0.683628	1
Intracellular transport	SEC14L1	0.115	0.332289	0.720013	-0.17	0.311575	0.708184	-0.235	0.0973157	0.390375	-0.005	0.921645	1
Myeloid associated genes	CD163	0.11	0.988789	1	-0.15	0.583702	0.973362	-0.155	0.376044	0.773258	-0.05	0.725357	1
Apoptosis - Survival	FLCN	0.105	0.414886	0.800457	-0.025	0.464926	0.85015	-0.12	0.439571	0.827289	-0.065	0.693961	1
Myeloid associated genes	IL23A	0.105	1	1	0.01	0.285457	0.693394	-0.105	0.0814535	0.340359	0.055	0.642877	1
IFN signaling genes	IFI16	0.1	0.36108	0.75665	-0.385	0.206044	0.580895	-0.245	0.407126	0.796107	-0.255	0.778718	1
Treg associated genes	LAG3	0.1	0.574091	0.964143	-0.045	0.500007	0.893143	-0.31	0.0616676	0.288605	-0.075	0.583644	0.973362
Anti-microbial activity	BPI	0.1	0.704424	1	0.07	0.71487	1	-0.095	0.221522	0.601814	-0.02	0.866109	1
Pattern recognition receptors	TLR2	0.095	0.266602	0.664753	-0.105	0.122087	0.449206	-0.085	0.151761	0.475758	-0.085	0.305049	0.706748
T cell subset markers	AIRE	0.09	0.725397	1	-0.13	0.206021	0.580895	-0.295	0.072095	0.320321	-0.215	0.29199	0.697201
Treg associated genes	CTLA4	0.09	0.72533	1	0.21	0.279288	0.680764	0.075	0.447979	0.835918	0.22	0.122125	0.449206
Small GTPases - (Rho) GTPase activating proteins	RAB33A	0.075	0.865732	1	-0.125	0.592655	0.982447	-0.07	0.535237	0.927499	0.065	0.988741	1
Pattern recognition receptors	NOD2	0.07	0.767918	1	-0.05	0.318368	0.718908	-0.15	0.0459957	0.244731	-0.005	0.663014	1
Th2 associated genes	IL4δ2	0.065	0.613839	1	0	0.334204	0.721881	0	0.800968	1	0	0.376715	0.773258
Inflammasome components	NLRC4	0.065	0.899369	1	-0.205	0.12222	0.449206	-0.205	0.232373	0.617902	-0.055	0.332314	0.720013
Treg associated genes	FOXP3	0.065	0.862191	1	-0.23	0.785612	1	-0.205	0.409587	0.798695	-0.26	0.448919	0.835918
Apoptosis - Survival	CASP8	0.06	0.221405	0.601814	0.03	0.508959	0.893373	-0.15	0.932807	1	-0.04	0.932817	1
Inflammation	SPP1	0.06	0.652928	1	-0.005	0.899369	1	-0.185	0.339368	0.730787	-0.09	0.673401	1
Immune cell subset markers - NK cells	NCAM1	0.06	0.555058	0.943498	-0.07	0.414934	0.800457	-0.03	0.673276	1	0.03	0.778576	1
T cell subset markers	CCR7	0.045	0.632841	1	-0.335	0.0326654	0.194646	-0.275	0.0294058	0.184311	-0.15	0.456477	0.841109
Th1 associated genes	TNF	0.045	0.407031	0.796107	-0.04	0.725237	1	0	0.921633	1	0.03	0.789494	1
Th1 associated genes	IL15	0.04	0.921653	1	-0.19	0.196165	0.562074	-0.345	0.0375778	0.21983	-0.16	0.423188	0.811734
Cytotoxicity markers	GZMB	0.03	0.574033	0.964143	-0.09	0.291892	0.697201	-0.155	0.118842	0.443761	-0.035	0.593387	0.982447
E3 ubiquitin protein ligases	NEDD4L	0.025	0.822141	1	-0.23	0.0743625	0.326265	-0.39	0.0388771	0.22194	-0.145	0.465039	0.85015
Apoptosis - Survival	BCL2	0.02	0.764619	1	0.445	0.240645	0.625677	0.415	0.170174	0.510521	0.45	0.273928	0.670025
Scavenger receptors	MARCO	0.015	0.832779	1	-0.04	0.72509	1	-0.07	0.554415	0.943498	-0.065	0.67251	1
Myeloid associated genes	IL12B	0.01	0.97758	1	-0.05	0.272872	0.670025	-0.125	0.125461	0.453988	-0.055	0.757206	1
Th17 associated genes	IL22RA1	0.005	0.966367	1	-0.16	0.140099	0.475187	-0.315	0.0273844	0.176365	-0.17	0.407102	0.796107
Myeloid associated genes	CCL2	0	0.0114697	0.0904687	0	0.355809	0.754616	0	0	0	0	0	0
Myeloid associated genes	CCL3	0	0.644165	1	0	0.359007	0.75665	0	0.644165	1	0	0.644127	1
Pattern recognition receptors	CD209	0	0.329719	0.720013	0	0.329719	0.720013	0	0.329719	0.720013	0	0.970686	1
IFN signaling genes	CD274	0	0.844052	1	-0.685	0.140119	0.475187	-0.24	0.31849	0.718908	-0.065	0.746578	1
Inflammation	DSE	0	0.151809	0.475758	0	0.151809	0.475758	0	0.151809	0.475758	0	0.543185	0.936894
Cytotoxicity markers	GZMA	0	0.481105	0.872701	0	0.439368	0.827289	0	0.682423	1	1.305	0.291391	0.697201
Mitochondrial Stress - Proteasome	HPRT	0	0.692679	1	0	0.39017	0.783931	0	0.0758107	0.328261	0	0.158705	0.490797
Th2 associated genes	IL10	0	0.323613	0.720013	0	0.323613	0.720013	0	0.946489	1	0	0.323613	0.720013
Th17 associated genes	IL17A	0	0.128663	0.463185	0	0.391966	0.783931	0	1	1	0	0.946489	1
Th2 associated genes	IL4	0	0.25647	0.645311	0	0.13606	0.474033	0	0.0572191	0.276116	0	0.505393	0.893373
Th9 associated genes	IL9	0	1	1	0	0.193734	0.561987	0	0.946489	1	0	0.645923	1
Intracellular transport	KIF1B	0	0.0293893	0.184311	0	0.239713	0.625572	0	0.239713	0.625572	0	0.239713	0.625572
Anti-microbial activity	LTF	0	0.970686	1	0	1	1	0	1	1	0	1	1
Inflammation	MMP9	0	0.893888	1	0	0.503621	0.893373	0	0.893888	1	0	0.893888	1
Pattern recognition receptors	MRC1	0	0.498239	0.892254	0	0.22327	0.602828	0	0.893431	1	0	0.475306	0.864417
Inflammasome components	NLRP11	0	0	0	0	0	0	0	0	0	0	0	0
Small GTPases - (Rho) GTPase activating proteins	TBC1D7	0	0	0	0	0	0	0	0	0	0	0	0
Pattern recognition receptors	TLR10	0	0.647883	1	0	0.545813	0.93912	0	0.819372	1	0	0.585161	0.973419
Pattern recognition receptors	TLR9	0	0.857129	1	1.16	0.698253	1	0	0.222037	0.601814	0	0.7066	1
Transcriptional regulators - activators	TWIST1	0	0	0	0	0	0	0	0	0	0	0	0
Pattern recognition receptors	NOD1	-0.005	0.456499	0.841109	-0.23	0.346494	0.743849	-0.195	0.267038	0.664753	-0.2	0.456477	0.841109
Cell growth - proliferation	VEGF	-0.005	0.910491	1	-0.115	0.391386	0.783931	-0.165	0.186528	0.547877	0.015	0.683612	1
Th1 associated genes	IFNG	-0.005	0.536417	0.927499	-0.275	0.0560266	0.27313	-0.225	0.038887	0.22194	-0.125	0.221475	0.601814
Inflammasome components	NLRP7	-0.01	0.735911	1	-0.155	0.109127	0.423244	-0.18	0.0459847	0.244731	-0.08	0.663127	1
Cell growth - proliferation	AREG	-0.025	0.693902	1	-0.195	0.132586	0.470634	-0.27	0.32506	0.720013	-0.215	0.147089	0.475758
Inflammasome components	NLRP10	-0.025	0.789442	1	-0.14	0.151699	0.475758	-0.135	0.143873	0.475758	-0.185	0.168494	0.507716
Chemokines	CXCL9	-0.03	0.778685	1	-0.115	0.249249	0.636265	-0.135	0.132743	0.470634	-0.08	0.399245	0.791724
Th1 associated genes	IL2	-0.03	0.273115	0.670025	-0.245	0.0508338	0.256791	-0.45	0.0144859	0.108182	-0.17	0.103104	0.402241
Pattern recognition receptors	TLR6	-0.035	0.770906	1	-0.4	0.167949	0.507716	-0.335	0.325743	0.720013	-0.41	0.192992	0.561987
Chemokines	CCL19	-0.04	0.921633	1	-0.09	0.439548	0.827289	-0.135	0.414981	0.800457	-0.05	0.714814	1
Treg associated genes	IL2RA	-0.04	0.844052	1	-0.25	0.243499	0.626263	-0.28	0.19612	0.562074	0.125	0.663111	1
Myeloid associated genes	CCL22	-0.045	0.899374	1	-0.34	0.39915	0.791724	-0.77	0.332314	0.720013	-0.695	0.255068	0.644094
Cell growth - proliferation	BMP6	-0.055	1	1	-0.225	0.147849	0.475758	-0.31	0.0696133	0.315065	-0.175	0.491185	0.886406
Inflammasome components	NLRP1	-0.06	0.368394	0.765377	-0.095	0.226925	0.61035	-0.005	0.988787	1	0.115	0.789494	1
Chemokines	CCL13	-0.065	0.910128	1	-0.19	0.921323	1	-0.105	0.735524	1	-0.01	0.560093	0.949723
Inflammasome components	NLRP3	-0.065	0.663111	1	-0.07	0.383692	0.783931	-0.185	0.211082	0.588143	-0.145	0.391362	0.783931
Pattern recognition receptors	TLR8	-0.065	0.888246	1	-0.21	0.196097	0.562074	-0.175	0.140079	0.475187	-0.205	0.29199	0.697201
Transcriptional regulators - activators	ZNF331	-0.07	0.508959	0.893373	-0.21	0.0475486	0.247428	-0.185	0.23235	0.617902	-0.215	0.255044	0.644094
Inflammasome components	NLRP6	-0.075	0.83303	1	-0.14	0.0541958	0.266351	-0.27	0.0228173	0.155512	-0.2	0.391314	0.783931
T cell subset markers	CD4	-0.09	0.181819	0.536681	0.125	0.118786	0.443761	0.215	0.01823	0.128016	0.14	0.205906	0.580895
Pattern recognition receptors	TLR5	-0.09	0.844037	1	-0.125	0.155774	0.486014	-0.23	0.136403	0.474033	-0.115	0.423212	0.811734
Immune cell subset markers - B cells	CD19	-0.09	0.431345	0.818523	-0.27	0.0264004	0.173207	-0.27	0.0444965	0.24232	-0.13	0.555078	0.943498
Small GTPases - (Rho) GTPase activating proteins	ASAP1	-0.095	0.151802	0.475758	-0.23	0.0175563	0.12576	-0.08	0.115556	0.438628	0.03	0.977578	1
Pattern recognition receptors	TLR3	-0.095	0.353666	0.752552	-0.21	0.168515	0.507716	-0.225	0.0972649	0.390375	-0.16	0.536396	0.927499
Th17 associated genes	RORC	-0.115	0.391386	0.783931	-0.27	0.0616676	0.288605	-0.475	0.00563475	0.0470904	-0.13	0.448048	0.835918
Pattern recognition receptors	MRC2	-0.135	0.0999614	0.397207	-0.195	0.0475824	0.247428	-0.22	0.0578192	0.276116	-0.245	0.216233	0.595278
G protein-coupled receptors	BLR1	-0.15	0.304951	0.706748	-0.665	0.00473302	0.0405193	-0.18	0.273043	0.670025	-0.155	0.237676	0.625572
Inflammation	TNIP1	-0.15	0.407102	0.796107	-0.05	0.0916923	0.372663	-0.21	0.0445073	0.24232	-0.105	0.332289	0.720013
Th1 associated genes	TBX21	-0.16	0.298399	0.700703	-0.25	0.06987	0.315065	-0.305	0.063636	0.295844	-0.14	0.527196	0.92007
Apoptosis - Survival	TNFRSF1B	-0.165	0.456499	0.841109	0.825	0.00208989	0.0203764	0.615	0.0445288	0.24232	0.33	0.789432	1
Chemokines	CCL11	-0.185	0.642894	1	-0.5	0.041622	0.233749	-0.365	0.112342	0.430951	-0.24	0.291917	0.697201
Myeloid associated genes	CXCL13	-0.185	1	1	-0.33	0.216233	0.595278	-0.405	0.172815	0.516238	-0.22	0.714883	1
Cell activation	SLAMF7	-0.185	0.966379	1	-0.28	0.151761	0.475758	-0.365	0.0766877	0.328261	-0.17	0.603163	0.996283
Cell growth - proliferation	EGF	-0.19	0.554957	0.943498	-0.51	0.0327183	0.194646	-0.39	0.103139	0.402241	-0.26	0.391386	0.783931
Th2 associated genes	IL6	-0.205	0.83308	1	-0.325	0.147623	0.475758	-0.385	0.0865057	0.359331	-0.205	0.491141	0.886406
Transcriptional regulators - activators	ZNF532	-0.205	0.376093	0.773258	-0.6	0.0491798	0.253855	-0.505	0.0273687	0.176365	-0.02	0.407031	0.796107
Treg associated genes	TNFRSF18	-0.21	0.39141	0.783931	-0.26	0.151761	0.475758	-0.325	0.0388376	0.22194	-0.125	0.311722	0.708184
T cell subset markers	CD8A	-0.24	0.067757	0.310885	-0.27	0.0766579	0.328261	-0.02	0.50898	0.893373	0.205	0.353715	0.752552
Th2 associated genes	GATA3	-0.29	0.243547	0.626263	-0.205	0.0765982	0.328261	-0.18	0.298423	0.700703	0.185	0.574072	0.964143
T cell subset markers	IL7R	-0.305	0.0430072	0.239612	0.005	0.98879	1	0.125	0.151782	0.475758	0.18	0.147849	0.475758
Myeloid associated genes	CCL5	-0.315	0.243475	0.626263	-0.145	0.888263	1	0.23	0.115593	0.438628	0.15	0.0507869	0.256791
Chemokines	CX3CL1	-0.39	0.368515	0.765377	-0.42	0.260885	0.654077	-0.325	0.181952	0.536681	-0.185	0.58374	0.973362
Th2 associated genes	IL13	-0.405	0.23789	0.625572	-0.56	0.0338819	0.199875	-0.64	0.0182359	0.128016	-0.44	0.0790413	0.336285
Cytotoxicity markers	GNLY	-0.415	0.157561	0.489415	0.205	0.353764	0.752552	0.41	0.0542567	0.266351	0.445	0.211128	0.588143
T cell subset markers	CD3E	-0.445	0.0304765	0.187671	-0.14	0.833063	1	0.375	0.0460177	0.244731	0.325	0.100151	0.397207
Cytotoxicity markers	PRF1	-0.51	0.205745	0.580895	0.28	0.0315459	0.192567	0.445	0.00275704	0.0261546	0.365	0.00263797	0.0253679
T cell subset markers	PTPRCv1	-0.73	0.160036	0.492743	-0.21	0.632824	1	-0.02	0.368466	0.765377	0.24	0.0814535	0.340359
Inflammasome components	NLRP2	-0.74	0.305025	0.706748	-0.775	0.0475711	0.247428	-0.455	0.295661	0.700703	-0.91	0.133938	0.472486
Transcriptional regulators - activators	CAMTA1	-2.12	0.311456	0.708184	-0.82	0.0705929	0.315645	-0.475	0.296001	0.700703	-2.12	0.131308	0.470298

[truncated: 11 more sheets: K. Lambaréné_Vacc vs. D0, L. Lambaréné_HD2 vs. ID, M. Lambaréné_HD2 vs. LD, N. Lambaréné_ID vs. LD, O. Lambaréné_HD2 vs. D0, P. Lambaréné_ID vs. D0, Q. Lambaréné_LD vs. D0, R. Kilifi_Vacc vs. D0, S. Kilifi_HD2 vs. ID, T. Kilifi_HD2 vs. D0, U. Kilifi_ID vs. D0]
