# Supplementary material for: Transcriptomic signatures induced by the Ebola virus vaccine rVSVΔG-ZEBOV-GP in adult cohorts in Europe, Africa, and North America: a molecular biomarker study
Source: Lancet Microbe. Author manuscript; Available in PMC 2022 Sep 7. (PMC7613316; doi:10.1016/S2666-5247(21)00235-4)
Supplement: Supplementary Material [file EMS152556-supplement-Supplementary_Material.zip › 1-s2.0-S2666524721002354-mmc8.xlsx]

## Sheet: Table S8
Table S8. F1-scores from the logistic regression with lasso regularization model for Training-Test and Validation cohorts: D1 and D7.
	Training timepoint	Training-Test cohort		Validation cohort
				Geneva	USA	Lambaréné	Kilifi
	D1 vs D0	Geneva	0.969697	ND	0.732733	ND	ND
	D1 vs D0	USA	0.941176	0.950495	ND	ND	ND
	D1 vs D0	Geneva / USA	0.973333	ND	ND	ND	ND
	D7 vs D0	Geneva	0.955224	ND	0.312925	0.470588	0.853659
	D7 vs D0	USA	0.894118	0.532374	ND	0.791667	0.5
	D7 vs D0	Geneva / USA / Lambaréné / Kilifi	0.868852	ND	ND	ND	ND
				ND = Not determined
