# Supplementary material for: Transcriptomic signatures induced by the Ebola virus vaccine rVSVΔG-ZEBOV-GP in adult cohorts in Europe, Africa, and North America: a molecular biomarker study
Source: Lancet Microbe. Author manuscript; Available in PMC 2022 Sep 7. (PMC7613316; doi:10.1016/S2666-5247(21)00235-4)
Supplement: Supplementary Material [file EMS152556-supplement-Supplementary_Material.zip › 1-s2.0-S2666524721002354-mmc9.xlsx]

## Sheet: Table S9
Table S9. Signatures that correlate with ZEBOV-GP-specific IgG titers or with the development of arthritis.
	Gene signature that correlates with ZEBOV-GP-specific IgG titers
	Gene	Module
	IFI6	IFN signaling gene
	NOD1	Pattern recognition receptor
	FLCN	Apoptosis - survival
	NLRP3	Inflammasome component
	RORC	Th17 associated gene
	Gene signature that correlates with the development of arthritis
	Gene	Module
	CD4	T cell subset marker
	CCR7	T cell subset marker
	IL12A	Myeloid-associated gene
	FCGR1A	IFN signaling gene
	GATA3	Th2 associated gene
